# Supplementary material for: The metagenomic and whole-genome metagenomic detection of multidrug-resistant bacteria from subclinical mastitis-affected cow’s milk in India
Source: Front Cell Infect Microbiol. 2025 Apr 22;15:1549523. doi: 10.3389/fcimb.2025.1549523 (PMC12053146; doi:10.3389/fcimb.2025.1549523)
Supplement: Supplementary file 1 [file DataSheet1.xlsx]

## Sheet: Escherichia coli
	>Escherichia coli
	AATGTCACCAATAACTGACATTGCGGTGTTTCTCCAGATGTGGCCCATCTGAGGCCGTGTTGGTGCGCAGCTCGAAGGCTACGTCGAGTCTGTTTTGGCAGTCACCTTAAAGTATAGATAGCTGACAAAAAAGGCTCTCGTGCTAAAAAAGGCCCCACTTTCGTGGAGCCTTTATTGTACGCTTTTTACTGTACGATTTCAGTCAAATCTAATTACATAGATTGAGTGAAGGTACGAGTAATAACGTCCTGCTGCTGTTCTTTAGTCAGCGAGTTGAAACGTACTGCGTAGCCAGATACACGGATGGTCAGCTGCGGATATTTTTCCGGGTTTTCCATCGCGTCGAGCAGCATTTCACGGTTCATCACGTTAACGTTCAGGTGCTGACCACCTTCGATG…
	TCATCTGGACCACGTTGGCGCAGCGGCGGAACTGGCGCAACATTACGGCGTGCCGGTTTTTGGCCCGGAAAAAGAAGATGAGTTCTGGCTGCAAGGCTTGCCTGCGCAAAGTCGTATGTTTGGTCTGGAAGAGTGCCAGCCGCTGACGCCAGATCGTTGGCTGAACGAAGGCGATACCATCAGCATAGGGAATGTGACTTTACAGGTGTTACATTGCCCTGGGCATACGCCGGGTCATGTCGTGTTTTTTGATGATCGGGCAAAGCTGCTGATTTCTGGCGATGTTATTTTCAAAGGCGGAGTAGGGCGCAGTGACTTCCCGCGTGGCGATCATAATCAACTGATTTCTTCAATCAAAGATAAATTGCTGCCACTGGGGGATGACGTTACATTTATTCC…
	CCAGCCCGTTGGATCAACAGTTGCGCAACACCCTGGTTGCCAACCTGAGTACGCAACTGCCCGGCTGGGTGGTTGCCTCCCAGCCTCTGGGAAGCGCCCAGGACACGCTCAATGTTACCGTAACGGAGTTTAACGGTCGCTATGATGGCAAGGTCATTGTCAGTGGTGAGTGGCTGTTGAACCACCAGGGACAACTGATCAAACGTCCGTTCCGTCTGGAAGGAGTGCAAACTCAGGATGGTTACGATGAGATGGTTAAAGTGCTGGCCGGTGTCTGGAGTCAGGAAGCCGCTTCTATTGCACAAGAGATAAAGCGTCTACCTTAATTATAAAGATTTGTAAATATAACCGTCTCCGGTATGTTGCCTGAGGCGGTTTTTTTGTTTCTAACGTGCGGAA…
	CAGCATGACAGGCACTGGAGACGGCAATGGCCAGGCAGCTTAAAAGATAAGAATTCTTCTTCATCAGTCAGGAACACGTTGCGTTAAAACAGACACAATCTGGTCATTTAAATCAGCATATTTTTCGGGCAGTACATGCGCAGAAAAGCCCAACCAAAGCTGGCTGCCAGGCGGTGGTTCCACATGTCTTTTATTCCACAGGGCAACAGGGGCGACGACAGTCTCACCCTCAGGCGTAATCACCATAACGTTATTCTTGTCCGCGCCTGCAAGGCGGGGGTGATCTTGCAGATAATCGGTAACGCTACGGCCTGCCTGCCAGGGCAATTGCCCAGCCCCAGAAACCGCACCCAGCAGAGTAATAGTCACCGGACGCTGTACGGTATAGAGCGTATAGTC…
	ACTGGAGCAGGCAGTCGATAGCGCATTGCAGCGTGGAAATCATCATGGCTGGGCGCTGGTGATGATGGTCTTTTTTGCCGTTGCAAGGGAAGGGCTGGAGTCGGTCTTTTTCCTGCTGGCGGCATTTCAACAAGATGTCGGGATCTGGCCGCCGCTGGGTGCAATGCTCGGTCTTGCTACTGCCGTGGTGCTAGGCTTCCTGCTCTACTGGGGCGGTATTCGCCTCAATCTTGGTGCATTTTTTAAATGGACCAGCCTGTTTATTCTCTTCGTCGCCGCAGGGCTGGCGGCTGGTGCCATTCGCGCATTTCATGAAGCCGGATTGTGGAACCACTTTCAGGAAATCGCCTTCGATATGAGTGCGGTGCTCTCAACTCACTCGCTGTTTGGCACGCTGAT…
	AATAAAGAATACCGGACGTAAGCCGTAGCTATCGGCGAGCAGGCCGCCAGCCATTGGGCCGAGCAACGCACCACTAACGCCGCCTGTGGAGAGCGTACCCAGCGCCCAGCCGCTTTTATTACGCGGTACTTGTGTGGCGATAAGAGCATTAGCGTTGGGGACAAATCCGCCAAGTAACCCAAGAAGCGCCCGTAGGATCAAAAACTGCCAGATATTTTGTGCCAGTCCCATCAACACCATCACGATGCCCATGCCGAGGGCAGAGCGTAATAGCATGAGTTTTCGGCCTTTACGGTCGGCGAGTCCACCCCAAAACGGTGAGGCGATGGCCGAAAATAAAAATGTAATGCTGAAGACAATACCGGACCACATATTCAGGGCGGAGTGACCGGTAACGCC…
	CATCACGCCATTACTTGCTAAAGCTGACTTTGAACAACGTTCGCGTCTGCAGATTATTCCTGCGCAGTCAGTTATCGCCAGTGATGCCCGGCCTTCGCAAGCTATCCGCGCCAGTCGTGGGAGTTCAATGCGCGTGGCCCTGGAGCTGGTGAAAGAAGGTCGAGCGCAAGCCTGTGTCAGTGCCGGTAATACCGGGGCACTGATGGGGCTGGCAAAATTATTACTCAAGCCCCTGGAGGGGATTGAGCGTCCGGCGCTGGTGACGGTATTACCACATCAGCAAAAGGGCAAAACGGTGGTCCTTGACTTAGGGGCCAACGTCGATTGTGACAGCACAATGTTGGTGCAATTTGCCATTATGGGCTCAGTTCTGGCTGAAGAGGTGGTGGAAATTCCCAA…
	GTTTACTCGTCAATAACAATGCGGCAATAAACGTACAGACACCAATTAGCCCTGCCCAGAGTGGCGATATTCTGGTAATCGCAAAGCTATTATCGATATACAAACATAAAGCCTGATAACCCATATTGGCAATAGTCATCGCCACTGCAAATTTTAACGCATAAATAAAACGAGTCGTGTAGCAAAAGATCCAGGAAAATAAGATAAACGTCGCAGCCCAGGCGATAAAACCTAATGTGTTGGTGCTGCCGGGGGGAGCATTTTCATGCTGTTGTCCTGGATGCGGATAATACGTCAGTGGCGGCGTCGGTTGTTTTAATATCTGTGCTTGTAGAACAGCCAATGCATTATTGATTCCCTGATACCAGAGATCTGCATTTAAATAAGCCAGCGTGTGAT…
	TTGATGGTGGAATTAGTGACGGTGATTTACTGATTGTCGATAGCGCTATTACCGCCAGCCATGGTGATATTGTCATCGCTGCTGTTGACGGCGAGTTTACGGTGAAAAAATTGCAACTACGCCCGACGGTACAGCTTATTCCCATGAACAGTGCGTACTCGCCCATTACCATCAGTAGCGAAGATACGCTGGATGTCTTTGGTGTGGTGATCCACGTCGTTAAGGCGATGCGCTGATGTTTGCTCTCTGTGATGTAAACGCGTTTTATGCCAGCTGTGAGACGGTGTTTCGCCCTGATTTATGGGGTAAACCGGTGGTTGTGCTATCGAATAATGACGGTTGCGTTATCGCCCGAAACGCTGAGGCAAAGGCGCTGGGTGTTAAAATGGGCGATCCCTG…
	CTCTTTTATTGATCTTACGCATCCTGTATGATGCAAGCAGACTAACCCTATCAACGTTGGTATTATTTCCCGCAGACATGACCCTTTTAGCACTCGGTATCAACCATAAAACGGCACCTGTATCGCTGCGAGAACGTGTATCGTTTTCGCCGGATAAGCTCGATCAGGCGCTTGACAGCCTGCTTGCGCAGCCGATGGTGCAGGGCGGCGTGGTGCTGTCGACGTGCAACCGCACGGAACTTTATCTTAGCGTTGAAGAGCAGGATAACCTGCAAGAGGCGTTAATCCGCTGGCTTTGCGATTATCACAATCTTAATGAAGAAGATCTGCGTAAAAGCCTCTACTGGCATCAGGATAACGACGCGGTTAGCCATTTAATGCGTGTTGCCAGCGGCCTGG…
	CTGGCATATTCACGCTGGGCTTTTTTTACACGCTCTACGAGTGCGTTAAGTTCAGCGACATTAGTAACAGCCATAATGCTCTCCTGATAATGTTAAACTTTTTTAGTAAATCATCTGCTCGAATACGAGAGTATAGTCAGTGCGGTGATGATTTGCTTAACCTATGAAAATCAAAAGCTTACTCGCGCTCACACTCACTGTGATTTACTAAAAGAGTTTAAACATTAGAGTTATTATCTCTAATGCGTCACTTCCAGGTGGCGTAAGCAAGATTACTCACTTCTGGGTACTGATTACGTGATCCAAATCAAATTTTTGCAAAGCTGACACCTTTCAGCATCGCTTTTCGCCATTATAGCTAACAGTTAATAAATTGTAGTATGATTTGGTGGCTACATT…
	CAAGAAATAATTCGTATCGCTCGCGAAGTCCTGTCGAAAGTCGATGCCATAAAATCGGTTGCCGGTGAGCACACCTGGCCGGATAAAGGCTCGCTGTATATCGCCACCACGCATACCCAGGCACGCTACGCGTTACCAAACGTTATCAAAGGCTTTATTGAGCGTTATCCCCGCGTTTCTTTGCATATGCACCAGGGCTCGCCGACACAAATTGCTGATGCCGTCTCTAAAGGCAATGCTGATTTCGCTATCGCCACAGAAGCGCTGCATCTGTATGAAGATTTAGTGATGTTACCGTGCTACCACTGGAATCGGGCTATTGTAGTCACTCCGGATCACCCGCTGGCAGGCAAAAAAGCCATTACCATTGAAGAACTGGCGCAATATCCGTTGGTGACA…
	CCCGTTCCCTGGTTCGGTGTATCACGTACCTTATCCGTCAGATTTACACGGCATTTCAACACAGGACTCCCTCGACGCCATCGAACGCTTGTTTAAATCAGACATCGAAGCGAAGCAGGTCGCGGCCATTATTTTCGAACCGGTGCAGGGCGAGGGCGGTTTCAACGTTGCGCCAAAAGAGCTGGTTGCCGCCATTCGCCGCCTGTGCGACGAGCACGGTATTGTGATGATTGCCGATGAAGTGCAAAGCGGCTTTGCGCGTACCGGTAAACTGTTTGCCATGGATCATTACGCCGATAAGCCGGACTTAATGACGATGGCGAAAAGCCTCGCGGGCGGGATGCCGCTTTCGGGCGTGGTCGGTAACGCGAATATTATGGACGCGCCCGCGCCGGGCGG…
	TGTGGCAGTGGGAAGCGTATCAATAATGCTAAGATTACCGGCAAAATAATCACGAAGCTTGTCGCTTAAACCGCCTGGGTTGGTGGCAGAAATGCGCTCATAGCCTTCTTTGCGATAATGGATGTCCAGCAGCTGCACCATGCGTTCGCTGTACTCTTCCCATTCAACCGCCCGCAGGCGAAATTGCTCATCGCAAATCACCCACAGTGGACCCAGTGGCGTGGCAATTTTTTCTTCAAGTAATCTCAGCATCCGTTCTCTCTTAAGACAAACGTGGGTAAATCCCCGGACCTATCGGCAGACCAACAAGATACCACGCCAGCAACATCAGCAGCCATACCACCAAAAAGATAAGCGGATAGGGCAAGACTAACGAATAGTAAGTACCCAGTTTTGCGT…
	GCGTATCGCACTGGCGGTAAAAAAGGACTGCATACCGAACACCTTGGACCCATGCTGGCAGAAATGCAGTATCTCCAGCGTGTCTTGCCCGGTCAGCAATGGTAACAGAGGAGATGGGTATGCAACGTCTGGCCACCATTGCACCGCCACAGGTTCATGAGATATGGGCGCTACTCAGCCAGATCCCGGACCCGGAGATCCCGGTGCTGACCATTACCGATTTAGGCATGGTGCGTAATGTGACACAGATGGGAGAAGGATGGGTGATCGGCTTTACGCCGACTTATTCCGGTTGTCCGGCAACGGAACATTTGATTGGCGCGATACGTGAGGCAATGACAACCCACGGGTTTACCCCCGTTCAGGTTGTGCTGCAACTCGACCCGGCATGGACCACCG…
	TTACCGCCTTCTGGTTTGATACGGTAAAACCGGGGGCAACTACCTTTACCGTTTATGCGTTGCTCGATAGCGCCAGCATTACTGGTGCCTATAAGTTCACTATCCATTGTGAGAAAAGTCAGGTGATTATGGATGTGGAAAATCACCTGTATGCGCGCAAAGACATTAAACAGCTGGGCATTGCGCCGATGACCAGTATGTTCAGCTGCGGTACTAATGAACGTCGGATGTGCGACACCATTCATCCGCAAATTCATGACTCTGATCGTCTGTCCATGTGGCGGGGCAACGGCGAGTGGATTTGCCGTCCGCTGAATAATCCGCAAAAATTGCAGTTCAATGCTTACACCGACAACAACCCGAAAGGGTTTGGTTTATTGCAACTGGATCGTGACTTCT…
	CACCGAGGTGCTGAATAACCGCACCACGGATGTGATAAACAACCATGCTGAGACCATTGGCAACAATCAGATGATTGCGGTTACCAACAATCAGATACAGACGGTGGGCGTTAACCAGATAGAGACGGTGGGCAGTAACCAGATCATTAACGTGGGTTCTGTTCAGGTGGAAACGATTGGACTTGTTCGTGCGCTGACCGTGGGCGTGGCGTACCAGACGACGGTAGGTGGCATTATGAACACTTCGGTGGCTCTGATGCAGTCCTCGCAGATCGGTTTGCATAAATCGTTGAGGGTCGGGCTGGGTTATGACGTCAAAGTCGGAAATAACGTTACCTTCACCGTTGGTAAAACGAAAAAGGATGATACCGGGCAGACCGCGATTTACTCCGCCGGTGA…
	AGTGATTCCTGAATAATGTCCCCCGGGCGGGGATGATTGGCCATTTTCATCAGTGTCTTTACTCTCAGTAGTGTTCCTTCATCAGGAACACTATCATTATTGTTGCGTAGGAAGGAACAATAATCCATTTAGCCATTTAATGTCGGAGAGAGTGCGATGCTGCGACACCAGGACTGGCACTCGCAGCAAAGGCCTCTTAACGGCGGAAATCAATCACCATACGGCCACGGATTTTGCCTTCTTCCATCTCGGTAAAGATGGTGTTGATGTCCGCTAACGGACGCAGGGCGACTTTCGGCACCACTTTGCCTTCGGCGGCAAACTGGAAGGCTTCGGTTAGATCCTGGCGCGTGCCGACCAGCGAACCGACCACTTCAATGCCATCCAGCACAAGGCGTG…
	CCCCATTCCGTAACAGATAATGGTTCGTTCGGCAGCGGCATATGCATCAGCCAGTTCGGCGATTTGAGTCTGACTTAATCCAGAAATACGTTCGATATCTTTCCACTCGGAATTGAGAACGTCACGGCGTAGCTCGTCAAAGCCGACGGTATGCGTTTGAATAAATTCGTCATCCAGCAATGAGGGCCGACCTGCGGCGCTTGCAGCATCATCGCGCTCAATTAACAGGCGCATCATCCCCTTGAGCAACGCCATATCACCACCAATGCGCACGTTATAGTAGGCACTGGCCAACTGAGTCTCAGAGTTCGTCAGCATTTCAAACGGGTTTTGCGGTGCAGTAAATCGCTCCAGGCCACGTTCCTGTAGAGGATTGATGGCGATCATTTTCGCTCCCCG…
	AGGATTTATTGAAATTGCATGAGTTGCCGGAGTAATGGTCATCGGGGTATCTCCTTTATGAGTCATGGTATGAAGATACGCAGATTTACTCTTGCTTTAAAATGAATAATATTAAGCCACTTATTCACGAATCGAGAATATTATGGATCTGACCCAACTGGAGATGTTCAACGCGGTTGCCGAAGCTGGCAGCATAACCCAGGCTGCAGCAAAAGTGCATCGCGTGCCGTCGAATCTCACTACCCGTCTACGCCAGCTGGAAACAGAACTGGGGGTTGATCTGTTTATTCGCGAGAATCAGCGTTTACGTCTCTCTCCTGCCGGGCATAACTTTTTACGCTATAGCCAACAAATTCTCGCGTTAGTGGATGAAGCGCGGAGCGTTGTCGCTGGCGATGA…
	TCATCAGGTTCGCGCGTGTTTACGCGGGCGCTCTATCCGCCGACGGATGAATCATCCTGATAGGTTGAAATATCCCATGAAGCGCGTCGGCAAGCGCGGTGAAGGTAAATTTGAACGGATAAGTTGGGACGAAGCCCTGGATACCATCAGTGATAATCTTCGGCGGATCCTAAAAGATTACGGCAATGAGGCTGTACATGTCCTGTACGGAACAGGCGTAGATGGCGGAAACATCACCAACTCAAACGTCCCGTACCGTCTGATGAACTCTTGCGGTGGTTTTCTCAGTCGCTATGGCAGCTACAGTACCGCACAGATCAGTGCCGCAATGAGTTATATGTTCGGTGCCAATGATGGCAACAGCCCGGATGATATCGCCAATACGAAACTGGTCGTTAT…
	AGGGTTTGCAGACTGATCTTCAATGACGGCTGCGCCACGATACGTACCACATTCTCACGCGTCGATTTGAAGCAGATGAAGTAAAGCACCATTCCGGCAATCGCCAGCACAATCGTCCAGAAATGGTATACCGACACCATCTCTTCCGGGCTGGAGTTCTTAATGCTCGGTCCTATCAGAAATGCCAGGCAGCAGACAAAGGTTAATGAAGCGGCAATCCCGCGAGCCGCGCCCAGACGGGCGCGGGATTGTGGTTGTTGGGTCATCGCGGTAGCAAGTGAACCATAAGGAATATTCACCAGGCTGTAGCAAAGCCCGAGGCCCATGTAGGTCAAATATGCATACACCACTTTGCTACCATGGCTCCAGTCGGTCGGCACCCAGAATACCAGCACGCTG…
	TGGAAAATGGCCGTGAGAACCATTGTTTAACCTTTTGTGGCGAACCGCTACAACAGGCACAAGTGCTTTACGCACTATGGCTGGGTGCGAATCTGCAGGCCAAAATTTCGCGCAGTTTCGAGCCACTGGAAAACGCGCTGGCCCATGTAAAAAACATTATTGCGACGCCTGCCGTTTAGCAGGCATTTTTTATCACCAGACGACCGGGAGCCTTTATGTCATCTGAAAAACTGTATTCCCCACTGAAAGTGGGCGCGATCACGGCGGCAAACCGTATTTTTATGGCACCGCTGACGCGTCTGCGCAGTATTGAACCGGGTGACATTCCTACCCCGTTGATGGCGGAATACTATCGCCAACGTGCCAGTGCCGGTTTGATTATTAGTGAAGCCACGCAAA…
	AGATATTTCTCTTCCCAATTGGCGCAGCGTAAAAAATTACGCAGCAATTTTTCTTTATCCGGCAATAAAGCCATAGTGCCTCCCTGTTATCCCAGCAGACGGTGAATACGTTGCAGTCCGGTCACCAGACGATCCACTTCTTCATGGGTGTTATACATGGCCAGCGACGCCCGACACATCGCAGGGACGTTGTAATAGGCCATTAATGGCATAGCGCAGTGATGTCCGGTACGCACAGCAATGCCGTAATTATCGAGAAAACTGCCAACATCATAGGCGTGGTGTTTACCGAGATTAAAAGCAATAACGCCAAGCCTGTTTTGTGGGCCATAGAGAGTGAGATCCGGTACAGATTCCAGCTGTGATAGCGCATAATGCATCAGATTCTGTTCATACTCG…
	AGGAAATAGCAATCAGAATGATAAAGATTCTCCAAAAAAATCTTCATGGTAACCGTCCCTCTCGAAGGATGTTTTTCAGTATCCGGCTAAAAGGGATGAGGCCATAAGACATAACAATTACAGAAGGAGTAACTTTCATTTGTTCCATGTTAACCACTTTTTCAGGGGTCCTTTTTTTAGATTATCCTGATTATAAACGAATAATCCATTTACGGAATTTTTGTCTGCAAAATACTACTGTATTCAGGAGTAAATGGACGGCGATGTATCATCGCCGTCCATTTTTCGACATACTAGATTCGTCTCGCCTGCCAGAAATTTTTCTGCCAATAGACATTATCAAGTGAGGAACGCATCACTCCCTTGCTGGTAGAGGCGTGGATAAATTGGTTGTTGGTA…
	TATTCCATACTCGCTCCCGGCCCGTTCTTTTCATTGTTATCGTTCAGGTAACCGTGGATGGTTATCGGCAACTCGGGTGATTTACGTTAGTGGTGATCAGGCTTTTTTTACAACTGTTTGAGAAGAGAAAAGAAAACCGCCGATCCTGTCCACCGCATTACTGCAAGGTAGTGGACAAGACCGGCGGTCTTAAGTTTTTTGGCTGAAAGATTATTCAGCAGTTGCAGGCATTTTACCTTTTGCCGCTGGACGTTCTGTCAGACGCTTCTCAAAATTAGCATTAAATTGCTTTTTCTGTTCCGGCGTCAGGATGTTGTAAATTTTGTTCTGGGTTTCCATGTGCGCCAGCATGTTAGCTTTGCGCTGTTCTTCCATTTTTGCGATCTGCGCTTCAGCTTT…
	AGAAAGCCGTGCAGGCAAGTTTTCCATTTGCCATCTACGCTTAATTTTGAAGGTGTATCACCGGGCACGTTGTTCTCATCGTCGATAAAATGGCATGAGAGTTGCTGTGTTTTAGCAAGAGACGTCGTTCAGTTTACCTCTTCCGGGAGCCTCTACTATTCATATGAACGGCTCTTAACCTGTGCTAAAAAACGAAAGGACGGCATACCATGAATATATTCGATCACTATCGCCAGCGATATGAAGCTGCCAAGGACGAAGAGTTCACACTGCAGGAGTTTCTTACCACTTGTCGGCAAGATCGCAGTGCTTATGCCAACGCGGCTGAGCGGCTATTGATGGCTATCGGTGAGCCTGTCATGGTCGATACAGCCCAGGAACCCAGACTTTCTCGACTCT…
	CGCTGTCTGGTCTCGCTATGCAGAACGAACTGGCGCTGCACAGCAAGAAAGAGATCGACGAGTATTTCGCGCATGTCTGGCAAACCATGCAGGCATGTATCGATCGCGGGATGAACACCGAAGGTGTACTGCCAGGCCCGCTGCGCGTGCCACGTCGTGCGTCTGCCCTGCGCCGGATGTTAGTTTCCAGCGATAAACTGTCTAACGATCCGATGAATGTCATTGACTGGGTAAACATGTTTGCGCTGGCAGTTAACGAAGAAAACGCCGCCGGTGGTCGTGTGGTAACTGCGCCAACCAACGGTGCCTGCGGTATCGTTCCGGCAGTGCTGGCTTACTATGACCACTTTATTGAATCGGTCAGCCCGGACATCTATACCCGTTACTTTATGGCAGCGG…
	ACGCTCGCGGCAATTCCGGCAGCATCCAGACCTTCACACTTTGGGAAAGTGACCGACTTGCTGGTTTCATTATTGGCAGCGAAAACTGATGCGCAGGCAGAAACCAACAACAGCCCTAAAAACGCCCCTCTTTTTTTCATGTTTTTCTCCATAGCACAATGATTCAGGAGAAAGCATGGTACAAATTGTCAGGAGCGCAAGTTGCTTCAGGCCGCGTGTGAGGCATCTTCCTCTTCGGATTCAGCACCGACGACCTGTGGGGACGGTAATTTGCCGGTTTTCAGAATGGTGCTCAGCACATCTTTTTGTTCTGCCAGCCATAGCGAAAGGGCTTCACGTTGCTCGTCTTCCATTTGCACTGGAGAATTTGTCAGCCAGGTGTCAAGCAGATCCGCCGTA…
	CTAAATGTATTCTGAAAATGGACATGCCATTGTTTTCTGACTGTTGGATAAGAGGCCAGAAGCGTAATATCCGGCCCCAGGGAAACGATAACGGTTGAATTTAAGGAATACCGCAGTGTTTAAATTTCTTGTATTAACATTAGGCATTATCTCTTGCCAGGCTTACGCAGAAGATACGGTTATAGTAAACGACCATGACATTTCAGCCATCAAAGATTGTTGGCAAAAAAATTCAGATGATGATACTGACATTAACGTGATCAAATCATGCCTGCGACAAGAATACAATCTCGTCGATGCGCAATTAAATAAAGCCTATGGTGAAGCTTATCGTTATATAGAACAAGTGCCACGCACAGGTGTAAAAAAACCTGATACCGAACAACTTAACTTGCTTAA…
	TGATAGTTAGTCATTCGTATATTAGCGGTTTTTATTGCAACTTTGAAACGTTAAAAATGGTGGGTATTCGATTTTTCTCTCGTTTTTGTCAATTCGATTGTCCACAGTTATGGTCACGCCCGTCACCAACGGCTTACCGGATCGTTTCACAGTAAGCCCTGCGACGAAATGTGACAAAAATTACCTTTATTCAGCAAAAATGAAAATCAGCCCGCTGAATATGTAACATTAATTAACCCGAACAATACGGGCAAAAAACATTCATGATAAAAATATTTATTGGTCATTATATTAACGTATTTTATAGCACTGCCGATATCACGCTCAAAAAACAACCACTGCTATTTTTAGCAAAGCTTATGGTATACTCCGCCGCCTTAACATTTTTCACCGCAAATT…
	TCCCTTCCCTTTCAGGCTTCTTTGCGGTCGGCTATCTGGCGCTGTTTGGTTCGATTATCGCTATTAACGCTTATATGTATTTAATCCGCAACGTCAGTCCGGCTCTCGCCACCAGCTACGCCTACGTTAACCCAGTGGTCGCGGTCTTGCTGGGTACGGGACTGGGCGGCGAAACGCTGTCGAAGATTGAATGGCTGGCGCTCGGCGTAATTGTTTTCGCGGTGGTACTGGTCACGTTGGGAAAATATCTCTTCCCGGCCAAACCCGTTGTCGCGCCAGTTATTCAGGATGCATCAAGCGAGTAAATGAATCCCCTGCGTGTCGATCTGCGCGCTGGCACCTTCGCCGCAGATCCACTCTTCCAGACGCTCGGTAAGCGCCGCATCCGTCAGCTTCTCG…
	GGCGGTTAGCGCCGTAACATTCACCGCGCCATCAGAACCCGTGTTGGGGCAGGCGCTGACGGATAACGGTGATTATCTCGCCGACTGGTCTGATTGCGCAGGTCAGCCCGAACAGTTTAACGCCCGCTGGCAGGAGGCATGGCGTCTGCTTTCACAGCGTCATGGCGACGCTCTGCCTGTGGAACCGCCCCCCGTCGCCGCCCCGGAGTGGCTGGGGAAGGTTCGCTTAAGCTGGCAAAACGAAGCCTTTTCCCGCGGTCAGATGCGCGTTGAAGCCCGTCATCCTGCTGGCGAGTGGCTGCCGCTATCGCCCGCCGCGCCTCTTCCTGCGCCGCAAACGCATTATCAATGGCGCTGGACGCCCCTCAACGTCGCCAGCATTGACCATCCGCTTACCTT…
	NNNNNNNNNNNNNNNNNNNNNNNNNNNNNNNNNNNNNNNNNNNNNNNNNNNNNNNNNNNNNNNNNNNNNNNNNNNNNNNNNNNNNNNNNNNNNNNNNNNNNNNNNNNNNNNNNNNNNNNNNNNNNNNNNNNNNNNNNNNNNNNNNNNNNNNNNNNNNNNNNNNNNNNNNNNNNNNNNNNNNNNNNNNNNNNNNNNNNNNNNNNNNNNNNNNNNNNNNNNNNNNNNNNNNNNNNNNNNNNNNNNNNNNNNNNNNNNNNNNNNNNNNNNNNNNNNNNNNNNNNNNNNNNNNNNNNNNNNNNNNNNNNNNNNNNNNNNNNNNNNNNNNNNNNNNNNNNNNNNNNNNNNNNNNNNNNNNNNNNNNNNNNNNNNNNNNNNNNNNNNNNNNNNNNNNNNNNNNNN…
	TCAGCAAGGCGTAAAACATGCGATTATTTTTCACGATATACATATCGCGAAAACCACCTGTCAGGCAAAAACGCCCACGCTGCATGACAAATCCCAGCAGAGCACCACAAATTAGCCCGCTTAATATCATTGAAAACATAAATTAATNNNNNNNNNNNNNNNNNNNNNNNNNNNNNNNNNNNNNNNNNNNNNNNNNNNNNNNNNNNNNNNNNNNNNNNNNNNNNNNNNNNNNNNNNNNNNNNNNNNNNNNNNNNNNNNNNNNNNNNNNNNNNNNNNNNNNNNNNNNNNNNNNNNNNNNNNNNTATTAGAAAAGATGATTATGCTACGTCTTCGTACTGCGGAACCGGATTACGGAAACTCTTGGTTACGCAAGCCAGGTAAATCAGACCGATAGCAGCC…
	ACATCAACGAGGTACTTACCTTCTTCATCCTTCTTGGTGAAGATATCTTTGGTAATGTCGATCAGGTAGCTGCTCAGCTCACCTTCGTTCCATTCNNNNNNNNNNNNNNNNNNNNNNNNNNNNNNNNNNNNNNNNNNNNNNNNNNNNNNNNNNNNNNNNNNNNNNNNNNNNNNNNNNNNNNNNNNNNNNNNNNNNNNNNNNNNNNNNNNNNNNNNNNNNNNNNNNNNNNNNNNNNNNNNNNNNNNNNNNNNNNNNNNNNNNNNNNNNNNNNNNNNNNNNNNNNNNNNNNNAATCGGAGCAACTAACTCATAGGCTTCTTTCTGCCCACCAGGCATGATNNNNNNNNCTTTCAGAGCACCCTCTTCACCACCAGAAACACCGGTACCGATAAAGTTAAAA…
	CAAAACGGCGTTCACAGCTCGCTTTCCAGTCGATGACCGCCTGGGTCAGATGGTCACCAAACCCTTTAACTTGCTTAACGCCACGACGGGTAACATCTGCTGCTGTTTCAATACCAAAAGACCGTAACGCCGCTTTACGCGCAGGGCCAGCGCCGGGAATAGAGGCAACATCAATAAAAAATCCCTCCAGAAACTTCTGCTTCTGCCGTTCCCTTGCAGTGTCATGAAGTGCTGCCAGAGCGAGTTTCTCTTCTTCCGGTAACCCGAGAATTTCGTCCTTCATTTTTTCGAGCATCGTCCGTTTGGCGATAAAACCTTCCAAGCCGCCTACCTGCTGGATCTGGCGGACTAAATGGTCATAGTCCATTTTCGCACGATTAAATGCCTCACGGCGTTGCT…
	GTCATAATGCGCGGTGCGGTAAACCGTTGTTCACCCTCGCGGGTAAACAGCCAGTCCGGGCTTTGCTCATCATCCAGATGACCACCTTTCATCAGCACCGCGCCACAGCCCATCGCCAACANNNATCGCCCTTGTTCCAGCATTTCCTGTTCGGTGCGCGCGTGTGGCGCGTCGAGCAAGGCAGCTGCTTCTGGCAAGTTTGGCGTTATTAATGAAACCTGTGGCAATAATCGACTGCGCAGCGTAGCAACCGCCGAAGGTGAAAGCAGCGGATCGCCGCTTTTTGCCAGCATAACGGTGTCGAGTACCACGTTTTGGATCTGATAACGTTGCAACCGTTCTGCCACCGCTTCAACAATATCGGTTTCCGCCAACATACCGATTTTAGTGGTATCGATT…
	TCGCGACGCACGTAATCCGCCACACTACGTAACGAAAGCAGGCGCACACCCAGTTCACTACGTCCAAAAAACTGGCGGACAAAATCATTCGCCGGACGAGTCAGCATCGTCAGCGGATTGCCCTGCTGCACCACTTCACCGTGATCCATCAATACCAGATGTTCTGCCAGCCGTAGCGCCTCATCAATATCATGAGTGACCAGCACAATAGTGCGCCCCAGCAAACGGTGAATGCGCGTCATCTCTTGTTGCAACGCGCCGCGCGTTACCGGGTCCAGTGCGCCAAAAGGTTCATCCATCAGTAAGACTTGCGGATCGGCAGCCAGTGCGCGCGCCACTCCCACACGTTGCTGCTGACCACCGGAAAGCTGATGCGGATAACGCTCACGCAAATTTGAC…
	TTGCGACAACGCCAGCATCACCGACGCCTGGGTGGTTGATCCACTTTTCAATACTTCTGCAAAAACTTCCAACTGCCGGAGGGTGATGTGCATAGTCGCTTACCACTTATAAAGATTAATTATAAATATATAATCAATTTTATTTTTAAACCAGTTAGTCGTAACCTTATGCCCGGTTAAAGGAGAGGGTTATGACGAATATCACCTTACAGAAACAACATCGTACACTGTGGCATTTTATTCCGGGGTTAGCCCTGAGTGCAGTTATCACCGGGGTCGCCCTGTGGGGTGGTTCCATTCCCGCGGTTGCGGGTGCCGGGTTTAGTGCCCTCACCCTCGCAATCTTGTTGGGGATGGTTTTAGGCAACACCATCTATCCGCACATCTGGAAAAGCTGTG…
	TGAAAAAGTGTTCGATTACGAAGGTCGTTTTCGTCGGGCGCACGAATTACGCGGTTAATGGTAGTTTTGATTGATGTATAAAGCGATTGAGTATAGAATCTCGCCCGCTTTTGCATACGCAAAGCAGATCACTTACCTGTTGCTGGGTCGCCTGTAGCAGGATTAATTTAAGAGAGAAAGAAATGTTTACTATCAACGCAGAAGTACGTAAAGAGCAGGGTAAGGGTGCGAGCCGCCGCCTGCGTGCCGCTAACAAGTTCCCGGCAATCATCTACGGTGGCAAAGAAGCGCCGCTGGCTATCGAGCTGGATCACGACAAAGTCATGAACATGCAAGCTAAAGCTGAATTCTACAGCGAAGTTCTGACCATCGTTGTTGACGGTAAAGAAATCAAAGTTA…
	ACACCTTATCCGTCCTACGATTCCCGCGATTTCCTGACCCTCTCGGCATATACCGTCAGCGTCTGTTTTATCACATCCAGCGTTACCGGCTTCGACAGGCAGCTGTCCATACCGGACTCCAGACACCGCTGCTTCTCTTCAGCCAACGCATTAGCAGTTACTCCGATTACCGGCAACGTCAGTCCCAACTGACGAATGCGTTGCGTCAAGCGGTAACCATCCATATTTGGCATGTTGACGTCGCTAAGCACGATATCAATATGATTCTTGCTAAGTACATTAAGCGCATCGACACCATCATTCGCGGTTTTACATTGATAGCCCAACGATCCCAACTGATCTGCCAGCAGACGTCGGTTAATCGGATGATCATCCACGACCAGAATCATCATATCGTCA…
	CATCAAAGCTCTGCAGAAAAGAATATGGCTTTTCGGCTAATGCGCTATGCCACTGCCGCCATGCAGCGTCACCTGGATAAAGGCTATGACAGAGTTCCGCTGGTGGTGCCATTGCTGTTTTATCATGGCGAAACATCGCCCTACCCGTACTCACTTAACTGGCTGGATGAGTTTGACGATCCGCAACTTGCCCGGCAGTTGTACACCGAAGCTTTTCCGTTGGTGGATATCACCATCGTACCTGACGATGAGATCATGCAACATCGGCGTATAGCTCTGCTGGAACTGATTCAAAAGCATATTCGCGACCGCGATTTAATCGGCATGGTCGACAGGATCACCACGCTTTTGGTTAGAGGCTTCACTAATGACAGCCAGCTACAAACACTGTTTAATTAT…
	CATCACCAGCGGCGCTTTAGCCAGCGCAGCATTCACGCGGGTAGCGGAAGCGTGACGATGCAGATCGTTTTCCAGCACCACCACCGCGTCGGCGCGTCCGGTTTCCAGTTCGGTCAACGCTTCTTCAAGCGAACCGCCACCCATAATGCCCAGCCCCATGCTGTTGACGGAACGGGCAATCATGGTGATACCAACGTCAGCGCCGCGACCTTTCAGGGCTTTCGCGACGTTAGCCGCAGCCTGAATCACCTCTATGCTACCGGCGTTCGTCCCGGAGATAATCAACGGTTTCTTCGCACCTGCCAGTGCCTGCACGATGACGTCGATTTTGCTTTGCAGCTCAGGTTCGATACCGTCAACCGCTGGCGCAGAGTTATCCAGCGCATGGGCGATGGCAAA…
	TTACCCTGCACTGGCGTGGATGGCGACGTATAAACCCGATAACCGGCACCGCGCAGCTTACCGACAATCTCATTTACTTTATCGGCATTTTTCAGCGCACCCAGTTGCACAACATAGGCTTTACCCGTTGGCGCTGCTTTTTCTTCCACGACCGGCTTCGGTTCTGGCTTCGGCGCAGGTGGTGCTTCAACCTTCGGTTTAGGCGGCTCCACCGGTTTCGGCTTCGGTGGGGCGACCGGTGCAGGTTCCGGTTCAAACTCGGTGTTATTGGCTGCAATAGTGGCCGGATCGAGCGACGGTGCTGCGGCATCACCTGCCCGCACCTCTTCCGCTGCGCCTTCCGGCGGCTGCGTCGGCAACGCCTGGGTGGCGGCTGGCATCATATCAGGCTCATCACGA…
	TTTTTAAACGTTTAGGTCGAGCAATAAGATATAATTTTCAAGTGGACGATGCAAAATTTAGACGCGACAATGTAAAAGAAACAATTTCTAATTTATTCGCTAACAAAGTTGACGTTGACCATCCTGAAAATAAATACAAAGACTTTAAGGATCTCGAAGATAACGTTGAAAAAAGACTTCAAAATCGCCAGGCGAAATATCAAAATGAAATTAATCAACTATCTGCGCCAGGTGTTAATTTTGATGATATTTAAAATTATTTTTCCAGTTTTTTGATTTTTCAACGCCTGAATATCGGAAATAGTCAGTGACGAACATCAGTATTTTTACATCATTACGTCCGGGTCATTGTCGGTTTATCTCCTTTTACTTGTGGTAATTGAGGGATAACAACAAAAA…
	AACAACACTGCCACTTTGGCGCAAAGAGGGATCAAGTGAAATTTCTTTCATACTTAAAACCGGTGCACAAGGAATATCAAACTGAGTCAAATAGGCCACCGCTTCATGTTTATCAATAGTGACAGTGTATTTTTCGATTTCAGCAAAAATATCGAAAATATGTGGCTGTCGTGCATGGGCTGTACTGTATGCCGGATCGGTAATCCATTCTGGTTTGCCGATGGCTTTACAGGTGTTTTCCCAGTTTTGCTCCTGAATAGTGAAATAAATATAGGCGTTAGGATCGGTTTCCCAGCCTTTACATTTCAGGATCCAGCCAGGCTGACCGCCACCACCTGCATTACCACCGCGGGGAACTGCATCACCAAATGTACCATTCGGATACTGCGGGTATTCTTC…
	ACCTTCAGGCAATGGTAGCGCCAGTGCGGGAAGAATACTGATGCCGATGCCTGCGGCTACCATCGGGAACAGCGTCGCTGGATGTCCAATCTCCTGCACAATATTCGCCTGAATACCATTGCGCGCCAGCGCTGCGTCAATCAGCGGTCGGCTGCCTGACGCGTAATCCTGCAACACCAATTTCGCTCCCTGTAATGCCTGCCAGGGTACATAATCTTCGACGGCCAAAGCGCTATCGCGATGGCAAAGCAGAAAGAAAGGCTCGGAAAGAATCGCTTCACATTGCAGATCGCCCACTGGGCCTGGATCGATGACGATGCCAAAGTCGACATCTCCCTGGCGAATACTTTCCATCACCCACTGCTGCGGACGATCGTGCAGGACAAACTGAATATCTGG…
	CTTTTGGCACCAGCATCATCGCCACGCCAATCGCCGTTACGCCGCCGATCAACTTGCCGACAATCATCGGGAAGATCATGGCGTTCATGTTGGCAGCGGCGAAGCCTAAGTGGTCGCCCAGGGCGAAAGCAGCGGAAACGGCGAAGGCGCAGTTGATGACTTTGCCGCGGGTATCCATCTGCTTCATCATGCCGAACATCGGGATGTTGTTGGCAAGCGTTGCCACCATGCCGGCTGCCGCGATGTTGTTCATATTCAGTACTTTACCGACGCTCATCAGCGGTTTTTCAAACCAGCGAGTCAGCAGCAGCACCATTGGATACGCCCCTAACAGCACGCAGGAGATAGAACCGATAACTTCAATGGCGCGCATCACTTCACCGGGTTTATCGCCAGGGG…
	CGACAAATAGTTTGTTGTGTAATGGCATCAGACGCTGATTAATAACGCGTGCCTCGGCAAAATGCCCTTCTGCTGCCAGTTTGCACATCTGGGCCATATCACGCGCTGCGACGTTAGCCGTAACGGAAATAACCCCATGACCGCCCAATTGCATGAAGTCCAGCGCGCTCGCATCATCGCCGCTCAGCAGAACAAAATCATCTGAAACCAGCTCTTTGATCTGGTTTACACGCGTTAAGTTCCCTGTTGCCTCTTTGATTCCGATAATATTTTTTACTTTCGCCAGACGGCCCACCGTTTCCGGGAGCAGATCGCAGCCAGTACGGGACGGCACATTATACAGAATTTGCGGCAGGTCAGTATGCTCAGCGATGGCTTTGAAATGCTGATACAAACCTT…
	GGAACTGTACGCCATAGAAGCGTTTTTCTTCGTTAGCCATAATGGCAAACGGGCAGCTTTCGGTGCTGGCTACGGTGACGAAGTCGGACGGGATAGCGGTAACTTTATCGCCGTGGCTCATCCAGACATCGAGCAGCGGTTTACCGTCTGCGGTCAGCGCATCTTCGATACCGCGAACCAGTGCGCTGTCGTTTACGACTTCAACCTGCGCGTAGCCAAATTCACGTTCGTTAGAGGCTTCAACGTGACCGCCCAACTGCATTGCCATGGTCTGCATGCCATAGCAAACGCCGAATACCGGTACGCCTGCTTCAAAGACATACTGCGGCGCACGCGGGCTGTTTTCTTCGGTGGTGCTTTCCGGGCCGCCGGAAAGAATAATGCCGCTTGGATTGAAGT…
	ATCCGCAGAACTAACCCATGATCGCTAGCACGATAATCATTCACAAAACCACCTTAAGACATGCTAATCCACTGGTCAGAACAGTTTAAGATGAGAAAAATTCTGTGACGCTTGCCAACATTTCTGATGATTAGCATTCCCTTCGTCATTTCCCTGAGCAAACTTTAGCTATTCTTATCAATTATGCTTATGGGAGATCTACAGATGATGCCTACGCTTGCTCCACCATCTGTCCTTTCGGCTCCCCAGCGCCGCTGCCAGATCTTGCTGACGCTCTTTCAGCCGGGGTTGACCGCCACCACGGCAACTTTCAGCGAGCTTAATGGTGTGGATGATGATATTGCCAGTCTTGATATCAGCGAAACAGGACAGGAGATCCTGCGCTATCATCAACTCACA…
	ACGCTGAATTTGGCTGGCGATAAGATTAACCCGCGGCAGCCAGGGCGTATCGAAATAAACCGCTTCAACCAGCGGCTGCGGAGAGCCGGTAATCAACCAGATATCAGCATCGGAACTTAACAGGTAGGTGGTTAATCGCTCCTGAACCAGCGGAAAGGCGGTAACATTGTCGCGAAACCAGCGCACGAAATCGGCCTGCAACGTCTGTAAACGTGCTTCGCTGTGACCAAAAGTGCACCCCCACAGAAGCAGACTCATCGGCCAGCGTGCCGCACGACCTTTTATCAATAACGCAATGGCTATAATCGGTAACAACGGCAGGACAAGTAACGCATTCAGCGGTTGGCGACGCAGTAAATAGCGCAGAAAACTGCCGAACATATCCTGCTGATGCAATGT…
	CTCTCAGACCAGCTAGGGATCGTCGCCTTGGTGAGCCGTTACCCCACCAACAAGCTAATCCCATCTGGGCACATCCGATGGCAAGAGGCCCGAAGGTCCCCCTCTTTGGTCTTGCGACGTTATGCGGTATTAGCTACCGTTTCCAGTAGTTATCCCCCTCCATCAGGCAGTTTCCCAGACATTACTCACCCGTCCGCCACTCGTCAGCGAAACAGCAAGCTGTTTCCTGTTACCGTTCGACTTGCATGTGTTAGGCCTGCCGCCAGCGTTCAATCTGAGCCATGATCAAACTCTTCAATTTAAAAGTTTGATGCTCAAAGAATTAAACTTCGTAATGAATTACGTGTTCACTCTTGAGACTTGGTATTCATTTTTCGTCTTGCGACGTTAAGAATCCGT…
	ACAGGACTATTCTCAACGGGATCATCCTCAGAGGAACTATCATCAAAGTCATCATCCATAAATAAAATATCATCGAATGGTGCCACGCCCGTGATGAGTTTTATTTTATTATTACGATCAGTCAATACTCCACTTAAACCGTTTTCGCTCACAGGTTTTAATGATTTTTCATTACTCTTGTTGTAAGCAGGCGCATTAAAAATACACGGAGTATCAACATCAAACAATGACGTTCCCCAGTTCACATATTGAATATCATAGTTACTGAAGTTCTGTCCAGAAAAGAAGCACCCCTTAAAATCCAATCCACGTAAATTATATAAACCACCCTCTTCTTTTTGGAGAGTAATGTTAATTTTGGCTATCTCCCGGACATCATCGCCATTTTTGTATTTGAAT…
	TTAACACGCAAAGTTTCGCGCTCCAGCCCACGCTGTATCCCCTTTAACGCCTGAGGATGTTTTTCCAGCCAGGCCAGCGCCTGTGATACGTCCGGGATCAAATTGACCTCCCGCCTGTCAAAATCGTTTTAATTAGCATAACTGTAATGGTGACCATATGTGCAGGCCTACAATTAGTGCCACCACATCATGCCCTGAACGGTCGCTGCTGCAACTGCAACATAGCGTAACGCTTTACCAAGGCACAAAAAAAAGATTACCGGTCCCCAGGAGATGCGCATCCATCCCGCTAACAGACACAGTAAATCGCCAACCACGGGCATCCAGCTTAATAATAGCGTGACTGCACCATAGCGTTTCAGCCAGCCGGTAGCTTTCTCTTGCCAGCGCGATGTTTTA…
	AGCAGGCGCAGATCCAGCGTGCCATAACGCTGCCACAGCAGCCAGCAAGCAATCGCCAGCAGCAGAGTGCCAAGACGCCCCAGCGCAAACCACAGTTTGCCCTCTTTGCTGTTGCTGGTAAGGAACACCGCACACAAGGCCATGACTTCAGCCATTACCACGAACATGCCGAGGTTGCTGGCGATGACGGCGCAGACGGCGGCAGCCATCAACATATTGATCTGCAAGCCGTTGCACTTCACCTGCGCGTGGCGATGCCAGTCAATGTTGTAGAGGCTGACAAACAGACCGCACAGACCGAGCGTAATCAGCCAAATCGCGTTAAGCGGAGAGATTTGCACATCGTAGCTTACCAGCGACAGCGCACCGCTCACGCCAACCGCGCCAGTCAGCACAGTA…
	TCAACAGCATTGAATATGTTCACCAGCGCCAGTAACGCAGGTTACGGGAAAGAAGACGATAGCGCAGTTATCAAGATTTTCTCTGGCATCACTCTACCGGGAGCGAAATCATGATCAAGATTGGCGTTATCGCCGATGATTTTACCGGCGCGACGGATATCGCCAGTTTTCTGGTGGAAAACGGTCTACCAACGGTACAAATTAACGGTGTTCCAACAGGTAAAATGCCGGAAGCAATCGACGCACTGGTGATCAGCCTGAAAACGCGCTCCTGTCCGGTGGTTGAAGCCACACAGCAATCGCTGGCGGCTCTGAGCTGGTTGCAACAGCAAGGTTGCAAACAGATCTATTTCAAATACTGCTCTACTTTCGACAGTACGGCGAAAGGTAATATCGGCC…
	GCGCCCATAAAACAGAAGAGAAGGTAAGGTTAACGGGGCAAATGGTGTGGATTAAAGACGGGATAGCGATAACTAATAACCAAATCGACTAACCTGTTTTAGCAATAGTCTTTAACAACAAAATAGATTAACCAACCCAATGAAAAACAAATGAATTTAGCCAATCATTAAGATAAATCAGCGATTTTGCGCAACAAAGTCGTTTTAGATAATGCGAAAAAACAGCCTTTCCGGTACTCTACGGCGGTTTTATCGTCCTGTAGAGAAATTATGATGTCCACCACGTTATTTAAAGATTTCACCTTCGAAGCCGCTCACCGCTTACCACACGTCCCGGAAGGGCATAAATGTGGTCGCCTGCACGGGCATTCCTTTATGGTGCGACTGGAAATTACCGGG…
	CCTTCTTTGACGACAGTAATTGTTGGGTTGGGCACTACGCCGTCGTAAATCGCCCATGCCAGCCCTGCAGCATCCATCTTATCGGTCACTTTCGCCACCACGCCGCATTGCACCAGCGTTTTATCGGTGACGATCAGCGCCTTCTGATAACCACGGCGTTTCACCTCATCGGTTAAAGCCCCAACAGCACCCCGACCAAACCATGCCGTTTCGTTCAGAATCATTCTGTTAGCCATCATCCTTCTCCTTGTTGCTTTACGAAATTACTCTTCAATTCGTAACCCATAGGTTTTGAATTTCTCCAGCACTACGGCAATCTCTTCATCGCTCAGCACTGGCACCGGGTCCGTAATCGCCAGGGTCGTCAGGTAAAGTTGCGCCAGCACTTCAACTTCATGC…
	ATCATCACCACGATAACGCCAATCAGGCCGCCGTGGAAAGACATGCCGCCGTCCCAGACACGGAACAGATACAGCGGATCGGCCATAAACTGCGGGAAATTGTAGAACAGAACATAACCAATACGTCCCCCGAGGAAGACGCCGAGGAAGCCCGCATAGAGTAAGTTTTCAACTTCATTTTTGGTCCAGCCGCTGCCCGGACGATTCGCCCGTCGTGTTGCCAGCCACATTGCAAAAATGAAACCCACCAGATACATCAGGCCGTACCAGTGAAGCGCCACGGGTCCTATTGAGAAAATGACCGGATCAAACTCCGGAAAATGCAGATAGCTACTGGTCATCTGTCACCACAAGTTCTTGTTATTTCGCTGAAAGAGAACAGCGATTGAAATGCGCGCC…
	CAAAATATTGATATTAATATAGATAACATGATCTCTACCATATAAAACTTCATAATTCCTGTTTTTGTTTACAAGAATTTTATCGATATGTCTCAGCTGCGGATCATTACTAGCATTAACAATATAAAAAGCAATAAAAATGATAGCAAAAAGAAAAAAAAAGCATTACATACTTAAACAGCTTACTGCTAAAGAAATGTTGTTTTGTAGAAATAATGTTATTTTCAATAATGCCTGGCAATGAATACTGCCAAACTTCATTTTTTTCTTTTACAGCAAATTTGAGACCTAAAACTTCTATTTGCTGATTCAATGTTAACGTTCTATCTTCAGGTTCTTGTGCTGTTAATTCTCTGAATGTTACTACCAGATCAGGGTCGGTAGTAATTATTATCTCAA…
	CAATTTTCGTTCCGATGGTAACCCCCGCGTTAATCGTGGGGGCGGCCTTACAGCTTTCCGCTGAAACAACTGCCTATCTTGTTTCTATGGCGATGATCGCCTCTGGTATTGGTACCTGGTTACAAGTAAACCGCTACGGCATCGTCGGTTCTGGCCTACTCTCAATTCAGTCAGTCAATTTTTCATTTGTTACGGTCATGATTGCGCTGGGCAGCAGCATGAAAAGCGACGGTTTTCACGAAGAGTTAATCATGTCGTCGCTTCTCGGCGTCTCCTTCGTTGGCGCATTTCTGGTTGTCGGATCTTCATTTATCTTGCCCTATTTACGTCGGGTTATTACGCCTACCGTCAGCGGTATTGTGGTACTGATGATCGGCTTAAGCCTGATTAAAGTCGGCA…
	ATCATAACCCTTCTCCTTTAAGCCCTCGCTTCGGTGAGGGCTTTACCGTTACAGCCCCATGCTGTCCCGCCATCGTAAATCCCCATTAAATAAACACAACGCATTGATCTGACTTTGATTTATTTTCTGGAGCAGACTCGCAAAGTAGAATGCGCAACGCGGCAACGGTGTGGAGAAGGGATAAAAAAACGGGCAAGTCAGTGACCTGCCCGTTAATTTTCAGAGAAGGGGAATTAGTACAGCAGACGGGCGCGAATGGTACCCGGAATAGCTTTCATTGCCTGCAGCGCTTTTTCGGCAACGTCTTCGTCAGCTTCAATATCAATAACTACATAACCCATCTGGGCGGAAGTTTGTAGATATTGCGCGGCGATGTTGACGCCCTGCTCGGCGAAGATT…
	CTGATGTGGCCCAGCTCGTTAACGTCATAGTAGTTATTGCCCCACCAGGCAATATTGTAAGTACGCAGCATCTTGCTGGCTTCCTGGGAGCTCATTGCAACCTCCTGCATGGAGCGTAGTACACCGTGTTCGCCCGCTGACGAAGGCAAACCCATAGACATGTCGTCAGACATAGCGAACCTCAAATTATTTTATTAAGTGTAAAACAGTTAACGACTATCGCAGCCTGGAACTGCGATAACAACCCATAAGCACATGGATTTTCCAGCAGTGAATGCTGACGCTCCAACTGCGCAACCGGTTTCTTTTTCATAACATTATTAAGCACATAACCGAACGTAAGTGTGACAGTTCGGCGAAACCACGAGAAAACTCTTGTTTTTACAAGAGCGCCCTTGT…
	CCGGAACCCGTCGGCCCCGTCACCAGAAAGATGCCGTGCGGTTTGTGTAACAGCTGGCGCAACTGCGCGGTCAGTTGCTGGCTAAGCCCCAGACGCTCCAGCGTCAGGCGGGCCTGGTTTTTGTCCAGCAGTCGCAGCACCACGCGCTCGCCCCAGGCAGAAGGCATGGTGGAGACACGCACGTCAATCGCCCGGCCGCCCAGCAACAGCGCAATACGTCCATCCTGCGGCACGCGCTTTTCGGCAATGTCCAGCCGCGCCATCACCTTGATACGCGACACCAGCAGCGAGGCCAGTTTGCGCCCCGGGCGCAGCATTTCATGTAATGTGCCGTCAACGCGAAAACGGATCACCAGACTCTTTTCAAACGTCTCGATGTGGATATCCGAAGCGCCTTCT…
	AAATGCCCGATCGCCAGGACCGGGCATTTTCAGGAAGGTTAAATCAACTGCAATGCTATCCAGTACAGCCCACCAGAAAGAAAAATTGCCGCCGGTAAAGTAAACACCCATGCCATCAGGATGCTGGTTACCGTTTTACGCTGTAACCCACCGCCGTCCACCACCATCGTCCCTGCTACGGCAGATGAGAGTACGTGTGTTGTAGAGACGGGCATCCCAATATAACTGGCAAGGCCGATAGACACTGCCGCCGTCATTTGTGCCGCCATGCCTTGCGCATACGTCATGCCGCGCTTACCAATCTTCTCACCGATGGTCATTGCTACACGACGCCAGCCAATCATGGTGCCAATGCCGAGCGCCAGTGCTACCGCCATGATGATCCACACCGGAGCGTAC…
	TCCACCAGTGCCCCGCGCCTCCTGCCATAAGTGCGGCTTGCTCATGGGTACCCCCGAGACGGCTTACGGCGCACCGGATAATAAATTTCGCGTATACATGGTATTCCTTACCGGAGAAATTATAAGTCCAACAACAATACGCCTGTGGCATTGTTCGCTCAAACTTATCGCGAGTGATTTGGCTCACACTCCGGTAAAGATTCCCCATCACGCCAACGGCACATAAACATCCGTTTCCAGTCGCTGCTCTGTCACCCCTTCGGCAAGATTGGTGTAGTGAAACAGAATCGGTGCTTTACGCATTTTCTCGCCGCTTGCAGGCAGCCAGTGGCGAATAATGCCCCATATCGTGTGTGAAATATCGTCCAGCTCGCCAACGTGGCGGGCCACGGCATAACG…
	GTGGGGGGCGGAAACCTGGCGGAACAAGCATTATCAGCCGCTCTCTCTTACCGCACACAGGCACCGCTGATTGACTCCTTGCTCAATGAAATTGGCGTTTCAGGCGGCTCACTGGCGGCATTGACTTCACCCTTAACCTCAACAACTCCCGTCGCCGAAAACGTAGAATAAATTTTCAGCTATGAACGTCCCTGGCACAAAAAGCCGGGGATTTTTTATATCTGCGTTCCGCTAAAAACTGCAAATGATCAGGTCGTTGCAACGTTTTGCGTGACCGCTCGGGGAAGGCAAAACTGCCTCTGGGAAAGCGTTGCGCGAGGTCCGGCGCTCATCAACAATCGGGGAGTCAGCAAAGGGCTGAAACGGGAAAGCCCCTCCCGAGGAAGGGGCCTTACAGAA…
	CTGATGTGGACCGCAACGCCGGTGAAAATTTTCTTCTCCGAAATCCCGGAAGGCATCTTTGGTAAGAAAACCGTCGAACTGAACGAAAACGGCGTTCCGGCGCGCGCAGCGTGGATCCAGTTCCTGATCGTCATCCCGCTGATGATTATCCCGATGCTCGGTTCCAATACCGTGCAGGATCTGATGAATACTATTATTAATATGACCGCCGCAGCGTCCATGCTTCCGCCGTTATTCATCATGCTGGCTTACCTGAATTTACGCGCCAAATTAGATCACCTGCCACGCGATTTCCGTATGGGCTCCCGCCGCACCGGTATTATCGTTGTTTCAATGCTGATTGCGATATTTGCCGTAGGGTTTGTCGCTTCGACATTCCCGACTGGCGCGAATATTCTG…
	CCTCGCCAGAGGGTACGATGGGAAGCCTGCAATTACGCCAGCAAGTGTGGCTGCACCATATCGTGCTCGACAAAGGCGAAAGTGCGAATTTCCAGTTGCATGGGCCACGCGCGTATTTGCAATCGATTCACGGGAAATTTCATGCGCTTACGCATCATGAAGAGAAAGCGGCGCTGACCTGCGGTGATGGGGCGTTTATTCGTGACGAGGCTAACATTACGCTGGTTGCCGATTCCCCACTGCGCGCTTTGCTGATAGATTTGCCTGTCTAGTTGTTTTTACAGGGAGATGATGATGAGTAAAAAATCGGCCAAAAAGCGCCAGCCAGTGAAGCCCGTGGTGGCGAAAGAACCTGCTCGCACCGCCAAAAATTTTGGCTATGAAGAGATGTTGAGCGAG…
	GCAACCTGTTGCCGGTTGCCGTACTGGGCGCAGGCTTTGCGGTGTATGAGTTTTTCAATGCGAAATCCCGGCAGCAAGCGCAACCGCAGCCCGTTGCCAGTAAAAATGAAGAAGAGGACTACAGCAATGGGATCTGAAATCAGTAAAAAAGATATCACCCGTCTGGGCTTTCGTTCGTCGCTGCTGCAAGCGAGCTTTAACTACGAAAGGATGCAGGCGGGCGGTTTTACCTGGGCGATGTTGCCGATCCTGAAAAAGATTTATAAGGACGACAAACCGGGCTTAAGCGCGGCGATGAAAGATAACCTCGAATTTATTAATACCCACCCGAATCTGGTCGGATTCCTGATGGGGTTATTAATTTCGATGGAAGAAAAAGGAGAAAACCGCGACACCATT…
	GATATCGATACGCTCGCCGCCCAGTTCAGTAGAAACCGCCTGAACACGCGCGCCACGCATACCTACACAGGCACCTACCGGATCGATACGTTTATCGTTGGTTTTCACCGCGATTTTCGCACGAGAACCCGGATCGCGAGCCGCTGCTTTAATTTCAATCACTTCTTCGCCGATTTCTGGCACTTCAATACGGAACAGTTCGATCAGCATTTCCGGCTTGGAACGAGTGACGAACAGTTGCGCGCCACGCGCTTCCGGGCGAACGGAATAGAGCACGCCACGAACGCGGTCGCCAGGGCGGAAGTTTTCACGCGGCAGCATATCTTCGCGCAGGATCACGGCTTCAGCATTGTTGCCCAGATCCAGAGAGATGTTGTCGCGGTTTACTTTTTTCACCAC…
	AGTCAGAATGTGCCACGTAACGAAAATTGCCATGCAGCCAGGCGCTGACCTGTCGCTCGACCATTACCGCTGAGAAGGGAACAGGCGCAACACTAAACAACGCGATGCCCCCGCCCCAGAAAACGGCGAGGACAACCATTAACCGCAAAAGAAAACGGCGAACGAAACTAAACACCGTTAAGCGGCTTTTACTCATTCAGCCAGAACCAGCACGCGGGAAACCAGCTTATCAATGCCGCTCGCCGCTTCTGCAATGTTCTGCGCCAGCATATATGCTGGGGTGGTGACAATCTTATTGTCTTCATCAACCACGATATCATCGACAGGACAGGGCACATGCTCCGCGCCCATCTCTTCCAGCACTTCTGCGGTATCGATATCAGTACCGATGGTCAAACG…
	GGGCATGGAAAGCCGGGCGAGAGCAACATTGCTGTAGATTGATATTTAATATATTAGCGTAACTGTTATGCTGTTATCTATATTATGTGATCTAAATCACTTTTAAGTCAGAGTGAATAATGGAACGACTAAAACGCATGTCGGTGTTTGCCAAAGTAGTTGAATTTGGCTCTTTTACCGCCGCCGCCAGACAGCTACAGATGAGCGTTTCGTCCATCAGTCAGACGGTGTCAAAACTGGAAGATGAGTTGCAGGTAAAGCTGTTAAACCGTAGCACACGCAGCATTGGCCTGACCGAAGCCGGTAGAATTTACTACCAGGGCTGCCGTCGTATGCTTCATGAAGTGCAGGATGTTCATGAGCAACTGTATGCCTTCAATAACACCCCCATCGGGACGC…
	AGCCAAATTTTACTGCAACCTGCTAACGCGATGATTACGCTGGAAAACGTCAATAAATGGTATGGACAATTCCATGTTTTGAAAAATATAAATTTAACCGTGCAACCGGGAGAACGGATCGTTCTGTGTGGCCCTTCAGGTTCCGGTAAATCGACAACCATTCGTTGTATTAATCATCTGGAAGAACATCAACAGGGACGGATCGTGGTAGATGGCATCGAACTTAATGAAGATATCCGCAATATTGAGCGCGTCCGGCAGGAAGTGGGAATGGTCTTTCAGCATTTCAATCTCTTCCCTCATCTGACCGTTCTACAGAACTGTACCCTGGCACCGATTTGGGTACGCAAGATGCCAAAGAAAGAGGCTGAAGCTCTGGCGATGCATTACCTTGAGCGG…
	CAGTTCGATGGTACCAGTCACGTCAGTAGTACGGAAGTAGAACTGCGGACGGTAGCCTTTGAAGAACGGAGTATGACGGCCGCCTTCATCTTTGGACAGAATGTACACTTCAGATTCGAACTTGGTGTGCGGCTTGATGGTGCCCGGCTTAGCCAGTACCTGACCACGTTCGATTTCTTCACGTTTGATACCACGCAGCAGAACACCTACGTTCTCACCAGCACGGCCTTCGTCCAGCAGTTTGCGGAACATTTCAACGCCAGTACAGGTAGACTTCTGAGTCTCTTTGATACCAACGATTTCAACTTCTTCACCAACTTTGATGATACCGCGTTCTACACGACCGGTAACAACGGTACCACGACCGGAGATGGAGAATACGTCTTCGATCGGCAGCAG…
	GACCGGGGCTATGAGGGTTACTGTACGGTGGAGCTGGTGACGATGTATATGAACGAGCCCAGACTCTATGCCCGCCAGGCGCTGGAACGCTTTCGCGCGCTGCTGCCGGAGGATGAGAGATGAAAACCCTGGCGACAATCGGCGATAACTGCGTCGATATCTACCCGCAACTGAATAAAGCGTTTTCTGGCGGTAATGCGGTCAATGTGGCGGTGTACTGCACTCGCTACGGCATACAGCCGGGATGCATTACCTGGGTGGGTGACGATGACTACGGCACAAAGCTGAAGCAGGATCTCGCCCGCATGGGCGTCGATATCAGCCATGTCCATACGAAACACGGCGTTACCGCACAAACTCAGGTGGAACTGCACGACAATGATCGCGTTTTTGGCGACT…
	TAGTCGATAAACTGCTCAATGATGGCGTTGCACTCTTCGATATCTTTATTGATCGATTCTGCCAGATAGCCATCCTGCTCGCTCATCATCTCAGTCGCCAGGCGAATACGCGTCAGCGGCGTGCGCAAGTCGTGACTTACCCCCGCCATCAGCAGCGTGCGGTCATCCGCCAGTTGCTTAACACCAGCCGCCATATGGTTAAAGGCACGGGTAACGGAACGCACCTCCGAAGCGCCATATTCACGCAGCGGCGGCGGAATAATCCCTTTACCAACCTGCAAGGCTGCGTGTTCGAGATCGACCAACGGTCGGTTCTGGATACGAATAAACAGCCACGCCCCGCCTATCGCCAATAGCATAATCGCCAGCGTATAGCGGAACAGCGGAGAGAAATCGCCC…
	CCAGGCTAACGCTGTAGTTCGGGATGAACACGACTTTCAGCTTGTCGCCAATCTGCGGATCGTTGTTGATCACTTTCGCTACGTCATTGATCAAATGAATAATGTGCTTCGCCATGTAATAGGCCGAAGCCGCCTTACCGCCAAAAATATTCACGCGCGGTACCCACTTCGCATCCGGGTCGGCCTTGATGCGGTTATAGCGGGTAATCACATGCAACACATTCATCAATTGACGTTTGTATTCGTGAATACGTTTGATTTGTACATCGAACAACGCCTTTGGATTCACCACCACATTCAGCTGCTGGGCGATATACTCTGCCAGACGCTTTTTGTTCTCCAGCTTCGCCTGATGCACAGCGTGATTAACCATTGGGAAATCACAGTGTTGTTGCAGCT…
	ATATCTGCTGGAAGAGGTTTTGCGTAACAATCCTGGCGTTTCATGCTGGTGGATGGCGGATGCAGGCGTGGAAGATCGCGGTGTGATGACGGCGTTTATGCAGGCACTGGGATTTACGGCGCAACAGGGCGGCTGGGAGAAGCGTTAATCGCTCTGTGTGAAAAGCAGTTCGATGGATTTGGTTGGGAAAAATAACGCATTTTCGTTTTCTCCGACCAACGGGATAAAGCCCAGCGATTGATAAAACGTATGGGCTTTTTTATTCAGCGCCTCGACAAAAAGACCGTGAATACCTACCGCTAAAGAGGCTGACCAGACGACTTTCATGGCATGAGCAACCAGTGTTGCTCCCCATCCCTGCCCCTGTAATGAACGATCAATTGCCAGACGCCCAAGAGT…
	TCCTTCCACCTTATATTAAGCCTGGAGGGTTTCAGTTCACGGGCTCATTAGAAAATAATCACAAGATAGCCACTATCAAAATTAGCTCATTTTTAATGCGGCTCTAATAATTTTCATCTTTAGGTAACAGGTCAGGACGACTTCGCTGCAATCAAATCCTGCGCACAAGCCCACGCACTCGACCACGCCCACTGGAAGTTATAGCCCCCCAGCCAGCCGGTAACGTCCATCACTTCGCCGATGAAGTACAGCCCAGGCACTTTGCGCGCTTCCATCGTCCGTGAAGAGAGTTCGTTGGTGTCCACGCCGCCGAGCGTCACTTCGGCAGTGCGATAGCCTTCAGTGCCGTTGGGTTGTACGCGCCAGTCGGTCAATGTGCTAATCAGTGCCTGTTGGTCA…
	CCGCGCGCTGTTTTGCAATCCAGGCCAGTATTTCCGCCCGCTCTTCATCACTCACCTTACCCGCCCAGTGTAGCGCGGTATAACGCGTTGGTGGCATAGTTTCATACTGCATCACCCATTCAATCTTATTCAGATCGCTTTGCGAAACGGGTTTATCAGCCAGCAGTGCCGCACGCACGGCCTCGAGGTTAAAAGATTTATATCCAAGCTTAATGTCGTAATCCATCAACTGTTTCGCGCCAGGAATATAATAATAGGCGGGTAATTCTGCCGAAGGTGTGTGGCAATAGTCGCATCCTTTTTCGCGGAGAAAGCCTAAAACCTTATTATTTTCACTGACAGCAGATGCCTGAACATCGGCCTGTTTACTGCGTTTATTATCGTGGTACCACACATAAC…
	GGTGATCCCTGGACATATCATTCATATCACCTCTACGGTGCTGAATATCTTTGCCGTACTGACCGCATTCTTTGGCATTTATCTCGGTTTCCACGAGGCTATTAAAGGCATTATTCTCAATCTGTTAAGCCGAATTATTGATACCAAGAAAATTAACTCACGCATGCTGACTCTGGCGATCTGCGCTTTTATCGTCATTACGTTGACGATTTGGGTTTCGTTTCGTGTATCGGTGCTGGTGTTCTTTCAGTTGGGAAGCCCGTTATATGGCATTGTGTCGTGCCTCATTCCGTTTTTCCTGATCTATAAAGTCGCACAACTGGAAAAACTTCGCGGATTTAAAGCCTGGCTGATTCTGCTGTACGGCATTTTGCTATGCTTGTCGCCACTGTTGAAGCT…
	TGAACATCTACATATTCCCGTACCGGAAAAATTATGCGTGATTGGCATCGATAACGAAGAATTGACCCGCTATCTGTCGCGTGTCGCCCTTTCTTCGGTCGCTCAGGGCGCGCGGCAAATGGGCTATCAGGCGGCAAAACTGTTGCATCGATTATTAGATAAAGAAGAAATGCCGCTACAGCGAATTTTGGTCCCACCAGTTCGCGTCATTGAACGGCGCTCAACAGATTATCGCTCGCTGACCGATCCCGCCGTTATTCAGGCCATGCATTACATTCGTAATCACGCCTGTAAAGGGATTAAAGTGGATCAGGTACTGGATGCGGTCGGGATCTCGCGCTCCAATCTTGAGAAGCGTTTTAAAGAAGAGGTGGGTGAAACCATCCATGCCATGATTCA…
	TTGACGGCCGCACACAGCGTTATCACCACGACCTGACCGGCAAACTTATCCGCAGCGAGGATGAGGGGCTGGTCACCCACTGGCACTATGACGAAGCAGACCGCCTCACGCACCGCACCGTGAATGGCGAAACCGCAGAGCAGTGGCAGTATGACGAACGCGGCTGGCTGACAGACATCAGCCATATCAGCAAAGGGCACCGGGTGACGGTGCATTACGGGTATGATGAGAAAGGCCGGCTGACCGGTGAGCGTCAGACGGTGCATCACCCGCAGACGGAAGCACTGCTCTGGCAGCATGAGACCAGACATGCGTACAACGCGCAGGGGCTGGCGAACCGCTGTATACCGGACAGCCTGCCCGCCGTGGAATGGCTGACCTACGGCAGCGGTTACCTGG…
	CTTTCCCGGACTGGCCCGAACGCATAGCGTCAAAGCCCTTCTGGAAATCATCAATAGAGAAACGATGGGTAATGATCGGCGAGAGATCCAGACCTGACTGAATCAGCGCCGCCATCTTGTACCAGGTTTCAAACATCTCACGACCGTAAATACCTTTAATGAACAAGCCTTTAAAGATTACTTTGGTCCAGTCGATAGACATATCGGACGGTGGAATACCCAGCATCGCAATGCGACCGCCGTGGTTCATGGTGTCGAGCATGGTACGAAACGCTGGCGGCGCACCGGACATTTCCAGACCGACATCAAAGCCTTCGGTCATGCCCAGTTCTGCCATCACATCATTAAGGTTTTCTTTAGCGACGTTGACCGCACGGGTGATACCCATTTTGCGCGCCA…
	AAGGAGGGCGGCAAATTCGCGTTTATGTGCTCAACTTCATGGATGAGGAAAGCAGCCAGCCAGAAGAATAATCTTTTTTCACATACGTAGTTTTAGTGTTGTCTCTGTTGTCTTTGTTGTCTCATTTTGTAAGTTACATTGATTTATAAGGATTTTATTTTAATTTTTGAGACAACATTGAGACAACATTTAGCCATTTTGAGACAACAGGGCGAACGTGTGTTTTTAGTCCGGCAGGCAGTGAGACAACATTTATGCCGGGTGAGACAACACGAAATTGCAAATGTTGTCTCAGCAAAACCCAGACGTGGCGCGGCCTGTAGAGCCGTGAGACAACAAAGACAACAGAGACAACACTATTTTTGTTTATATACAAAAAAATCTGGCGAAGGTGTCCCA…
	GCCTGATCGAACAACACAATGTGCCGCTGCATGTGGCATATCGCGTCGCCAGCTGGTCGACGGCGCGCCACTTTGGTCTGAATCACCTCGGCTTACTGGCACCCGGCAAGCAGGCCGATATCGTCCTGTTGAGCGATGCGCGTAAGGTCACGGTGCAGCAGGTACTGGTGAAAGGCGAGCCGATTGATGCGCAAACCTTACAGGCGGAAGAGTCGGCGAGACTGGCACAATCCGCTCCGCCATATGGCAACACCATTGCCCGCCAGCCAGTTTCCGCCAGCGACTTTGCCCTGCAATTTACGCCCGGAAAACGCTATCGGGTCATTGACGTCATCCATAACGAATTGATTACGCACTCCCACTCCAGCGTCTACAGCGAAAATGGTTTTGATCGCGATG…
	TGTTGACCCAAAAAGTATAGATTTGCGGGATGATAATTGCGGATTGCAGAAATAAAAAGGGCGGAGATGATCTCCGCCCTTTTCTTATAGCTTCTTGCCGGATGCGGCGTGAACGCCTTATCCGGCCTACAAAATCATGAAAATTCAATACATTGCAAGATTTTCGTAGGCCTGATAAGCGTAGCGCATCAGGCACGCTCGCATGGTTAGCGCCATTAAATATCGATATTCGCCGCTTTCAGGGCGTTCTCTTCAATAAACGCACGGCGCGGTTCAACGGCGTCGCCCATCAGCGTGGTGAACAACTGGTCGGCAGCAATCGCATCTTTAACGGTAACGCGCAGCATACGACGGCTTTCCGGGTCCATGGTGGTTTCCCACAGCTGTTCCGGGTTCATC…
	AGCACGCTGAAAATTATGTCGCCCTTTTTACCCGGTGGGTTAAAAGCAGGCTTGGTTGCAGCCATAAGTTACTCTTCAGTTAAACGCGTTTACAAAGTCATTTTGTAATGCCGGATGCGGCGTAAAACACCGTACCCGGCCTGGAGTTTTATTAGTACAGCGGCTTACCGCTACTGTCTTTAATATTGGTCTTCCACGCAGCGCGAACCTGTTCAACTACACTATCCGGCAGGCTGGCGTAATCCAGGTCGTTCGCCTGTTTAGCCCCGGTTTTGTACGCCCAGTCGAAGAATTTCAGCACTTCTGTGCCTTGTTCTGGTTTCTTCTGATCTTTGTGGATCAGAATGAACGTGGTAGAGGTAATAGGCCATGCATCTTCGCCTTTCTGGTTGGTCAGAT…
	CCGGTATTCGTGTTGAAAATGATGAAGATGCAGCGAAGGCGGCGCAGGTACTGCATGAAAAAGGTATCCGTACTGTACTGATTACTTTAGGAAGTCGTGGTGTATGGGCTAGCGTGAATGGTGAAGGTCAGCGCGTTCCTGGATTCCGGGTGCAGGCTGTCGATACCATTGCTGCCGGAGATACCTTTAACGGCGCGTTAATCACGGCGTTGCTGGAAGAAAAACCATTGCCAGAGGCGATTCGGTTTGCCCATGCTGCCGCTGCGATTGCCGTAACACGTAAAGGCGCACAACCTTCCGTACCGTGGCGTGAAGAGATCGACGCATTTTTAGACAGGCAGAGGTGACGCTTGGCTACAATGAAAGATGTTGCCCGCCTGGCGGGCGTTTCTACCTCAA…
	CCTCGTGGGATACCCGCAGAGAGTTCTGGCTGCAAACCGACTATTACAAGCAGCGGATGGTGGGCAACAGCAAAGCCGATGCGGCGTTGCTGGATGAAATGATTAACAACATCCAGTTTATCCCCGGAGACTTTACCCGCGCGGTCAATGACAGCGTGAAGCTTATTGCCGAAACCGCGCCTGACGCTAATAACCTGTTACGTCAGTATGTTGCTTTTGCCAGCCAGCGTGCAGCCAGCCATCTGAATGATGAGCTGAAAGGCGCATGGGCGGCACGCACCATCCAGATGAAAGCTCAGGTGAAGCGTCAGGAAGAGGTGGCGAAAGCCATCTACGACCGCCGGATGAACAGCATTGAGCAGGCGCTGAAAATTGCTGAGCAGCATAATATTTCGCGCA…
	ACGCCACGCTAAGTTTGGTGAAGGCACCATCGTCAATATGGAAGGCAGCGGCGAGCATAGCCGTTTGCAGGTGGCATTCCAGGGCCAGGGTATTAAATGGCTGGTGGCGGCATACGCCCGGCTGGAGTCGGTGTAACGTTGCCGGATGCGGTGCTGCGCACCTTATTTGGCCTAAAAAATCATTCATATTCAATAAATTGCAACGTCATGTAGGCCGGATAGGGCGTTTACGCCGCATCCGGCATCTGCGCCATCTTCAGTATCTGACACAAAACTATCGTTTTAACCTTTCCGCTCTACGGAAATCATGGTGACAAAAGGATAGCGTTGCCACGGGATTGCCCCGCCTTTCATATACATATGTGAAATCGTGCCATCAAGATAAAGCAGCTGCTCAAC…
	AAGTGAACCCGCAATTCAAAGCGTGGGTGCCGGTAACTCAGGTGCCAAACTGCTGGCTGCTGGTGGATGGCGTGAACAAGCCGAAACTGTGGTTCTATCTGCCGGTTGATTACTGGCACAACGTCGAACCGCTGCCGACCTCTTTCTGGACTGAAGACGTGGAAGTGATCGCGCTGCCGAAAGCCGATGGCATTGGTAGCCTGCTGCCTGCTGCGCGCGGGAATATCGGTTATATCGGTCCGGTGCCGGAACGTGCGCTGCAACTGGGTATTGAGGCCAGCAATATCAACCCGAAAGGGGTGATCGACTACCTGCATTACTACCGCTCCTTCAAAACCGAGTACGAACTGGCCTGTATGCGTGAAGCGCAGAAAATGGCGGTCAACGGTCATCGCGCGG…
	TTAGCCAACGTAAGAAAGAGATGCTGGCGGCTGAAGCTTGATTAATGGCCGGATGTGCTTAATCCGGCCAACGAAAACCGTATCAACCGTAGGCCGGATAAGGCGTTTACGCCGCATCCGGCAGTTTCACATCAGAAGAAATACTTCGTCCCGATACGAATCTGGTTTTGCTCGCGGTGGTACGGTTCGACATTACGATCTAACCAACGTAATTCGAAATAAGGCAGCCAGTGTTCATTAATGCGATAACGGAAGGTATTAGTGATTTCCCAGTGATGATCTTTTCCATTGCTGCTATTAAAGTCATTCACTCGCATGAAGTAATGTGGCTCAAATGTATAGGAAAATTTATCGGTGATTTTAAAATTCCAGTAGGTGCCAATTTCATAGGTGTCATTA…
	TGCGTGTACCAATGACCCACGCGGCAATGCGGTTGATAGAGGCATCGAAGAAGTCAAGGCCGATATGCACCCGGTCAAACAGATCGTGACGCACAATCTCACTGGCAATTGCCTGGGTTTCATCATCCAGCAGCACTACGTGATCGCTGTCCCAGCGAACCGGACGGCTGACGTGCAGCAGCAACTGCGGCACATACAGCATGGCGGCGGAAATCTTGTCGGAAATCACTTCAGTCGGGTGGAAGTGCCCGGCGTCCAGGCACAGCGCAGTCTGGCGGCTGGTGGCATACCCCATGTAAAACTCATTGGAGCCAACCGTGTAGCTCTCTGCGCCAATGCCAAACAATTTGCTCTCAACGGCGTCGATATGGTGCGCAGGGTTTAGCTTCTCGCTGATCA…
	ACACACTGATACTCAGTGATAACGGCGGCAGAAGCCTGTATTTTGAGCACCTGTTTCCCGGTGAGGACGGTTACAGCCGCAGCGAGTCACTGTGGCTGGTGCGCGGCGGCGTGGCGAAACTGGATGAAGGTCACCGGCTGGCCGCACTCTGGCAGGCGCTGCCGGAAGAGCTTCGCCTGAGTCCGCATCGTTATCTGGCGACAAACAGTCCGCAGGGGCCGTGGTGGGTACTCGGCTGGTGTGAGCGGGTGCCGGAAGCGGATGAGGTGCTGCCTGCGCCGCTGCCGCCGTACCGGGTACTGACCGGGCTGGTGGACCGCTTCGGGCGCACACAGACGTTCCACCACGAAGCCGCCGGTGAATTCAGCGGCGAAATCACCGGCGTGACGGATGGTGCCG…
	AGCGCCGCAGTTTCTTGAAGCGGGCTGCGTGGTGTTCGACCTTTCCGGCGCGTTTCGTGTTAACGACGCCACCTTCTATGAAAAATATTACGGCTTTACCCATCAATACCCGGAACTGTTGGAACAGGCAGCCTACGGTCTGGCGGAGTGGTGCGGTAATAAATTAAAAGAAGCGAATTTGATTGCGGTGCCGGGCTGTTATCCGACGGCGGCACAGCTGGCGCTGAAACCGTTGATTGATGCCGATCTTCTTGACCTCAATCAGTGGCCGGTGATCAACGCCACCAGCGGCGTGAGCGGTGCAGGGCGTAAAGCGGCCATTTCAAACAGCTTTTGTGAAGTTAGCCTGCAACCGTATGGCGTCTTTACTCATCGCCATCAACCAGAGATCGCCACACA…
	ATGGAAGTGTGGGCGCTGGAAGCATACGGCGCAGCATACACCCTGCAGGAAATGCTCACCGTTAAGTCTGATGACGTGAACGGTCGTACCAAGATGTATAAAAACATCGTGGACGGCAACCATCAGATGGAGCCGGGCATGCCAGAATCCTTCAACGTATTGTTGAAAGAGATTCGTTCGCTGGGTATCAACATCGAACTGGAAGACGAGTAATTCTCGCTCAAACAGGTCACTGCTGTCGGGGTAAAACCCGGCAGCGGATTGTGCTAACTCCGACGGGAGCAAATCCGTGAAAGATTTATTAAAGTTTCTGAAAGCGCAGACTAAAACCGAAGAGTTTGATGCGATCAAAATTGCTCTGGCTTCGCCAGACATGATCCGTTCATGGTCTTTCGGTGA…
	AGAAAGTGCAGCAGCCGGAATTTGCCGCCGCGAAAGATGGCTATACCTTCGTATCTCACCAGCAGGAAGTGGGTACAGGTTACTTCGATAAAGTGACGACTATTATTCAGGGCGGCACGTCTTCAGTCACCGCGCTGACCGGCTCCACTGAAGAATCGCAGTTCTAAGCAACAACAACCGTTGCTGACTGTAGGCCGGATAAGGCGTTCACGCCGCATCCGGCAATCGGTGCACGATGCCTGATGCGACGCTTGCGCGTCTTATCATGCCTACAGCCGTTGCCGAACGTAGGCCGGATAAGGCATTTACGCCGCATCCGGCAATCGGTGCACGATGCCTGATGCGACGCTTGCGCGTCTTATCATGCCTACAACCGTTGCCGAACGTAGGCTGGATAAG…
	AACCGCGAACGACGTTTTCGATGTGCGTTTAGCGCAGATGGAAATCAACCCGGGCGGCACATTAGAACTGGGTGTCGACTACGGTCGTGCCAACCTGCGTGATAACTATCGTCTGGTTGATGGCGCATCGAAAGACGGCTGGTTATTCACTGCTGAACATACTCAGAGTGTCCTGAAGGGCTTTAACAAGTTTGTTGTTCAGTACGCTACTGACTCGATGACCTCGCAGGGTAAAGGTCTGTCGCAGGGTTCTGGCGTCGCGTTTGATAACGAAAAATTTGCCTACAATATCAACAACAACGGTCACATGCTGCGTATCCTCGACCACGGTGCGATCTCCATGGGCGACAACTGGGACATGATGTACGTGGGTATGTACCAGGATATCAACTGGGATAA…
	AAGAGGAACGTATTGCGCGAGCGGCAACGGCAGAAGTGGCGATTGTGGCGATCCAGAAAATGGAGGAGCGTCTGGCGGCGGATACCGAAGAGAATATCGATAACCAGCTGCTTACGGAGGTCAGTTCTCGCGTCATTGGTAACCTGCGTCGTCGCGCCGATGGACGTAACGACGTTGAAAGTTCCGTGCAGGAAGAGAACCTTGAGCGTCGCTTCCGTCTGGCGGCATTGCGTTCTGAACGTGCTGAACTGTACCACCTGCGCGCCACGCGGGAGATCAGCAACGAAACGCTGCAAAAATTACTGCACGATCTCGATTTGCTTGAAGCGTTGCTAATTGAGGAAAATCAGTAAGCCGAAAGCGACGTAACCAGGCCCGAGGTAATCTGAAAAAGGTGCA…
	GGTTTCCAGGGTCATGCGTTGTCTCCGCGAACCATCGTAAAGAAGTCGACCCGGCTGGCGTTCACTTCGGCCTGGCGTGCGGCAATGCGTGCCATACGGTCAGCGTCCAGCGGGGCAATAAGGGTTTCTGATAAGTTTTGAAAATAGCGAGATTGCTGCATCAGCGCGTCAATCAGCGCGCAGCGTTCGGCGTGCTGTTTGTCGCGCCCCAGCACCCAGCTGTAGCCGAGCGTGCCGTCAGTCAGGCGTACGGCGGCGCGGGTGAGCGTGGCGTCGCCGGCAAAAAAGCGTTCGCCGGTGCCGCCCATCCGCGCCTGAATCTGCACCAGGCCGGTTTCGGCGGCGCGGATAACCTCATAGTCGGCGGTGATGTTCAGTGCTTTCAGGCGGGCTGCCAGT…
	CCATGATACGACGGGTCATCATTCGGCCAGCAACCGAGACTTCAATGTTTAAGGATTCCAGTTCCTGGTTATCCTTCGCATCAAACTCTTCGTGCAACTGGTCAGAGGTATGGTCGCGGCGAAAATCATTGGGAAACGCCACACCTTGCTGACGTAGTGCCGCCAGTTTTTCGCGGCGATTTCTCAGTTCATCGTTAAAATCAATAGCCTCATTGGCTCCCCGTGTTTCTTGTTCAGACATTTTGGTTCCTCTAAATCCAGCTTTCAATTTAGCGTAGATAAAGAGACAGATCGGTACACTGTATTATCTGCCTCGACTATTAGTAACTCAGTTTATCTTATCGAAACTAACGCTTACCTCAAGTTGATATCACTAATAAATAACCATCAAAATGGTTT…
	CGACCAGAAAAGAGTGCGCAACGTCAGCCAGAAGTGATCCTGAGTCACTTTGCCGACTTTCGCCGCCGAACGTTCAAGAAAACGGGTGAAATAGCGGCGCGAGTAAATACTGCAACCGACCAGAATCAACGCGCCAAACAGCGGCAAAATCGTCTCTTTGCTGGTCAGCATCATCACGCTGGCTTTACCCAACTGACTGAAGGTGTCCAGCGAGATGAGGCGGCGCAGATCCTGGGCGATTTCCAGCGGCCAGGCGATAGTCATCGGGCGCACGTCAGAGGTCCAGAACAGATAGCGGTGCGTCGCTTCGTTCACCTCTTTCAGCGCATCCTCCAGTTGCCCGTTGGAGACTTTCAGCTTGGTCAGTTCCAGCAGTAGCGTGTCTCCACCCTGCAACAA…
	CGGTCACCAGCAACAGTTTGCATCATGGATTGCCTATAAAGTTGCGCCGTTCCTCGGCAAAAAAGAGGAAAGCGTTGAAGACCTCAAACTGCCAGGCTGGCTGAATATTTTCCACGACAACATCGTCTCCACGGCGATTGTGATGACCATCTTCTTTGGTGCCATTCTGCTCTCCTTCGGTATCGACACCGTGCAGGCGATGGCAGGCAAAGTGAACTGGACGGTGTACATCCTGCAAACTGGTTTCTCCTTCGCGGTGGCGATCTTCATCATCACTCAGGGCGTGCGCATGTTTGTGGCGGAACTCTCTGAAGCATTTAACGGTATCTCCCAGCGCCTGATCCCTGGTGCGGTTCTGGCGATTGACTGTGCGGCTATCTATAGCTTCGCGCCGAACGC…
	AGCATCGGGCCACACTGCTGGCTTAACCCGAATGCGGAACTGTGCGTGCCGCAAACTATCGATGCGGGGGCCGAAGGGCGTGCGGTGGTGAATCTCAACCGCTTCGACCTCGCCATGCTGAAACCGTTTATGCCAGAAACCACTCAGGCCAGCGGTATCTTCACGGGTAAAGCGGATGTTGCCTGGGACACCACGAAAGAGGGGCTGCCGCAGGGCAGTATCACCCTTTCGGGGCGTAACGTGCAGGTAACGCAAACCGTCAACGATGCGGCGCTGCCGGTGGCGTTTCAGACACTGAATCTGACGGCGGAATTGCGTAACAACCGTGCCGAATTGGGCTGGACCATCCGCCTGACCAATAACGGCCAGTTTGATGGACAGGTGCAGGTGACCGATCCG…
	GATTTGCTGCGACATCCTCAGCGAGTGCGCGTTGAATGCCGATCTGATCGATGCCCAGGTTGAACAACTGATGACGCTGGCGGAGAAATTTGACGTTGAGTACGACGGTTGGGGCACTTACTTTGAAGATCCCAATGGCGAAGACGGCGACGATGAAGATTTTGTCGATGAAGACGATGACGGGGTTCGCCACTAATTAATTGATTAAAATGCCCGATAGCACACACTAGCGGGCATTTTTTTAGAGTTCGCGTAGCATCCGCACTTCACAATCTACATGGCCCGTGCAGCCAAGTGCATAGTCGATATGTTGAAAACCTAAATGTTCATACAAACCAATCGCTTCTTTCAAAAAAGCGGTCGTTTCCAGATAGCAGCGTTTGAAGCCCATCTCTCGTG…
	TGGTTGAGGTTGTTACCCAGCTTAAAGAATTTATCAATCGCATCAGAGAAACTGCGTTTGCGCATTTCGCGCATATATTCAGCGAGATAATCCGTAATCAGCCCGTAACGGTTGGTAAAGAATTCCGGGCGCATTTTGGGGATTTCCCAACCGGGAATATAGGCATGAAAGCGGTCGAAAAATGCGGTATCAATCATCGCAGCCGGAAACGGCGCCAGCAAATGGCTGGTTTTAACTAGCGTCTCTACGCTTTGATTGATGTTGCCGACGAAAACCATCGACGCTTTACCTTCAATCGAATCTCTGCCGCGAGAGAAAGATCCTGACGCCATGTAATCTTTCATGATTTGCACGCCGTCTTTATCTTTGAAAGTGATCCCCGCGACTTCGTCGAACGCT…
	ATGATCTGCCGCAGAATGCCGACTTTGTTGGCGCAGTGACGGCGGCATATCAGCAGCTGTGCGAACGCGGTGCGCGCGAGTGTGTGGCTGCGCTGTAACTAACTGATTACCCTACAGACTTACTGGTCAATCAAACTGATATTTGGTTGACCAGTTTTCGTTTTTTTGCCCACCTGTACGTGCCAACTTCCAGTGCTAATGGTATAGTTTGAGATTAACGGGGGCCGTAAAATTGCCCGTTGTAGGCCGGATAAGGCGTTCACGCCGCATCCGGCAAAAATTTGATTAACCGCACCTAACGGACACAACACCATGAAATCTGCCACCTCTGCGCAAAGACCTTACCAGGAAGTCGGGGCGATGATCCGCGATCTGATCATAAAGACGCCGTACAACCCT…
	GATGCGCGAACCGGCGGTGCAGCGTTCGCCGTTGATCGAGAAGATGGTGAACAGGGCGGCGTCCAGCGCGCGTTCAATATCGGCATCTTCAAAAATCAGCACCGGCGATTTACCGCCCAGTTCCATGGAGTATTTTTTCAGCCCGGCGTTTTTCATGATGTTGCGCCCGGTGGCCGTACCGCCGGTGAACGACACGGCACGTACGTCATGATGACGAACCAGCGCATCCCCTGCGGTTGCGCCGTAGCCCTGTACCACGTTCAGCACGCCTGCCGGAATACCGGCTTCCAGCGCCAGCTCACCCAGGCGGTCGGCGGTCAGCGGGGAGAGTTCCGACATTTTCAGTACCGCGGTATTGCCCAGCGCCAGACACGGCGCGACCTTCCAGGTGGCGGTCAT…
	TCATATGGATAGAAAATAAAATCTATTCAAGTATCTATTCACGAATCTATTCATTTATGTTCAGCCGTCATCCAGGAAGGGCATATCAGCAACTCTGGTGGACAATCATAAATTTCTGCCATTTTGCTTTTGATGTTTGAGCTAAACCGTTCCGTCTTTTCGATCTATTTTAGAGAATTAATCGAGATACCTAACATTTTACTTACTTCAGCAAGCGATAATTTATGCCTGATACGCACGGCGGCTAGCCAGGAAATACGCTGGCTTAACATTATATTGATAATCTCCCGCTCCTGGTTTTCCAGATCGATCATATTCCCTTCCTTTGGTATTTTAATCAGCGAGTTACCTTACCGCCCCCGCTATCCACGTCGACAACTCCCGTAGCTCTTTTTCCTG…
	CTGGCTTACGGTCTGGACAAAGGTACTGGCAACCGTACTATCGCGGTTTATGACCTGGGTGGTGGTACTTTCGATATTTCTATTATCGAAATCGACGAAGTTGACGGCGAAAAAACCTTCGAAGTTCTGGCTACCAACGGTGATACCCACCTGGGTGGTGAAGACTTCGACAGCCGTCTGATCAACTACCTGGTTGAAGAATTCAAGAAAGATCAGGGCATTGACCTGCGCAACGATCCGCTGGCAATGCAGCGCCTGAAAGAAGCGGCAGAAAAAGCGAAAATCGAACTGTCTTCCGCTCAGCAGACCGACGTTAACCTGCCGTACATCACTGCAGATGCGACCGGTCCGAAACACATGAACATCAAAGTGACTCGTGCGAAACTGGAAAGCCTGGTT…
	GATGGTTCTTCCGACCTTTATGCCCAGCAGGTTGGTCTGCTGGTGGGCGGAATCCTCAATATTCCGGCAGTTAACGGCGTCAGCAAAATTATCTCCCTGGCTGCAGATACCCTCACCGTTGAGCGCGAACTGGAAGATGAAACCGAAACCTTAAGCATTCCGCTGCCTGCGGTTGTTGCTGTTTCCACTGATATCAATTCCCCACAAATTCCTTCGATGAAAGCCATTCTCGGCGCGGCGAAAAAGCCCGTCCAGGTATGGTCGGCGGCGGATATTGGTTTTAACGCAGAGGCAGCCTGGTCAGAACAACAGGTTGCCGCGCCGAAACAGCGCGAACGTCAGCGCATCGTGATTGAAGGCGACGGCGAAGAACAGATCGCCGCATTTGCTGAAAATCTT…
	AGTGGTGGATAAGCGGCACCATTGCTTTACTGGCGACCAGTTGCTGGCACCAGTTCGCCAGGTTCATTTCGCCATTGCGCCAGCGGGCGGCGTCGGCTTGCCAGTCGATCGGAATACAGTGTTGGAGCAGCGGCACCTCGCACAAGTGCGCGAACAGCGAAAAATCCAGCGGCAGCGTAAAGTTGGCGCTATTAAGCCAGATATCGCTCTCGATCTCTCCTTCATGCCACTGATCGTAGCTGATCTCTTTGATTTCCAGCGTGACCTGGTGACTTGCCAGAATCTGCTGCATGATCCCGGCAATCACCCGATGCTCACTGTGATCCTGATAAAAGGTCAGGGTGAGGCTTTCCAGGCCAGCCGGTTTTTCGCTCTTTATGGTGCGGGCATGGTGCCAAC…
	AAGCGCGTCTTTGGTATGCGTCACTTCGACGTTCAGTTACTCGGCGGTATGGTTCTTAACGAACGCTGCATCGCCGAAATGCGTACCGGTGAAGGTAAAACCCTGACCGCAACGCTGCCTGCTTACCTGAACGCACTAACCGGTAAAGGCGTGCACGTAGTTACCGTCAACGACTACCTGGCGCAACGTGACGCCGAAAACAACCGTCCGCTGTTTGAATTCCTTGGCCTGACTGTCGGTATCAACCTGCCGGGCATGCCAGCACCGGCAAAGCGCGAAGCTTACGCAGCTGACATCACTTACGGTACGAACAACGAATACGGCTTTGACTACCTGCGCGACAATATGGCGTTCAGCCCTGAAGAACGTGTACAGCGTAAACTGCACTATGCGCTGGTG…
	ATCGGTGATAATCGGTGGCGAAGTCGGTTCATACAGACCCGGTTTGGTGTCTGGCATATTGCTTTGCAGATTGAGCACGCCTTTATTGGCGAAGGTTTCGCACAGTTTGCCGTTTTCAGCGTTAATCGCAATCAGTCGACCATCATTGACCGGAAGAATGATACGACGCGGGCAATCCGCCATCACTTCCGGCGAAGCCGTTTCTGCTTTGGCTTCATGATAAGAGACGCCACGGCAGGTTACGTGCTGGAAAGACTCGTTAGTTTTCAGCTCAGGATCGTAATGCCATTTCTCTTTGCCGCTGGCGGCATCGAGCGCAAACAGGCGCTGGTGAGCGGTACACAGGTAAAGGGTGTCGCCCACTTTAATCGGCGTCACTTCATTGGTGATTTCGCCCGG…
	GGGATGGCGTTAAGTACCGCGTTCACCATGCTTTTGATGATGTTGCAGGCAAGTGGTGACCCGCGAATGGCGCAAGTGCTGACCTGGATTTCCGGTTCGACCTACAACGCGACCGATGCGCAGGTCTGGCGCACCGGAATTGTGATGGTGATTTTGCTGGCGATTACCCCGCTGTGCCGCCGCTGGCTGACCATTTTACCGCTGGGTGGTGATACCGCCCGAGCCGTAGGAATGGCGCTAACGCCGACGCGAATTGCGCTGCTGCTGTTAGCGGCTTGCCTGACGGCGACCGCGACGATGACTATTGGACCGTTGAGTTTTGTTGGTTTAATGGCACCGCATATTGCGCGGATGATGGGCTTTCGACGGACGATGCCGCACATCGTAATTTCGGCGCTG…
	CGAAACTGATCCCGCCCGATCCGGGGATGACGCTGGCGAAAGCGTTTGAAGCCGAGCCGCAGCTGCCGGAAATCTACGAAGCGGATGAAGAAGTTAAGGCGCTGATCGACATGGCGCGCAAACTGGAAGGGGTCACCCGTAACGCCGGTAAGCACGCCGGTGGGGTGGTTATCGCGCCGACCAAAATTACCGATTTTGCGCCGCTTTACTGCGATGAAGAGGGCAAACATCCGGTCACCCAGTTTGATAAAAGCGACGTTGAATACGCCGGACTGGTGAAGTTCGACTTCCTTGGTTTGCGTACGCTCACCATCATCAACTGGGCGCTGGAGATGATCAACAAGCGGCGGGCGAAGAATGGCGAGCCGCCGCTGGATATCGCCGCGATCCCGCTGGATG…
	TATTGTTTACCAGGATACATTGCAGACAGGAAAATATGACTCTGCGCTGAAATCAACAGTATGGTCCGACTATAAAAATGAAAAACTCACCGACGCTATCTCCCTGCGCTACCTGGTACGTTTCACGCTGGTGGATGTGGCAACAGGTGAGTGGGCTACCTGGTCGCCGGTGAATTATGAATATAAAGTGCTTCCACCATTGCCCGACAAGAATGAAGCCAGTACGACTGATATGACAGAGCAGCAAATCATGCAACTTAAGCAAAAGACCTATAAAGCGATGGTAAAAGATTTGGTTAACCGCTATCAATAATAAATTATATCTGCCGCCAGGAATTTCTGGCGGCAATAATACAAAATTCTTTGCATAAGAAATTTTTCTTGACAAAGACAGTGCAA…
	CCGCAGCGAGTCGTTCTGGCTGGCGCGGGGCGGGGTGGCGGAGCAGCACAGTTCGCAGCCGCTAAGCGCGCTCTGGCAGGTGCTGCCGGAAGATGTTCGCCTGAGTCCGCATGTGTACCTGGCGACAAACAGCCTTCAGGGGCCGTGGTGGATACTCAGCTGGCCGGAGCGGGTGCCGGGGGCGGACGAGGTGCTGCCGCCGGAGCCGCCCGCATACCGGGTGCTGACGGGCGTGGTGGACGGCTTCGGGCGGACGCTGACTTTCCACCGGGCGGCGGAGGGTGACGTGGCGGGCGCGGTGACGGGGGTGACGGACGGCGCGGGCCGCTGTTTTCACCTGGTGCTGACCACACAGGCGCAGCGGGCGGAAGCCTTCCGTAAACAGCGCGCCACGTCTTT…
	NNNNNNNNNNNNNNNNNNNNNNNNNNNNNNNNNNNNNNNNNNNNNNNNNNNNNNNNNNNNNNNNNNNNNNNNNNNNNNNNNNNNNNNNNNNNNNNNNNNNNNNNNNNNNNNNNNNNNNNNNNNNNNNNNNNNNNNNNNNNNNNNNNNNNNNNNNNNNNNNNNNNNNNNNNNNNNNNNNNNNNNNNNNNNNNNNNNNNNNNNNNNNNNNNNNNNNNNNNNNNNNNNNNNNNNNNNNNNNNNNNNNNNNNNNNNNNNNNNNNNNNNNNNNNNNNNNNNNNNNNNNNNNNNNNNNNNNNNNNNNNNNNNNNNNNNNNNNNNNNNNNNNNNNNNNNNNNNNNNNNNNNNNNNNNNNNNNNNNNNNNNNNNNNNNNNNNNNNNNNNNNNNNNNNNNNNNNNNNN…
	AAGTGACTGGCAGCTTCCACATGGTGCCGGGGAATTATCGGTTATTCGTTGGCATGCGTTAACGCAAGGAGCGGCGAAGCTGGAAATGCCGACGGGAGAGATTTTTACATTACGCCCGGGAAATGTGGTCCTGCTACCACAAAATTCAGCTCATCGCCTGAGTCATGTCGATAATGAATCGACCTGTATTGTCTGCGGCACTCTTCGGTTGCAACATTCGGCGCGTTATTTTTTAACGTCTTTGCCGGAAACGCTGTTTTTAGCACCGGTTAACCACAGCGTGGAATATAACTGGCTGAGGGAGGCGATCCCGTTTTTACAACAGGAATCCAGATCGGCGATGCCGGGAGTGGATGCACTGTGTAGCCAGATCTGCGCTACATTCTTTACCCTCGCGGT…
	GAGCTTTATTATCTGCGACGTTTATTTTTATTTAAGAGAGATCGCGATGATATCATTAAAAGCTCCGCACAATAATTTGATGCCATATACGCAACAAAGCATACTTAATACGGTTAAAAACAATCAGTTACCAGAGGATATCAAAAGCTCCCTGGTTTCCTGTGTCGATATATTCAAGGTTTTGATTAAACAATATTATGATTATCCTTATGATTGTCGTGATGATTTAGTCGATGACGACAAACTCATTCATCTCATGGCTGCCGTACGAGACTGTGAGTGGTTAGACGATAACGCACTCACCATAAATGTGCAGTTTAATGATTTCCCTGGATTTTATGACTGGATGGATTACCCTGATCACCCGGTTAAGTTTGTTTTTCGCATACTTGAAAATCA…
	CAAAGCAGGATTAGTCACCAGCAAAAAAGCGGCGAAGGTCGAGAGAACGGCGAAAAAATCGCGCGTTCAGGCGCGTGAAGCTCGGGCGGCGGTAGAAGAAAATAAAAAGGCACAGCTTGAGCGTGATAAACAGCTTAGCGAACAGCAAAAACAAGCGGCGTTGGCGAAAGAATATAAAGCTCAGGTGAAGCAGCTCATTGAAATGAACCGAATCACCATTGCCAATGGCGATATTGGTTTTAACTTCACTGACGGCAATCTGATTAAGAAGATTTTTGTCGATAAGCTCACACAAGCGCAGTTGATTAATGGTCGTCTGGCGATTGCTCGCTTGTTGGTCGATAACAATAGCGAAGGTGAATACGCCATTATTCCCGCCAGCGTTGCCGATAAAATAGC…
	ATTGGCGCACCGACCACCACTCCCAGCGCATAATACGAGATCATATGCCCGGCAGCAGGAATCGAAATTCCTACGTTATGCGCCAGCTCCGTGAGCACGCCCATAATGCCAAATTCGGCCATCCCCAAACCAAACGTGCCCAGAGCCAAAGATAAAATGACTTTTTTCATACCACCATCACAACTACCAGAACGGCTACCAATCACCGTAGCCAATAAAGTGATAGCTTGCAGGATAACGACCAGCAAGGCCAAGAGATAATTCGCCCCTCTGTATTCATTATCCTGCTGAATAGTTATTTCACTGCAAACGTACTTTCCAGTTTGCTGTAGCCCAGGCCGTTGATCTTTTTCACTTTGATCTGCACCGGAATACGCTCTTTCATCGCTTCTACGTGGC…
	GTGTGACTGGCAAATCTCGTGATGATTTGCAGGCTGTCATGGCGATGGTACGTGGTGGCGATCTCGGCCAGCCGTTCCAGTTCAAAAACTTCCGCGATTAATCGCGACAATGTGCGTTTTGTTCATGTCAGATGCGGCATGAACGCCTGATTCGGCCTACAACGGTTTGTAACTCAAGAACTTTGTAGGCCTGGTAAGCGTAGCGCAGCAGGCAATTCGCCGCGTTTTTTATGCCTGACGAATTGCCTGTTCAACCTCAAAGCGATTTGTCACTTTGCTGTCGATTTTCACATAAGCTGAATGCTCTTCTTCTGCAATCAACACTTCTTTGACGCCTTCAGTTTCCAGCAAACGCACTTTTAACGCTTCGTTTGCGGCAATGTCCGCCGGGATTTCAAT…
	TGCCGCCTGATGCTGTGCTGACCGTGACACTTTCTGACGCGTCGTTAGCCGATGCACCGTCAAAAGTGCTGGCGCAGAAAGCGGTGCGTACCGAAGGTAAACAGTCACCATTCAGCTTTGTTCTGCCATTTAATCCGGCAGATGTTCAGCCGAACGCGCGTATTCTGTTGAGTGCGGCGATTACCGTGAATGACAAACTGGTATTTATCACCGATACCGTTCAGCCGGTGATCAACCAGGGCGGAACTAAAGCCGACCTGACATTGGTGCCGGTACAGCAAACCGCCGTGCCGGTTCAGGCCAGCGGTGGTGCAACGACTACCGTACCTTCGACTTCACCAACTCAGGTGAATCCGTCTTCGGCAGTTCCAGCTCCTACGCAATATTAAGCGACGTTAA…
	TCAGCCCCTTCCAGTTCAATCACGGGTTTATGTTGTTGCTTCGCCGCCTGCAATAACTGGTAATCGATACCGTATTCTGCCCGCAGCCCCAGTTTTTGTGCCTGCGTCGCCTGAAGAACCATCGCGATTTGCCACAGCGGTTGAGTAGAAAAGAGCGACGGAGAAATGCCCATCTCCTGGCTAATGTGCTGCAGATTTTGGAGTTGCTCCTCGTTAATGCGCTCTTCCAGCGCCTCGCAAGTAGGCAAATTAGCAAAAGGCGTATCGCTGGTGGAAACATCCGCCTCGACGATCAGCGCATCGGCGTTTTTGAGCTTTTTGAGCAAACGGGTGGGCAGGGGAGCCATATCGTGGCTACCCATATGAATACTGCCAATCAGATGAAAATGGCGATTGCCG…
	ACGTGATGCCAGAAGGCAATATTGGCGTCATTGGCGCTTCCGGTACCGGGATTCAGGAGCTGTGTTCGCAGATTGCGCTGGCAGGGGAGGGAATTACTCACGCGATTGGCCTTGGCGGGCGCGACCTCAGCCGTGAAGTGGGCGGCATCAGTGCGCTAACAGCGCTGGAAATGCTCAGTGCAGACGAGAAAAGCGAAGTGCTGGCATTTGTTTCAAAACCACCTGCCGAAGCTGTGCGTCTGAAAATTGTTAATGCCATGAAAGCAACCGGCAAACCGACGGTGGCGCTGTTTTTAGGTTATACCCCGGCGGTGGCACGCGACGAGAATGTCTGGTTTGCCTCCTCGCTGGATGAGGCCGCACGCCTGGCTTGCCTGCTTTCACGCGTTACGGCGCGAC…
	ACAGAAAATCCAGAACGCCTTTAAAGAAGTGGCAGATGCGCTGGCATTACGTCAAAGCCTGAACGATCAAATTAGCGCCCAGCAGCGTTATCTGGCATCGCTGCAAATTACTTTGCAACGGGCGCGGGCATTATATCAGCACGGCGCAGTAAGTTATCTGGAAGTGCTGGATGCCGAACGTTCGTTATTTGCAACCCGACAAACTTTACTTGACCTGAATTATGCCCGTCAGGTTAACGAAATTTCTTTATATACCGCACTTGGTGGCGGTTGGCAGCAATAACTTTTAACTCCAGGAGAGAATAAATGAAAAAAGCACTGCAAGTCGCAATGTTCAGTCTGTTTACCGTTATTGGCTTTAATGCCCAGGCTAACGAACATCATCATGAAACCATGAGC…
	TCATAGCCCGTGGGGAACGTATACCGTTGCGTTCACCATTCCGCTGGCGCTGTTTATGGGGATCTACCTGCGCTATCTGCGTCCGGGGCGTATTGGTGAAGTGTCGGTCATCGGTCTGGTATTCCTGATTTTCGCCATTATCTCTGGCGGCTGGGTGGCAGAAAGTCCGACCTGGGCACCGTACTTTGACTTTACCGGCGTGCAGCTGACCTGGATGCTGGTGGGTTACGGTTTTGTGGCGGCGGTGCTGCCGGTGTGGTTGCTGCTGGCCCCGCGTGACTACCTCTCTACCTTCCTGAAAATCGGGACGATCGTCGGTCTGGCGGTAGGCATTTTGATTATGCGCCCGACGCTGACCATGCCTGCGCTGACCAAATTTGTCGATGGCACTGGCCCGGT…
	TATAGATCGAGTATTCATTCGGTACGTCACGGATCAATGCCTGGCCGATCAGCGCCATATCTCGCGCGGAGCTGTACTGACCATCAGCATCCAGACCATGTACCGTCTGGAAGTGGGTGTTTTTCAGGCCCAGGGCGTTAACGTAGCTGTTCATCAAGCCAACAAAAGCGTCCTGGCTACCAGCGGCAAAATCGGCCATGGCGACGCAAGCATCGTTACCCGATTGCAGGTTAATACCGCGGATCAGCTGAGAAACCGGAACCTGCATGCCCGGTTTGAGGAACATCAGCGAAGAACCTTTAAACACCGGGTTACCGGTGGCCCATGCGTCGTTGCCGATAGTGACTAAATCAGTTTCTTTAAATTTACCGGCTTTCATTGCCTGGCCGATAACGTAAC…
	GCATCGGTATCATTGCTTAAAGGGTTAGGGGTCTGGGATGCAGTACAGGCTATGCGTTGCCATCCTTACCGCAGACTGGAAACGTGGGAGTGGGAAACGGCGCATGTGATGTTTGACGCCGCTGAACTTAAGCTGCCGCTGCTTGGCTATATGGTGGAAAACACCGTCCTGCAACAGGCATTGTGGCAGGCGCTGGAAGCTCATCCGAAAGTAACGTTACGTGTGCCAGGCTCGCTGATTGCATTACATCGAGATAATGATCTTCAGGAGCTGGAACTGAAGGGCGGTGAAGTGATTCGCGCGAAGCTGGTGATTGGTGCTGACGGCGCAAATTCGCAGGTGCGGCAGATGGCGGGAATTGGCGTTCATGCCTGGCAGTATGCGCAGTCGTGTATGTTG…
	GGGGAGAAAAGTATGGAACTCTACAGAGAATATCCTGCATGGCTTATCTTTTTACGCCGTACTTATGCGGTTGCAGCGGGCGTTCTGGCGCTGCCTTTCATGCTTTTCTGGAAAGACCGCGCCCGCTTTTACAGCTACCTGCATCGCGTCTGGTCGAAAACCAGCGATAAACCGGTGTGGATGGATCAGGCCGAAAAGGCAACTGGTGATTTTTATTGATTGCTGAGTTTTGAATACATTGAAAACCGCCAGCGGAAACGCTGGCGGTTTTTTGTATCAGGAAGATGTTCAGAGGAATATTTAGACATCGTTATACCAATCGAAACATATATTCATGAAATATATATAAATATTTTCCTAATTGTTCTTATCTGACAGATATCTCACTTAAGGCTTTCT…
	ATCAAAGATCGTCCGATGGCGGTGAATGGTCAGGTTGAGATCCTGCCGATGATGTACCTGGCGCTGTCCTACGATCACCGTCTGATCGATGGTCGCGAATCCGTGGGCTTCCTGGTAACGATCAAAGAGTTGCTGGAAGATCCGACGCGTCTGCTGCTGGACGTGTAGTAGTTTAAGCTTCACCTGCACTGTAGACCGACGTGGATAGGGTGTCGGTCTACGGTTTAAAAGATAACGATTACTGAAGGATGGACAGAACACATGAACTTACATGAATATCAGGCAAAACAACTTTTTGCCCGCTATGGCTTACCAGCACCGGTGGGTTATGCCTGTACTACTCCGCGCGAAGCAGAAGAAGCCGCTTCAAAAATCGGTGCCGGCCCGTGGGTAGTGAAA…
	GGTCGAACGCAATGAAGCGCCGTTGGGCATTGTTTACGGTTCTGACGCAGTTGCCAGCAAAGGGGTAAAAGTGGTTGCCACCTTCCCGGAAGATTCACATAAAAAAGTGGAATATCCGGTTGCTGTTGTGGAAGGGCATAACAATGCGACAGTGAAAGCATTTTATGATTATCTGAAGGGACCGCAGGCTGCGGAAATCTTTAAACGTTACGGATTTACAACCAAGTAATGATACTGACCGATCCAGAATGGCAGGCAGTTTTATTAAGCCTGAAAGTTTCTTCCCTGGCTGTGCTGTTTAGCCTGCCGTTTGGGATCTTTTTTGCCTGGTTACTGGTGCGTTGCACGTTTCCGGGCAAAGCTTTGCTCGACAGCGTACTGCATCTACCGCTGGTGTTA…
	AGATGCTGGCGCGCTTTACCGGAACTCTCTTTCAGATCCATCCCCAGCACCAGCGCCTGGCCAGAGGTCGGCACCAGCAAACCGCACATCATCTTAAAGGTGGTCGATTTACCCGCGCCGTTTGGCCCCAGCAAACCAAAAATCTCCCCACGTTTAACGGCAAAGTTGACGTGATCGGTGGCGGCAAAATCACCAAATTTCTTGGTCAGTTCTTTCGCTTCGATCACCGTCTCGCCGGGTGTGCCTTCTACCGTATGCAATATTGCACCCAGCGGCGATTCTGAGGTTCCGGCACCGCCCAGCAAATCAATAAACGCATCTTCAAAACGCGGCGTAGTTTCGTTGATGTTGATTTCCGGCATCCCGTCGGCATGGCAAATATCGTCTGGTGTGGCCTCT…
	GATACCGGCAATACTCTTCCGGGCGCTACGCCGCACAGTTCATCCTCCGGCACATCATCAAGCAGCGGACGTAACAGTACGTACGCCATGGCTTCAGGAATGGGCACGACGTGCAGCAGCCCCTGACCAGGCAGCATATCAGAGAGCGCTGTCCAGCCCTGGAATGTCCGAAACACGGAACATTTGGTGGTGTTGTCCACCGTGTACTCTTCAACTTCCGTACGATGTGCCGCATGCCAGGGATCATATTGCGCCAGATTGCCATTAAAGACGTTGGCGAAAACGCGCTGATACGCTGGAAGCAGCCAGCGTTCCAGCGCCCCGGAGTCGGTATGCGCTCCAAGACCTTTGGAGGTCGTTCCGGGCGGACGGCGGCGGATACGGTCAGGGTAGATGACG…
	CCTGTAATGATCACGCTAAAATGTATTCGCTGAAAGTAGGTTTAACCTGTTGCATTAATTGCTAAAAGCTATAACTGTTAAACACAATACAGTGAAAAGTTTTAGACTGAAGGCTCACTTTGCAGAGGGAAGCGTATGCGCGCGATCGGTAAATTGCCTAAAGGCGTGTTGATACTGGAATTTATCGGAATGATGCTACTGGCGGTGGCGCTGCTGTCGGTAAGCGACTCCCTGTCGCTGCCTGAGCCATTTTCTCGGCCAGAAGTGCAGATTCTGATGATTTTTCTCGGTGTTTTGCTCATGCTTCCCGCTGCGGTGGTGGTTATTCTTCAGGTGGCAAAACGTCTTGCCCCACAGCTGATGAACCGTCCACCGCAATATTCACGTTCAGAAAGAGAA…
	TGACAGATGTCGCTGATGCCAACGATAGATGATAGTTATCTATCATGTGGAGTAGATTGGTCAGGCAAATAAGCTCTTGTCAGCGGCAGGGCGTTCTGCCGATAACCGTAACCGAAGATGATAACTGACAATGGGTAAAACGAACGACTGGCTGGACTTTGATCAACTGGCGGAAGAAAAAGTTCGCGACGCGCTAAAACCGCCATCTATGTATAAAGTGATATTAGTCAATGATGATTACACTCCGATGGAGTTTGTTATTGACGTGTTACAAAAATTCTTTTCTTATGATGTAGAACGTGCAACGCAATTGATGCTCGCTGTTCACTACCAGGGGAAGGCCATTTGCGGAGTCTTTACCGCCGAGGTTGCAGAAACCAAAGTGGCGATGGTGAACAA…
	CTGGAAGAACAGCTTTGCTTCTTTCTGACTGAACGGCAGATAGCCTATTTCATCAATGATGAGCAGGCGGGGGGCCATTACTCCACGCTGAAGCGTCGTTTTATAACGGCCCTGACGATGTGCCGTAGATAACTGAAGTAACAGATCTGCTGCTGTTGTGAAGCGAACTTTGATACCTGCACGGACTGCTTCATAGCCCATCGCTATTGCCAGATGGGTTTTCCCCACACCTGATGGCCCCAGTAATACGATATTTTCATTACGTTCTATGAAGCTGAGTGAGCGTAACGACTGGAGTTGCTTCTGCGGTGCTCCGGTGGCGAATGTGAAGTCATACTCTTCGAACGTTTTCACCGCCGGGAAGGCTGCCATTCGGGTATACATCGCCTGTTTACGTTG…
	ATAATCACATTCCAGCTAAAAGCCCGGCAAGCCGGGCGTTAACACATCAGAACTTCAACGACCCCTGCATATACAGCGTGCGCGGCTGGCCTGCATAGATGCCTTTGTTGTTGTCGTCATAAGAGCGGATGAAGTAGTCCTGGTCGAAGATGTTTTTCACACCGAATGCCAGGTTCAGATCTGCCATCTGCGGGCCAAAGTCATACGCCACGCGTGCGCCCCAGAGCATGAAGCCGGGAATGCGGCCGGTACTGCCGTCGGCGCTCTCTTTCACCGTATTGGCGTTATCCGCAAACTGGCTGGACTGGAAATCGCTGTTCAGATTGAACGTCCAGTTTCCTGGCTTGTAGTCCACGCCCAGCGTGCCTTTATGTTTCGGGGAGAATGGTACCAGATTGC…
	CGTTACTGGTGCCAGTGCTTCAAACGCGGCTAACGCGCAGAAGACAAACAGGGCAATTAACGCGCCGGGTTGAGCATTGCCGCCAACGCCGCCAGACGCCATCCACAGCATCAGGATCACCGCTAACGCGCCAATGAGTAGCATTATCGCTTGCGACAATGCGGTCAGTTCAGATTGACGGCGTTGCGCTTCCAGCCATTGAATTTCTGTATTCTCTAGTTGCGTGCGATAACGATCGCTGGCACCAAAAATGGTCAGCTCAGCTTGCCCTTGCAGCCAGGCCGTCAGTTGTTGGCGATACTGTCCGCGAAGATGAGTCAGATTTTGCCCGGTGCTTTTTCCCGCACGATAAAACAGCGGTGGCATCAGGAAAAGCGTCAGTAACATAATGCCGCCCAG…
	TTGGCCTTAAAATCAACGAACTGATAGAACATGGCCCAGCCTTTCAGTTTTCGGTTGAGTTGTTCAGCCATATCGACTTTGCTTTCACTGTAGTTGCCTGATAACAGTGCTGTCAGCGATGCGGCGAAGTTTCTGGCTTTCTCCTGCGGGATCGTTGAGACCACTCGCATCTCGCCATAACGACTGCGTTTGCGAATGATCCTGTGCCCCAGAAAGATAAAGCCGTCATTAACATGGGTGATTTTAGTCTTATCCATGTTCAGCCTGAGTTTCAGACTGCCTTCGAGCACACCCCGACACTCCTCCCTGATGGCTTCCGCCTGTGCTTTGGTGCCTTTGACGATGAGGACAAAATCATCGGCATAGCGGCAGTACGCCACCGCGGGTTTCCACTGCCAG…
	AAAAAGGGGATCCTGTTTATCTGATTGACATCAGTAAAAGTACACGCAATGGTATTGTCACTGATAATCATCGCCGGGATATAGAAAACCAGCTGGTTCGTGTGAACAACATTATTTCCCGTCTGGAAGAAAGTAAAAAAATAACGCTAGATACCCTGGAAAAACAACGTCTGCAATACACAGATGCGTTCCGTCGCTCATCAGACATTATACAGCGTGCAGAGGAAGGGATAAAAATAATGAAAAATAATATGGAGAATTACAGATACTATCAGTCAAAAGGACTGATTAATAAAGATCAATTAACTAACCAAGTTGCATTATATTATCAACAACAAAACAACCTTCTCAGTCTGAGCGGACAAAATGAACAAAATGCCCTGCAGATAACCACTCTGG…
	NNNNNNNNNNNNNNNNNNNNNNNNNNNNNNNNNNNNNNNNNNNNNNNNNNNNNNNNNNNNNNNNNNNNNNNNNNNNNNNNNNNNNNNNNNNNNNNNNNNNNNNNNNNNNNNNNNNNNNNNNNNNNNNNNNNNNNNNNNNNNNNNNNNNNNNNNNNNNNNNNNNNNNNNNNNNNNNNNNNNNNNNNNNNNNNNNNNNNNNNNNNNNNNNNNNNNNNNNNNNNNNNNNNNNNNNNNNNNNNNNNNNNNNNNNNNNNNNNNNNNNNNNNNNNNNNNNNNNNNNNNNNNNNNNNNNNNNNNNNNNNNNNNNNNNNNNNNNNNNNNNNNNNNNNNNNNNNNNNNNNNNNNNNNNNNNNNNNNNNNNNNNNNNNNNNNNNNNNNNNNNNNNNNNNNNNNNNNNNN…
	GGTCAATATCGGTGATGTTCGCAAACGGGTTAAAACGCAGGGTTTCACCGTCCAGATACACCCCGCCCATGTTCTCACACAGGGACTTGTATCCATCCCCCATGTCGAACACCACGGCAAAGCCTCCGGAGTCCAGCACGCTGCGGATAAGTGGCTGTATCAGCCCGGTTTTACCGGCCCCGGAGGTGCCACAGACCGCCATGTTGTAGTTGGTGTTATTCATCCCCCGGAAGAAAATATCGATAAACGCCAGCTGGTTACGGTAGGTGGGTGCCAGCAGACCTGCCGGTGTCAGGGGGTTATCCGCCACTAACGGCATCAGGTTGGCAACATTAAAGCTCTCTGCGCGCTGAACCACTCCGGCCTCTTTCAGCTGTTTAAACAGCCCTTTCCCGGCCA…
	AATCACTCAACACTGCTGCCAGCAGTTGATAAAATCGCCTTTCAGGTACGCCAAGACGAACCATCAGTGGCGAAATAAAACGCAGTACTGTCACGAAGTGACCCGTCTGCAAATCATGGATTAAGTAGTCCGCACTCAGGCGGGATGTAACATCACGAACCTCCTGAGGCAAAGAGTCCATTTCGGGGAACTCTTCTTTCACCAGTCGCATATCGCCCTGGAAGTCTTTCAGCAGAACACGCTGTGGAACCCCCTCTTTCATGGCGAGAGTTATATTTTGTCCATGTGCAATAAGCGCGACACCGTAGCGGCAAAGCAGGTGATACAGAGGAACCACGACCACCCGGAACAGTTGCGTAAGCCAGGTTTCAGCGTCCAGCCCGGAGCGGTCTATATATG…

## Sheet: Klebsiella pneumoniae
	>Klebsiella pneumoniae
	GTTAATGAACTGGGAAAGACTACGAGCTAACCGGCGAGGATGAATTCTGGTGCGAACTGGTGATGAACGGCATCGGCGGCCGCACCATCGCAGAGGCTCAGGAGCGGATGAGTCGCAGGGAATTTCTGGTTTGGCTCAAGTACCGTGAGAAGTACGGACCGCTCAATATCATGATGCGTACCGAGTGGGGCGCNNNNNNNNNNNNNNNNNNNNNNNNNNNNNNNNNNNNNNNNNNNNNNNNNNNNNNNNNNNNNNNNNNNNNNNNNNNNNNNNNNNNNNNNNNNNNNNNNNNNNNNNNNNNNNNNNNNNNNNNNNNNNNNNNNNNNNNNNNNNNNNNNNNNNNNNNNNNNNNNNNNNNNNNNNNNNNNNNNNNNNNNNNNNNNNNNNNNNNNNNNNNNN…
	GCGCTGGCCTTTTTTCCCCATGATAATCGCGGTGCCGGTATCCTGGCAGGTCGGCAGCACGCCCTTGGCGGCAATTTCCGAGTTGCGCAGGAACTGCAGGGCGACATATTTATCGTTATCGCTGGCTTCCGGGTCGAGCAAAATCGAGGCGACCTGTTGCTGATGGGAGACGCGCAGCATAAAGGCGGCGTCGTGGAAGGCCTGCTGAGCGAGCAGGGTCAGCGCCTGCGGCTCTACTTTCAGGACCTGCTGGCCGTCAAATTCGGCGACGGAGACGTGCTCTTTGCTGAGCAGATAGTATTCCGTATCGTCGTGCGCCAGCGGAAACGGATCCTGATAAACAAACGGTTTAGTCGACATAGTCACTTACTCCATAAAGATAAAAACCGCCGGGGTAGT…
	CAACAATCTCTCCCAGCCTATAGCCGGCATATTACCGTTGAAAGTACTCAGTTCTCCAACCGCGGAACGATGGCTGGCGCGGCGCTGGTTAAAGATGCGCTCTATAACGGATCCTTACTCATACGACTGTTACAGGGTTAACATTTTTTCATAGTCACACCAAAAATTGCGCTATCTCAAGCTGACCTCAGACGGCTTCACGTAGACTTTGCCCACCGTTGATTATTTCTCTCCCGTATATTTCATCGACAAAACTGTGGGGTTAGTGATGTTTAAGCGTTTCTTTATTACAGGTACAGACACCTCTGTCGGGAAGACAGTGGTTTCCCGTGCGCTGTTGCAGGCACTTGCTGCCAGAGGCAAAAGCGTGGCCGGGTATAAGCCTGTGGCGAAGGGCAG…
	GCAAGATGTTTTTCGCTGACCGGCGAGTAGTCCACCAGATCCTGCTGGCGATAGTGGATCTTTCGCTCCAGCTGTTCGTCACCGGCATCCACCCGCGCCAGCACTGCGCCGCAGAGCACTACTTTAAAGGTGCTCATCATGGGAAAGCGTTCATCGGCGCGCCAGGCGGTCAGCGTGCGGCCGCTGGCCAGATCCATTTCTATCATGCCTACGCGGCCCGACAGCTGGCTTTCGCTTAGTTTAATTTGCTCAAGCGGCTGCGGGCTGGCGTGTACCGCCAGCGGCAGGGTGGCTAACAGGGAGATAATACACAGGCGAATAAAACGCATAACCACAATACATCCTTGAGTGAGGGCCGATAAAGGCGAGTAAAGAAGCGACAAATAAGAATAACCCGGT…
	GGGATATAACCGGTTAGAGCAGATTATGGACTTCCTGAAAAGCCATAATCTGGTGACAGTCGACCAGCTGGTGGCGGCGACCAACGCCTCGCCGGCCACCATTCGCCGCGACCTGATCAAACTCGATCAGGAAGGGGTGATCAGCCGAACGCACGGCGGGGTGACGCTGAACCGGTTTATTCCTTCCCAGCCGACGACGCTGGAGAAAGCCCAGCGCAGTCCGCTTGAGAAGCAGGCTATCGCCAGTGCGGCGGCAGCGCTGGTGAAAGCCGGCGACGCCATTGTGCTTGACGCCGGCACCACCATGATTGAGCTGGCGCGGCAGATCACCCATCTGCCGCTGCGGGTGATCACCAGCGATTTACATATCGCGCTGTTCCTATCGGAATTTAAGCAGAT…
	CACGCTGTCCAATTTTGAAAATCACCCCGACAAAACCACCTTAACCACGCTGTTTAAGATCCTCCAGTCGCTGGGGGTGGTGATGATGCTGAACGCCAAAGCTGCTGAGACGGCGCCGGCTCCCGATAACAACACGGACCTTGACTGGTAATGGCGACGCTTACCACCTGGATGAACAATGTGCGCGTGGGAACCTTAACCCGCCAGGCTAACGGGGCGCACAGTTTTCGCTATGAGGAAGAGTGGCTGCGCAGCCCGCGCGCCAGACCGCTCTCCCTCTCACTGCCGCTGCAGTATGGCAATATCACTGCCGACGCGGTGTATCACTATTTTGATAACCTGCTGCCCGACAGCCCGCAGGTCCGCGACCGGATCGTCAGGCGCTATCAGGCGCGCTCG…
	ACCGGCGTCTGACCACTCAGATGGCCGCGCAGCGCCTGGGTATTCCCGATCGCCAGTGCCGACGCCTTCTCTCGCGTTACAATCAATCAGGCCCACTGAGTATGCCTAACCGCCGTCGTGGATAACCCAGCAATAACCAGCTGCCTGATGGTCTTGCCCGGTACGCACTCAATATTATCCGCGAACGCTATACCGACTTTGGGCCTAGGCTGGCGTATGAGAATGTTGTCTACTTGTGAAAAAAACTCATAACACCATTCAATGGCGCATGCTGGTTCCCTTCATACCAGTGCAATACCCTGTCACATACATAATTGCTGGCAATAAAAGAAGGAACACCGAATGAAGTATGTGAATCTGGGTCGTAGCGGGTTGAAAGTCTCCCGTCTTTGTCTCGGT…
	GGCCCCTCTCCTGGCTAACCGATGCTCGTCTGGTGGCGGCCGTCGGCAACGCCGGTGGGCTTGGCGTGCTGGGCCCGAACGCCGGACTGACGGCGGCAACCGCCGTCTCCACCCCGGAGGCCACCGCCGAGAAAATGCGCGAAGAGATCCGCAAAACCAAACAGCTGACGGAGAAACCCTTTGGCGTCAACCTGATCCCGACGGCGGAAAATGACATCTGGACGCCGGCGATCCTCCCGGTGATCAAAGAGGAAGGGGTTAAGGTGGTGGTCTACACCGGCTACGGCGACGGTTCGTTAAAACCGGCGCTGTTCGACGAACTGAAAGCCGCCGGGATCACCATTATCTATCGTGACATCAACCCGACGCCGGAGAACAGCCGCCGCGCGGAGCAGGCCG…
	GCATGGTCGAATCTCTATCGCCGCTTCGCCATCGCCATGGATGCCGCCGACCGTCGCGACGAGGCGCTGCTGGCCGACTTCTGGTACCCGGACGCCCGCGCCGGGGCGTTCGGCGTCCGCTGGGTGGAAAACTGCGTGCGTTCTGCCGACAACGGTGCCTGCTGGGTCGACTTCCGCTAACTCGCCGGCTCAGGGCGTTCGTCCTGAGCCTTTACGGCTATTTTTCTGTCCGCGCCAGCTGGGTTTTATCCGCCTCATGGGCGCGGTCCGCCAGCCCCTGGAACGCTCCGGCGCCATAGTATTGCGCGGGAACCGGCAATGCCTGCATATCGTGCCCTGGATAGATCTGCAGTTCGCCGAGGTCGCGTAAGCGGAATCCCCCGACCTGCTCCGGCATGG…
	NNNNNNNNNNNNNNNNNNNNNNNNNNNNNNNNNNNNNNNNNNNNNNNNNNNNNNNNNNNNNNNNNNNNNNNNNNNNNNNNNNNNNNNNNNNNNNNNNNNNNNNNNNNNNNNNNNNNNNNNNNNNNNNNNNNNNNNNNNNNNNNNNNNNNNNNNNNNNNNNNNNNNNNNNNNNNNNNNNNNNNNNNNNNNNNNNNNNNNNNNNNNNNNNNNNNNNNNNNNNNNNNNNNNNNNNNNNNNNNNNNNNNNNNNNNNNNNNNNNNNNNNNNNNNNNNNNNNNNNNNNNNNNNNNNNNNNNNNNNNNNNNNNNNNNNNNNNNNNNNNNNNNNNNNNNNNNNNNNNNNNNNNNNNNNNNNNNNNNNNNNNNNNNNNNNNNNNNNNNNNNNNNNNNNNNNNNNNNNN…
	GGGCCAGTGGATCGCCATCTACGGCCTCGGCGGGCTGGGTAACCTCGCGCTGCAGTATGCGAAGAATGTGTTTAACGCCAAAGTGATCGCTATCGACGTCAACGACGGACAGCTGGAGCTGGCGGCCTCGATGGGCGCCGACCTGACCATCAACTCCCGCAATGAAGATGCGGCGAAAGTGATTCAGGAAAAAACCGGCGGCGCCCACGCTGCGGTAGTAACCGCGGTGGCTAAAGCGGCCTTTAACTCGGCGGTGGATGCCGTTCGCGCCGGTGGCCGCGTGGTCGCGGTGGGCCTGCCGCCGGAGGCGATGAGCCTCGATATTCCGCGTCTGGTGCTGGACGGCATCGAAGTGGTCGGTTCGCTGGTCGGCACCCGTCAGGATCTGGTGGAAGCCTT…
	TTCCTTAATCCAAACGATCCGGCGGTCATCGAGGAAGCGCTAAAGCAAGGGATCCCGCACAACGTCATTGAGGCGGCGCAGAAGTCGCCGGTCTATAAGCTGGCGATGGACTGGAAGCTGGCCCTGCCGCTGCATCCGGAGTATCGCACCCTGCCGATGGTCTGGTACGTGCCGCCCCTGTCGCCGATCCAGTCGGTTGCCGACGCCGGCGGCTTACCGAGCAACGGCAACATCCTGCCGGCGGTTGAGAGTCTGCGCATCCCGGTGCAATACCTGGCGAATCTGCTGAGCGCCGGCGATACCGGACCGGTCTTGCGCGCGCTGAAACGGATGATGGCGATGCGCCACTACAAGCGCTCGCAAACCGTCGAGGGCGTCACCGATACCCGGGCCATTGAA…
	CTGAGCCGGCCTTTGCGCCGCAGAACTGCACCGCCGTCGAGCTGATGGCCAGCGTGCTGCGGGAAAGCCAGGAGCCGGTGACCCTGGTGGCCACCGGGCCGCAGACTAACGTGGCGTTGCTGCTCGCCAGCCATCCGGAGCTGCACGCGAAGATCGCCCGCATCGTGATCATGGGGGGCGCCATGGGGCTGGGCAACTGGCAGCCGGCGGCGGAGTTTAATATTTACGTTGATCCGCAGGCCGCGGAAATGGTCTTTCAGTCCGGGATCCCGGTGGTCATGGCGGGCCTTGACGTCACCCATAAGGCGCAAATCCTTCCCGCCGATATCGAGCGATTCCGCCAGATTGGCAACCCGGTGTCGACCATCGTCGCCGAACTGCTCGACTTCTTTATGGCCT…
	TCCGCCCACTCTAGACAAAAACGATTAATAATCCAATTGTTGCCAGCAGAAAAAAGGTAAAAAAGCCCTGTCCAGAGGAACAGCCTGTTTTTTTCATTTCCTCTGACGTGTAGTCAGGGCATACACGCTGCCTGCCGCTTTTTACCCCTGACTATTCAAGGGAAATCTATTCTCCAGTGCTGAATATTCACCCCATGTATCGCTCCTCGCCGCGCGCGTTTTTTAGGCACGATTCGCGCAAATTTCCATCGCGCCTGGTGCTAACTTTTCCCCGATAACCGCTATCTTTCTTCACGTTAGCGGCCAACAGGGGAGAGCCGTTCGGGCTGTCCCGCCACGCTCTCCAGGGAATTCAATCAGGAGTCATGCCATGCAAGTGAAAGCAGCCGTCACGCTGGG…
	GACCTCGGTTCCCGGCAGCAGCGCCGCCAGGCGCGCCATTAACAAGGGGTTACGCGCGCCGCCGCCGCACACTAACAAACGCTCGCAGCCGCCGCTTAACAATACCTGCTCACTGATGGTGACGGCGGTCAATTCCGCAAGCGTAGCCTGAACATCCTCCCCGCGTAGCCCCGGATAGCGGGCCATATGCTGCTCCAGCCAGCCGTAATTGAAATATTCCCGACCGGTGCTTTTCGGCGCCGGCAAGGCAAACCACGGATCGCTCAGCATGTCCTGCAGCAGCGGCAGCAGCACTTTACCTTCGCTAGCCCATTGGGCGTCCTTGTCGTACGGTTTGGCCTTCTGGCGCCAGATCCAGGCGTCCAGCAACATATTTCCCGGCCCGGTATCATAGCCGCG…
	TGGGCGTGATCAGTCCCGGCCCAAGCTTTATTTTTGTCGCGCGCAATGCCGTCGCTCGCTCGCGTCTGCACGGTATGGTGACCGCCCTCGGTACCGGCGCCGGTGCGGCCATTTTCTCCATTATGGCGATGCTGGGCCTGCAGAAGGTGCTCACCGCGGTGCCGGAGCTGTTTATTGGTTTGAAGGTGGCGGGCGGGCTCTATCTGCTGTGGCTGGGCTATAAAATTTTTCGCGGGTCGGCGCAGCCGATGGACTTTTCCGCCAGCGGGATGGCCGGCAACCGCTCTTTGCTGAAGACCTTCCGCGACGGGCTGTATACTCAGCTCAGCAATCCCAAAACTGCGCTGGTGTTCGCCTCAATTTTTACCGCCCTGCTGCCGGCGCAGATCCCCACCGCCT…
	GCCCGCGGCGAAGGCTATGGGACCGACCTGCAAAATGAGCCGGAGACCCCGGATGACATCGATCTGCCGCATCCGCTAATCGCTATCGCCCCGTTGCTGTTAGTGGGGGTGCTGAATCTGCTGTTCACCCACTGGATCCCGCAGTGGTACGGCGCCAGCCATGAGCTCACCCTGCCGGGTCTGGCGAAGCCTGTCGTCACCGAAGTGGGGAAAATCACCGCCATCTGGGCGGTGCAGGCGGCGCTGCTCTCCGGCATTGTGCTGGTGCTGGTTTGCGGCTATCGCAATATCCGCGGCCGGCTGGCGGAGGGAAGTCGGACGGCGGTGGGCGGGGCTATTCTCGCGGCGATGAACACCGCCTCTGAGTATGGCTTCGGCGCGGTTATCGCCGCCCTGCCG…
	CCTATTTTGCCCATGATGATGACACAGGTTTCCCGGTATGAATGTTTCCCCTCAGGAGCAAGCGACTTTATTCATTCTCGTCCCCTGCGGACAAACGCTCCACATCCACGCGATGGCAGCGAGACCCCTCCCTCGCATAAGAAACGTCACCCCCAGCCAGTTAACCCGGTGCGTTATCCCTCTGCCATGCTCGATCACTCCCTCTGCATGCCGTTGCGTTGCCTTACCCAATGACAGTCGCCAGGCGAATTTTATCTTTCGGTTTGTCATTCCGCGGCCAGCCTGTGACGACAGTCGCAAGGGATCCACATCAACCAGGCCCCGATACCAGGGAAACCGTCACCGACCAGGGAGTCTTCGCGTATGAAATTAGCGTTGGGACCGTACATCCGTTTTAGC…
	TACATGGCCAACCCCGATCTGAATACCTATGGCGCTGGCAAATACACCGGGCTGATGATGGCGCACGCCGGGGCGCTGAACGTGGCGGCCGCCAGCGTAAAAGGCGCCCGCCAGGTGTCGCTGGAGCAGGTGCTGGAGTGGAATCCACAGGTGATCTTCGTCCAGGACCGTTATCCGCAGGTGGTCAAACAGATAGAGAACGACCCGCAGTGGCAGGCGATCGATGCGGTGAAACATCACCGCGTGTGGCTGATGCCGGAGTACGCCAAAGCCTGGGGTTACCCGATGCCGGAGGCCCTGGCGCTGGGCGAGCTGTGGATGGCGAAAAAACTCTATCCTGCGCGCTACCAGAGCATCGATGTGGACAGTAAAGCCAGGGATTATTATCAGCGTTTTTAC…
	CGCAGCTGGTCGTCGAGGGATAACCGCAAGGCGTCGCGCTTGCCGGCCAGTAATTCTTCGCTGGACAGTTTCCAGGGCGACCACAGGGTCTCTGGCTGCGCCAGCCAGGAAGGTTTCGGTAAACTGCCGGCGGTCGATGTCGGAAGCCATGTTTTCATAGTCATTAGCCTTTTATATGGGTTTAGCAAAGCGCGAAATTAGCAGACCATTGCTCAAGCAACGTCTTGTGCGGGTTGATAAAATGTTGTTGTGTAAATTTCCCCTGCTCAATCGCCAACAGGCTGCGCTCTTCCCGGTCATAGACGATTTTTGTTAATGAATGATCCAGGTGGCTGAGATTGGGCTGATAGTATTGCCCCGCCGGGGAGTTGGCATTGTAGATCTCCGGGCGATATATTT…
	CACCGATGAAAAGCCAGAGCACCGTCGGCGCTGGCGACAGCATGGTGGGCGCCATGACCTTGCGTCTGGCGGAAAACGCCAGCCTTGAAGACATGGTTCGCTTTGGCGTCGCCGCCGGTAGCGCCGCGACCATCAACCAAGGCACCCGCCTCTGCTCGCGGGCCAATACGCAAAAAATCTATGATTATCTCTGCGGGCGTTGATCTTCCCTGCCCCCTCCGCGCAGGCGGAGGGGAATCACAATATAAGCAGGATGGTCTATGCTGGAAAGGCCATGCATAACAACGGGGTGTAGAGATGAGCAATGAGATTACCGCCTGGGTCGTCAGCGTGACCTTCCATGAACAGGCGCTGACGGAGATCAATGAGGTCAGCAACCATTTTACCCGTGCCGGGTTT…
	ATAGCGGCGCACATAGTCGGTGAAATACTGGCTCGGCTTATCGAGGTGGAATTCACGCAGCATCACATGGCCCATCGCCAGCGCCATCGCGGCATCGGTACCCTGCTTCGGCGCCAGCCACAGATCGCAGAGTTTGGCGATTTCGGCGTAGTCCGGAGTGATGGCTACGGTTTTGGTCCCTTTATAGCGGACTTCGGTAAAGAAGTGCGCATCCGGGGTGCGGGTCTGCGGCACGTTGGAGCCCCAGGCGATGATATAGCTGGAGTTATACCAGTCGGCGGATTCCGGCACATCGGTCTGCTCGCCCCAGGTCATCGGCGAAGCCGGCGGCAGGTCGCAGTACCAGTCGTAGAAGCTCAGGCAGGTGCCGCCGATCAGCGACAGATAACGGGCGCCGGA…
	GCTCTCCCACCTGAATTAACATGACTGCTCCTCTCTGTGGCCAGGTCCGCTACTCTGCAGCCTGACGTAACGTCAGGGTCAAGCAAAAACCGCGCTTGCTATTCGTTTTTGCTGGCAACCATAGCAGCACGAAGGCCAGGACGGAATGGGGGCGTAATATGGCGGGAAAAAGAGGAAGAGATAAAGTGAGACACAGAAAAGCGCATCGGCCTTCAGCGGCCGATGCGGGAAATCATGCTACGGTTAGCTGTGACGATGCTGGTTACGACGGCAGCGTTTATCATAGTGGCGCACCCACCAGTAGCGGTCGCTGACCTGCTCGTGGCCGCCAATACGGGCACCGGCCAGCCAGAGCACTGCGCCAACGAAGATGCTTAGGATTGCGCCATGCGCAAAGAA…
	GCGGCCGAATCCATCTGCCTGTCGCAGTCGGCCCTTAGCCGACGCATCGAAAAGCTGGAGACGGCGCTGGGCAACCGGCTGTTCGATCGCACCACCCGGCGGGTGACCCTCACGCTGTATGGACAAAATTTTGCCGAACGTTCGGAGCAGCTGCTGGCCCATGTCGAGACGGTGCTGGCGGATATCAGCCAGGTCAGCAAGGCGCGCACCGGGCTGGTGACGGTGGCGACAGTGCCTTCCGCCGCCTACTACTTTATGCCGGAAATCATCCGCAGCTTTCAGGCGCGTTATCCCCAGGTGCGCATCCGGTTGATTGACAGCAGCGTCGGGAATGTGATCGAGGCGGTCAGCAGCGGACAGGCTGACTTTGGCCTCTGCTTTGCCAAAAACCTGCCAGCC…
	TTCTCCAGAATGCTCAGATAGGCGGCCCCCATCGAGATATTACGTTCCGGGTTTTTCAGCTCACTGACCGACGGCTCGCCGCGCCACCCCATCCGCCGATAGACATCGCGTCCGGAGGTCGACGGCTTGAGCTGCATCAGCCCGACGGCGCCGGATTTACTCACCACCGCAGGATTACCACCCGACTCGATGGCGATGATCGCCGTGATCAGCTGCGGATCCACGCCCCAGGCGGCGCCGGCTTTTTCACTGATCGGCATCCACTGCATCGCCCGCTTCACCGGGACCTCGGGGTTCCACGGCGGGTTAGTGTAATCATGTTTCGAACTACAACCGGCCAGAAAAACGACTAAAATAAGCAACCATCTCAATTTCACACATCTATCCTTATCTACCCAA…
	AAACGTGGCACGTACGGGTTGAAGAGATTCAATCAGGCGAGACCATAGATACATCACTGCTGTACGTATTGCTCAGCCATTGAGCGGCTCCGCGTATGTTTACTGGGGGCAGCGATGTGTCATATGGATTATCCCCGGTCAGGACACGCACATGAATTTATCCGCTACCATTCTTCTCGCTTTCGGCATGTCCATGGACGCCTTCGCAGCCTCCATCGGCAAAGGCGCCACCCTGCATAAACCCAAATTTTCAGAGGCAGTACGCACCGGGCTGATTTTTGGCGCCATTGAAACCCTGACACCGCTGGTCGGCTGGGGGCTTGGCATGCTGGCCAGCCAGTTTATCCTCGAGTGGAATCACTGGATTGCCTTTATTTTACTGGTGTTTCTCGGCGGGCG…
	CATGTCATTCTCCTCAGTTGATAGTCTGGTGCTTTTGCCAGGCTATATTTGTAATTTTCTTACACTGCACTGTACTGTGTTTACGTATTTCCCGAAAGCCTTCCCCTTCGTTTGCGGCGGTAAAACCGCACAGGGTGAAAACATTCGGCGATGATTTGGGCATTCGGCCGTTATTGTTCGTTGTTTGTACCTGGTTCAGGTCAGTAAAATACGACCCTGATCATGTAATGAAAAAAAACAACATCATTTCACGTCATTCCTCACCGCTTGCGCTTGCGGAGGGGTATATTCTTGCTAAAACGCCCAATGATTTCACCCATTAATGAAATCGTTTCCATTGATGAGCGCCCTGTTACTAATGAACATGCTGGAAAAAATCCAGTCCCGACTGGAACACCT…
	GACGCCGGCGGGAAGGGATCTATGCCGGCGCCATGACCTTCTCAGGAAAAATTCTGCGCTCGATTGTGGTGTTCTCGATGGGGGCGATCCTGAGCTTCTACGGTTTCCAGTCAAAAGCGCACAGCCAACCGGAAAGCGCGGTGACCGCTATCGCAGTGGTATTCTGCGTCGGGGTGATCGCATTAGCCCTGGCCGCCATCGTCTTCAGCAAGCAGATGAAGCTGGACCGGAAGGCCCATCTGGTGGTGCTGCAGGAAGTCGCGCGGATAAAAGCGGGCGGCAAAATTAGCGATATTGCGCCGGACGTGCGGGTTATCGTGGAGGATCTGGTCGGCCATCGCTACGAAGAGTGCTGGGGCAACAGCAAATTGTTCAAAGATGCTGCCCCTGCGCCTGCGC…
	NNNNNNNNNNNNNNNNNNNNNNNNNNNNNNNNNNNNNNNNNNNNNNNNNNNNNNNNNNNNNNNNNNNNNNNNNNNNNNNNNNNNNNNNNNNNNNNNNNNNNNNNNNNNNNNNNNNNNNNNNNNNNNNNNNNNNNNNNNNNNNNNNNNNNNNNNNNNNNNNNNNNNNNNNNNNNNNNNNNNNNNNNNNNNNNNNNNNNNNNNNNNNNNNNNNNNNNNNNNNNNNNNNNNNNNNNNNNNNNNNNNNNNNNNNNNNNNNNNNNNNNNNNNNNNNNNNNNNNNNNNNNNNNNNNNNNNNNNNNNNNNNNNNNNNNNNNNNNNNNNNNNNNNNNNNNNNNNNNNNNNNNNNNNNNNNNNNNNNNNNNNNNNNNNNNNNNNNNNNNNNNNNNNNNNNNNNNNNNN…
	CAGCCCATGCTTTACTGCATCAGGAATTTTTCAAGGAACTGACGGGTACGCGGCTGCTGGGGCGAAGCGAACAACGCTTTTGCCTCGCCTTGTTCGACAATGCGTCCCTGATCCATAAATATCGCCCGATCGGCTACGTCGCGGGCGAAACTCATTTCATGGGTCACGATCACCATGGTGCGTTTTTCCTGCGCCAGCTGACGGATGGTGTTGAGCACCTCCCCCACCAGCTCAGGATCGAGGGCCGAGGTGGGTTCATCAAACAGGATCACGTCCGGACGCATAGCCAGCGCGCGGGCAATAGCCACTCGCTGCTGCTGCCCGCCGGAGAGACGGCGCGGATAGCTATTCTCTTTTCCGCTGAGCCCCACCTTCGCCAGCAGTTCGCGCGCCCGCGCC…
	ACAAAAGTTTTTTCGCCGCTAAGATACGACTCCACACGATTCCTCTGTAGTTCAGTCGGTAGAACGGCGGACTGTTAATCCGTATGTCACTGGTTCGAGTCCAGTCAGAGGAGCCAAATTTAAGAAGCCTGCTTTCGAGCAGGCTTTTTGCTTTTTTGCGTCGCTGACGTTAACTCAGCATCGCATCCAGCCTGGCAAGCACCTCGTTGACAACGACGTCAGGTATGCGTTCCAGACGCTTGCCTTTCCCTACCGCCTCCCTACGCCCCGCGTGTCCTCCGTGAACGCACCCCAGCTCAGCCTGAAAAAGCGCCTGCCAGTAGGATGAATTCACTACCGTTTGCGGGTGAGATAGCGTGGATTATCCACTCTGTCTAACGTTATACCCGGAGGCACCAT…
	CCACACCTTGAGTATAAAGCGGACTTCACCTATCAGCGCGTCGGCGATCTGAGCACCGAGATGGTGGAACACTTCTTCCGCTCGCTCTCCTACACCATGGCGGTGACCCTGCACCTGAAAACCAAGGGCAAGAACGATCACCACCGCGTGGAGAGCCTGTTCAAAGCCTTTGGCCGTACGCTGCGCCAGGCGATCCGCGTCCAGGGCGATGCCCTGCCGTCTTCCAAAGGGGTGCTGTAATGAATGTGGTGATCCTTGATACCGGCTGCGCCAACCTCAATTCGGTGAAATCGGCGATTGGCCGCCACGGCTATGAGCCAGTGGTCAGCCGCGATCCGGAAGTGGTATTGCGTGCCGATAAACTGTTTCTTCCCGGCGTCGGCACCGCCCAGGCGGCGA…
	NNNNNNNNNNNNNNNNNNNNNNNNNNNNNNNNNNNNNNNNNNNNNNNNNNNNNNNNNNNNNNNNNNNNNNNNNNNNNNNNNNNNNNNNNNNNNNNNNNNNNNNNNNNNNNNNNNNNNNNNNNNNNNNNNNNNNNNNNNNNNNNNNNNNNNNNNNNNNNNNNNNNNNNNNNNNNNNNNNNNNNNNNNNNNNNNNNNNNNNNNNNNNNNNNNNNNNNNNNNNNNNNNNNNNNNNNNNNNNNNNNNNNNNNNNNNNNNNNNNNNNNNNNNNNNNNNNNNNNNNNNNNNNNNNNNNNNNNNNNNNNNNNNNNNNNNNNNNNNNNNNNNNNNNNNNNNNNNNNNNNNNNNNNNNNNNNNNNNNNNNNNNNNNNNNNNNNNNNNNNNNNNNNNNNNNNNNNNNNN…
	ATGGCCCCCCTGACGGCCCGCGCCCGAGGCCGGAAATGCCGCCCCACGGCTGGCGCACCATGTTCTGGGTGGTAGATCAGTCGGGGCGCGTGCTGGTGGGGCCGCGTGAGCGCGTCCCGGAGGACGGCACCCAGCGCAGCATCGTGGTCAACGGCGCGGAGGTGGGCAAAGTGATCGCCTCGCCGGTAGAGCGGCTGACGCGCAATACCGACATTAACTTCGACCGGCAGCAAAAGCGCACCAGCTGGCTGATTGTCGCCCTTGCCACCCTGCTTGCCGCGCTGGCCACTTTCCCGTTGGCCCGCGGTCTGCTGGCGCCGGTGAAGCGGCTGGTGGAAGGCACCCATAAGCTGGCGGCAGGCGACTTTTCCACCCGCGTGACGGTGACCGGCGGCGATG…
	GTTTTGAGATGCTTTCAGTAATCACAGAGTTTATCACAGGTAACGATTATCCATATATGGGCAGCCATTTATGGCGCACCCACAGCCCTTTTGGTAATATCAGAAGCCCTTTTTACAACAGAAGATGTAATGCTCACTATGACTCAAGTCGCGAAGAAAATTCTGGTAACGTGCGCCCTGCCGTACGCCAACGGCTCCATCCACCTCGGCCACATGCTGGAGCACATCCAGGCTGATGTCTGGGTCCGTTACCAGCGAATGCGCGGCCACGAGGTCAACTTCATCTGCGCCGACGACGCCCATGGCACGCCGATCATGCTCAAAGCGCAGCAGCTCGGTATCACTCCGGAGCAGATGATTGGCGAAATGAGTCAGGAGCATCAGACCGATTTCGCCGGC…
	ATTCATCAACAGCTGGACGTCTGGCGCGGATTTGCCATCTTTTTCAATCGCCTTACGCACTACCGACATAAAGTTGTCGTCATATTTATAAATCGTCACGCCGATACGGGTATCTGCTGCGTGTGCGGCGGCGCCAAATAACAGACCAGCCATTACAGCAGACAGGGTAAACACCTTCTTATTCATGGAATCTCCGGTTTTATTATGCAGGGTCATTATTGTGAGAAAATGCAGGCGGGATTTGTTGCATTAGTGTTACCGCACAACGCATTTCACGACGAAAATTCGGTCTTCCGTGTCGGGTAACGCTCCAGAAAAATACGACTGTAAAACTCGTTTAACGCCTTGTTCCTACTAAATAAAGTGAGGAATATCCATCACCTCGTGGTTCAGACTGGT…
	TGCGCAGATGGAACGGCTGACGCCTTTCAGCCGGCAGCGTTTCGCGGACAAACAGGCCGATCATCAGCGAGGCCACCAGGGCCACCAGGGCGAGGATCCAAAAGATGGCATGCCAGCTGAACCAGACCAACACCGCCCCGCCGACCATCGGCGCCACCAGCGGCGCAATGGTCGTGACCAGCATGACAAACGACATCATGCGCGAAAACTCATCTTTCGGATAGATGTCGCGCATCAGGGCGTTAATAACCACGCTGGCCGCCGCGGCTGCCAGACCGTGGAAGAAACGCATGACAATCAGCATATCGACGGTTTGCGACAGGGCGCAGGCTACCGCCGCCGCCGCGAAGACCAGCGTCCCGCCGAGGATCACCGGCTTGCGGCCAAGGCTGTCCGCCA…
	AACGCAGCGAGAACGGCTGCGCCATACGCACGATGGTGTCGTATACCGCGGAGTCGCCGTGCGGGTGGTATTTACCGATTACGTCACCAACGACACGGGCTGATTTTTTATAGGCTTTGTTCCAGTCATTGCCCAATACGTTCATGGCGTAAAGTACGCGACGGTGTACCGGCTTCAGGCCATCTCGGACATCCGGCAGCGCACGGCCAACAATGACCGACATCGCATAATCCAGATAAGAGTTCTTAAGCTCTTCCTCAATGTTGACCGGTGTAATTTCTCTCGCAAGGTCGCTCATCTAACCGCTATCCCTCTACTGTATCCCGGATTCAAAGGTCGCAAATTATAACACAGCCGCGCTAATAGAGGTAAAGCAATACGGTTTATTCATGGCGCGCT…
	TCAGTGGTCTGCGGCAGTACGCCTTCCAGCGGCGGCACAATCAGCGCGCCAACGAAGGTGGATAGTACCAGCAGCACAATCAGCGGCAGATGATGGGTAATCCCCTTCCCTGCGTGCGCGTGAATTTGCTCTTTACCGTGGAATACGATGAAAATCATCCGGAAGGTGTACAGCGAGGTCATAAAGGCGCCGACCAGGCCTGCCACCATCAGATTGATATGGCCATTGGCCATCGCGCCTGCCAGAATCTCATCCTTACTGAAGAAGCCTGCGGTGATAAGCGGCAGTGCGGACAGCGCCGCGCCCCCCACCAGGAAGCAGACGTATACCAGCGGAATCGATTTGCGCAGGCCGCCCATCTTGAAGATGTTCTGTTCGTGATGGCAGGCCAGAATGACC…
	ATGGCCCAAATGGAACGGCGTTTCCCGCACGCAGAGCACCAGCGGACGACGCTCTTTCAGCACGACATCCGCCGCCCGGGTCAGCAGGCCATCCGTATAGCTATGGACAATGCCCGAGAGCGTCTTCATTGAGCAGGGTAAAATCACCATCCCGGCGGTTTTAAACGAACCGGAAGAGATACTGGCGGCGATATCGCGGGCGTCATGCACCACATCGGCTAGCGCCTGCACCTCACGTACGGAGTAGTCGGTCTCCATGGCCAACGTCTGGCGCGCCGCCTGGCTGAGGATGAGATGAGTTTCAATATCCGGCACATCTCTTAGCACCTGCAGCATCCGCACGCCGTAAATGGCGCCGCTGGCGCCGGAAATGCCAATAATCAGTCGTTTCACGTTCTG…
	GCCTTTTCAGCTCTCGACCGCCGCGATTTATCAGCAGCTGCAGCAGCCGCTGACCCAGCAAACGCTGCCGATCCATCATCGCCCGCAGCCGGAGGGAGCTGAACTTTATCAGCGCTGGGCGGAACGGCAGTCATGACACCAGCGCTGCGACAGAACCTGACGCTGGCAGTCCTGGTACTGACTGGGATCAATATGCGGCCGCTGCTTACCTCCATTGGTCCTTTGCTGCCGGACATCCGCGCAGCCAGCGGCATGAGCTATACCCTGGCCGCACTCCTGACCGCGCTGCCGGTGATCGCGATGGGGGTGCTGGCGCTGGCCGCTGGCTGGGTCGATCGCTATATCGGTCAAAAGCGCAGTATTGCGCTGAGCCTGCTGATTATCGCGGCAGGCGCCCTG…
	CGGGAGGTGCTAGCCCGCTATCCGCAGGTACTGGCGATTGTTGATGACCATTTTGCCCTGCTGTCGGCCACGCCATGGCACTCCCCTCTTCCTGCAAGCACCCAACGCTGGGCGCTGGTGCGCTCGATGTCAAAAACCCTCGGACCAGATCTACGGCTGGCCTTTATCGCCAGCGATGCCGCTACTTCAGCGGCGCTGCGCCTGCGGCTTAACGCCGGCAGCCAGTGGGTCAGCCATCTGCTGCAGGACCTGACGCTGGCCTGCCTGACCGACGAGGCGTTTATCGCCTCGATGACGGAGACTCGTCGTCACTATCGCCAGCAGAATGAGAAACTGGCGGCGGCGCTGGCCCGGCACGGCTTCAGCCATGCTACGCCAGGGGATGGCCTCAATTTCTGG…
	CAGAAAAAGGAAAAAGATGACGCGAAAAAGCATGAACCGCCCGACCCCAGATAAACCCGACCACGGCGCCTATCCTGGACAACGGCAGCGGGTTACTCAATCGGATTTGTCAGAGTTCCCCGACATCAGGCCGGAGGTTTGCAGATATTGCAGCAGAATGACCGCCTTACCGTCGCGGATCTCCCCGTCAGCGACCATCTGCAGCGCCTGGCTAAAAGGCAGCTCCAGCACCTCGATGGCTTCATCATCCACCCCGCCGCCGCTGGTGGTTCGCTGCGCGTCGCTGTACTCGGCGATAAAGAAATGCACTACCTCGGTGACGCCCCCTGGCGACATAAACAGCTCAAACAGCTTTCTCACCTCGCCCACTTCGTAGCCGGTCTCTTCCACCGCCTCTTT…
	CGTTGGGCTGCAGCAGCGTTCTCAGGTGGTTCGCCAGCATTTGCTTATACTGGATTCGCAAAAGTACCCCATAGTGGCGCCCCAGCAGTTCAAGCTCAGGAATGCGCAGAAAACAGAGCGTCGACCAGCTCGTGCCGTTGAGCGCCCGGCTCAGCGCCCGCAAGTTCGGCATATGAACCACCGGGTCGAGGAAGGCCATCTGCCGGACGCGAGCGTAGATCAGCCGCTGCTGTGTCGCCAACATCGCCGTATAGGCGACAATAAACGAGAATACCAGATAGCTTGATGAGGTGATCGCCAACTGGGTGTTATAGCTTGGGTAAATTGGTAAGTAACGGTAATGAAAATGGATCACGGCAATCAGCACCGGCGTCCAGATCAGTGAGATAAAGCGATAGC…
	AATCGAGCACAGAAACGCCCGCTTGACGGTCTTCAGCGTTTTGAACAACGTGGTCAGCGAATCGACCATCTGCGCCGGCGGTTCGGCGACTTCAGACAGCAGCAGCGCTTCGCCGCCTTCCAGTACCGTCTGGGTGCTCAGTGGGCTGCCCTCTTCGCCTAACAGATGGCTGATTTCCCGTGGGGTGAACTCTTTGCCGCTCGGCAGCTTCGGGTTGAGGAATAACGATTCGCCCAGCGTCATCGCCATCAGCGTGCGGGCCGGCATCATCACGAAAGCCTGTTCATCCGCCACCGCCTGCTGCAGCGCCTCCAGCGAGGTAAAGAATGGGATCACCGAGGTACCGTCGTCTTTTTCCCAATGCTGCAGATCCAGCGCGCTATCTTCGACAATCTGCTC…
	ATATACAGCTCGATATCGTTCGGGTTGCGTCCCAGGCGGGTAAACGCGTCCTGCAGGTAGTCAATTTCGTCGTCGGCCAGCGCCAGACCCAGACGGAGGTTGGCGTCAATCAGCGCCTGACGCCCTTCGCCCAGCAGGTCGACGCTGGTGACCGGCGTCGGCTGATGGTGAGCAAACAGCTTCTCGCCCGCTTCCAGCTCGTCGAAGACGCTCTCCATCATGCGGTCGTGCAGCTCCGCCGCCACCGCGGCCCACTGCGCTTCGGTCAGGGTTGAGGCTTCAACGTAATACGCCACGCCGCGCTCAAGACGCACAACCTGCGCCAGACCGCAGTTGTGAGCGATATCGGTAGCTTTAGAAGACCAGGGAGAGATGGTGCCAGGGCGAGGAGTCACGAGC…
	CCAACATTTCACAACACGAGCTGACGACAGCCATGCAGCACCTGTCTCACAGTTCCCGAAGGCACCAATCCATCTCTGGAAAGTTCTGTGGATGTCAAGACCAGGTAAGGTTCTTCGCGTTGCATCGAATTAAACCACATGCTCCACCGCTTGTGCGGGCCCCCGTCAATTCATTTGAGTTTTAACCTTGCGGCCGTACTCCCCAGGCGGTCGATTTAACGCGTTAGCTCCGGAAGCCACGCCTCAAGGGCACAACCTCCAAATCGACATCGTTTACGGCGTGGACTACCAGGGTATCTAATCCTGTTTGCTCCCCACGCTTTCGCACCTGAGCGTCAGTCTTTGTCCAGGGGGCCGCCTTCGCCACCGGTATTCCTCCAGATCTCTACGCATTTCACC…
	TAACTCTCAGCGTCTGTTCACACCGGGGCTGTTTGCCCGCGTGCGTCTGCCGGGCAGCGCAGAGTTCAAAGCCACGCTTATCGACGACAAAGCGGTACTGACCGATCAGGATCGTAAATACGTCTATATCGTTGATAAAGATGGTAAAGCACAGCGCCGCGACATTACCCCAGGGCGGCTGGCAGACGGTTTACGCATCGTTCAGAAGGGGTTGAATCCTGGGGATAGCGTCATCGTCGACGGCTTACAAAAAGTGTTTATGCCGGGTATGCCGGTTAACGCCAAAACCGTTGCCATGACCTCCAGCGCCACCCTTAACTGATCCCTAATCAGAGAATCCAAGACATGGACTTTTCCCGCTTTTTTATCGACAGGCCGATTTTCGCCGCGGTGCTGTCG…
	TACTGGGGGTGCTGCTGGGCTATACCGTTAACGGCGGCTTTTTCCTGCTCAGCGGCGCGGTCGGCGCCGGGCTCACCTTCGCCGGCATAACCGGCTTTTGCGGCATGGCGCGTCTGCTGGCGACCATGCCGTGGAACCGGCGCCAGGGGGTTAAAACGCGCTCCAGATAAGCCAGGCAATGCCGCCGAAGAGCAGCCATTTGACGATGTAATAGACCGTCTTATTCCATTTTTTCAACCGCTTACCAACAATACGGATCTGGTAAATATAGCGAAACGCCCGGTTAATCCCGCCGGTGCGATCGCCGATATCGTTGGGCGCCGAAGCGGCGCTCATCAGATGGCGTCCCAGCCAGTGGTTAACTTTCTGCGCCCAGCGGTAGCGCATCGGCCGTTCAAT…
	ACCAGGGTATCCACATGGACATGCTCCCCGCCGACCTGCTGCGCTATATCACCCAACACCGAAAAACTGCTTACCACATTCAGCGTTTTCGCCATGGCCCCCTGCGCCATCAGGCCGAGGGCCAGCGCGACCACTATTGCACTACGTTTCATCATTTCCTTACCCCATCAATGTGCGCCAACCGACCAGCAGCCGGCTGCGCGTGCCAAAAAATAGCGAAACAAAAAACAGTGCGCTGGCGGTCAGCACAATAGCGGGCCCGGCGGGAAGACTAATCGCCCAGGAGAGGCTTAATCCCAGCCAGGCGCAGAGCGCGCCCATTCCCGCCGCCAGTAGCAGAATGCCCGGCAGCGTGCGCGCCCAGCAGCGCGCGGCGACCGCCGGGAGCATCATTACCCC…
	CGCGGTGCTGACGCCGCTTATCCAGACCCTGCGCCCGCTGAGCGGAGTGAAAGCCCTGCGCGACGCCACCCGCGGCGGGGTTAACGCGGTCGCCCATGAGTTCGCCGCCGCCAGCGGCTGCGGCATCGAACTGCAGGAGGCAACGCTGCCGGTCAACGACACGGTGCGCGGCGTCTGCGAGCTGCTTGGTCTGGACGCCCTGAACTTCGCCAATGAAGGCAAGCTGGTGCTCGCCGTCGCCCGCGACGAGGCGGAAAACGTGCTGGCGCATTTGCGGTCTCACGCGTTAGGACGCGATGCGGCGATAATCGGCGAAGTGGTCGTCCGCCCGGGCGTACGTTCCGTTGGGCTGTACGGCGTGAAGCGGACGCTCGATCTTCCCCACGCCGAACCGCTGCC…
	CAGGCTCGCAAAGTCATCCCGGTATATTAACCCTTCACGTAATTTTTTAATTTAATGAAAAAATAATTTCCATAATTGTACTAAATATAAAAAAGGCCCGACTTAGCGGGCCCCTTTCATTAACGCTTATCTTCCGGCAATAGCGGCGGTACGTGCGGCACCTGCGGCGCCTCATCGATATCTTTCTGCGTCATGCGGAACGCTTCCGGATAGTGTTCGCGGCTGGTGCGGCGCAGCGGCTCGGTATCTCGCCAGGTGTAAAGACAGTGCTGGCACTGATACACGGTCCAGACCCCTTTCACCGGCGAGGTCGCCATGACTTCAATCTTTTCATCGGCGCAACGTGGACAAATCATCTTCTTCTCCTTATTTACGGTTGGCCAGCATAGCGGTCAGTTT…
	GGGAAAGACCGTGAGTTTGCGAAAAGCGTTCCAGTTTTTCCCTGTCTGTCGCCGGCAGGGCTGCGGTATGGCGCAGCACCATCAGCGGGCCATTGTCCGCCTGCACCAGCTCGACGTGGCCGAGATGGCGTAATGCGCTCAGCGCGCTTAAGCACTCGCGCACAGCGGGCAGCAATGCCTCAAGTTGGGGCACCAAAACAGGGCACTGCACCACATCGACGATCGCTTTGGCGTTGGCCTGGCGAAAACCCATCTGCAATTGTTGGGTCTTCGGCTGATAATTCAAGCTCAAGCGTGCGCGACGGCGGTAGCCCCACGGCGCGCCGGCGATGACGTCATCTACCTCGCGCTTCATCAGTCGCCCCAGCGCGGCGCGTTTACTTTGCTGCTGAAGCGGAA…
	TTTGCCATCGTGGCTCTCCTGTTAGCGTTGCGGCATCACTCTTCAATGCGTAATCCGTAGGTTTTGAACTTCTCCAGCACGATGGCGATCGCCTCGTCATCCAGCACCGGGACCGGGTCGGTAATCGCCAGCGTACTGAGGTAGAGCTGGGCCAGGACCTCCACTTCATGCGCCAGCCAGAGCGCTTTCTCCAGGCTGGCCTCGCAGGCGATCAGGCCGTGATGCTGCAGCAGCGTGGCTTTGCGGTGCTTCAGCGCCACCGCGACATGCTCAGACAGTTCGCGGGTGCCGAAGGTGGCATAGGGCGCGCAGGGGATCGAATTTCCGCCGGCCGCGGCGATCATATAGTGGATGGCCGGGATGGGCCGGTTGAGGATCGACACCGCCGTACAATGGACA…
	GCCTGAACCTGCGGGTTTATCAAAAAGATCACGTATTTGCCTGAAAACTCGGGCACTGCTGGGCAACACCGGCACTGACGTTAACAGCCAGTTACTGATGAAGCTGTATACCGAAGACGACGGAGAGGCACGCGGCTGGCTGCCGGGCGGGCAACTACATACCGACCTGCTGGTGCTGTTGCGTGTCTATCTGGGCTGGCGCTACCAGGCCCGCCTGCAACTGACCTTGCCCGTCAGTCTGCTGCCTCCGGCACAGTTAGGAAATCAGCGCGTTCAGGTAAGCCGAACGGGCGTGCTGCGGGCGTCTTTTGCTGCCCCAGTCGCCGGTACGGTCACGGTCAGTCTCGGGCGTTATCAGGGACTCATGCCCACATCATCCACCCGCGACAGGGAGAGTGT…
	GACTCGCCGGACGTTGACCGTCAATGGCGCCGTCGCCCGTCCGCTGACGCTGGCCGTACCACTGGGTATATCGCTGCGCGAGGTGCTGGATCTGGCCGGCGGCGCGACGGTTGACGATCCGGGGTTTATCAACGGCGGTCCGATGATGGGCTCGCTTATTACCTCCCTCGAGACACCGGTCACCAAAACCACCGGCGGCCTGCTGGTGCTCCCGGGCAACCATCCATTGATCCAGCGACGGCGGCAGGATGAACGAACGCTGCTCGCCATCGCCCGCACCGTCTGTGAACAGTGCCGTTTATGCACAGATTTATGCCCCCGGCACCTGATCGGCCATGAGCTTTCCCCTCATCTGCTGGTGCGGGCGGTGAACTATCGCCAGGCGGCCACCCCGTCGCT…
	GGACATAGCCCTGCTCGTCGAAGGTAACGATATCCCCGGTGTCATACCAGCCCGCTTCCATCTCGCCGTGCTGGTTTTCCGCCGCAGGCGCTTCCAGCACGCCGGGGTTTTCCACCCGCAGGTAGCCTTTCATGATGTTCGGCCCTTTCAGCTGCAGCCGCCCCCCTTGCTCAATGCCTGGCATCGCCAGCAGGCGGGCGTCCATCCCCGGCAGGATGCGGCCCACGGTGCCGACCTTCGCCGCCATCGGCACGTTAATCGAGACCACCGGCGCGCACTCGGTCACGCCATAGCCTTCGAGAATGCGCAGGCCGAATTTATCCTGCCACAGCTGTTTGGTGCTCTCCTGCAGCTTCTCCGCCCCGGCGACCACGTAGCGCAGGCGGTAGAAATCGTACG…
	AAACCTCACCGCTACTGGCACTATAGATCCTACAAATGGGGCGTGATCGACGATCGTTCTCTCATTATCCCCGTTAATTAAACTTAAGTTTTTATCCTTCGACCGGTCTCCAGCTTGGAGGCCGTTGTCGTTTTTGTCATGACCAAAATTCGAAACTCTTGATTACAGGAAATACAATATCAAATTCCAAGTTTATACATATCAATCTGGCTGCAAAGATAGTCAATAACATCAAACGCTCATAAAAACATCTGATTAACCCAATCAGAATGTTGCTATTGCTATAAGAAAAATCAAACGCCTCACGACAACTATTTACAAGGGATGCATATGACAGAGGGAACGATAAAGACCAGTAAGTATGAAATTATTGCTATTTTCAGAGAGGAGTTGCGCAAA…
	CCGATCCCTAACCCCCGCGGCTGCCAGATCACCAGCACCAGGGTCAGGATAAAAATCGTACCTGCCAGCAACATCGTTCCTCCGCCAATCACATTCGAAAAATCATATATGTTAAGATAAATTTTTTACCGGCAACCCGGCCCGCCAGCCAGTCTGCTGATCATCAGCCGCATATCCTCCTGCTGACTGAGCCAGGCCTGCTCAATCACATGCGCCGCCCAGGCCGGCATCTGCGGAGAGAGGCGGTAATGGACCCACTTACCCTGTTTACGATCCAGCAGCAATCCGCTCTCACGGAGCATCGCCAGATGGCGGGAGATCTTGGGCTGGGACTGGGCGAGCGCCGTACAGAGATCGCACACGCACAGCTCTCCACGCGCCTTGAGCAGCAATACGATC…
	TGACGATCATCAGCCCCTTCGCCAGCGGTGAATTCAACCCCACCAGCAAAAACGGCGTGTAGGTCCCGGCAATCAGCAAATAGATGGCGCAGTGGTCGAATTTCTTCAGCCACTGTTTCGCCCGCTGATGCGGGATCGCGTGATAGAGCGTGGAAGCGAGGAACAGCATAATCATGCTGCCGCCGTACAGGCTGTAGCTGGCGATCGCCGTCGCGCTGGCGTTTGTATCCGCCGCCTGCACCAGCAGCAACACAAGGCCGACGATACCGAACACCAGCCCGATCCCGTGGCTGATGCTGTTGGCAACTTCCTCTGCCAGAGAATATCCCTGAGTGATTAATGGTTTGCGAACCATACTGGACTCCGTGAAAACAAGAACGCTTTCATTGCCCACTTAGG…
	ATAAGTATAAAAAAACCCCTCCGCGTCGTTAGGCCCGACGAGGAAGGGTTTGATAGATAAATCGCTTATTGGCGTGAATTATCGCCGGTAATGCATACGGGTTCAAGTGAGTATCGCATGCTGCCGGATGACGGCTTCGCCTTATCCGGCCGACATACGCAGGCCCGGTCAGCGCAGCGCCACCGGGCATCAGCGGCTACTCGTCTTCCAGATAAGTATAGCCGTACAGTCCCGCCTCGAACTCCTCGAGGAACTGCTGCTGCAGCGCGTCGTCCAGACCGGTATTTTTCACCTGATCGCGGAACTGGGTCAGCAGCGTGTTCGGATCCAGCTGCACATACTGCAGCATATCCGCCACGGTATCGCCCTCGTCGGACAGCTCAACCTCAACGCTGCCGT…
	CTCGCAGGAGAGCGTCGAGGCGCTATTTGCCCAAACGGGTGAAGTAGATGCCATCGTCTCCACCACCGGTAATCTGCACTTTGGGCCGTTAAGCACCATGACCGACAGCCAGTTCAACCTCGGTCTGCAGGACAAGCTGCTGGGGCAAATTCGCCTGGCGCTGGTCGGCCAGCATTTTCTGCGCGACGGCGGGTCGATTACCCTGGTCAGCGGTATCGTCGCGCAGGAACCCATTGCTCAGGGGGTCAATGCCACGACGGTCAACGCCGGTCTGGAAGGCTTTGTCCGCGCCGCCGCCTGCGAGCTGCCGCGCGGGATCCGCATCAATCTCATCAGCCCCACCGTGCTCAGCGAGTCGCTGGCAGCCTACGGCGACTTTTTCCCGGGCTTCCCCAGCGT…
	GACTTTGAGATCGTAAATATGGCGAGACTCTAGCACATATTGCTGCCCGGTGTATGGATTCTCATTGTGGCCGAGAAAATTGTTTAGTAGTTCAAACGGCCGCACCGCCGGGTTAACCACCACCGCCGGCAGCATAAAGCACTGCGAAAGCCAGGTCGCGTAGTAGCCGCCCAGCGACGACCCTACGACCCCCAGCGGCTCGCCTCCGTGCTCCAGCACAATGGACTCCAACAGCTCCGCCGTTTCCGCCGGGTAAGGCGGCAACTCCGGCACCACCATGGTGATCTCAGGATAATGCTGCGCCAGCCAGGTCTTTAACGCCGTCGCCTTCGCCGAGCGCGGAGAGCTGTTAAAGCCATGCAGATAAAGGAGCGTCGCCATCAGTAGCCTTCTGAAGCA…
	GCCCCTTAGCTCAGTGGTTAGAGCAGGCGACTCATAATCGCTTGGTCGTTGGTTCAAACCCAACAGGGGCCACCAAATTTTAGATTTAAAATCATATAATTAAGCCACTCGAAAGAGTGGCTTTTTTGTTCCTGAATTTTAAAATGGCACCACAAACCGCTGAGCAGCGCGCATGGCTTAGCGTGTTGTCGCTATCCCATTAAGAGGATAAAAAGTCCGTTATAACGCAGGGAAAATTTGCGCTTACGCTAAAACAGATAGCATTCTGCCTTAGCAAAATATTGCTCAGAGCATCTCGGGCAGCCCATAACCGCCGCACTCCTGTTGACTTCTGTCTAACTACGCAACGTAGTCTTAAAATATCTTTCATTCCTGCAATGCTGGAATTCATACTACTCA…
	CTGGCCGGCGTCATAGCGCTAATCAGTTGCTCATCGCGGTAAGTTGCGGTCTCGCCGCTCAGCACTACCGCCCCGTCGCGCATCACCGAAATATGGCTGGCAAGCTGGCGGATTTCGGGCAGTTTGTGCGAGATAAACACGATCCCCACGTCCAGCGCCTGTAACGCGCGGATCTGGCTAAACAACCTCTCCGTTTCCCCCGGGGTTAAAGAGGCGGTGGGTTCATCAAGGATCAGGATCCGCGCTTCGCGCATCAGGCCGCGCAGGATCTCGACCATCTGTTGATCGGCTACCTCGAGCGTGCTGGCGCTGGCGTCGAGGTTGATCTGGCAGTTCAGCTGCTGCAGTTTTTCCTGCAGTCGCGCGGTGGTATCCGCCCGCTTCGGCAAACGAAAGAGA…
	GATAATGTGGCGATTATTGTCAACGATCGCGGCTTAACCGCCGGAACGCGTTTCCCGGACGGCCTGACGCTCGTCGAGCATATCCCGCAGGGTCACAAAGTTGCCCTGGTGGATATCCCCGCCCATGGTGAAATCATCCGCTACGGCGAAGTCATTGGCTATGCCGTACGCGATATCCCGCAGGGAAGCTGGATTGACGAGTCGCTGGTGGAGCTGCCCACCGCCCCGCCGCTGAATACCCTGCCGCTGGCCACTAAAGTGCCTGAACCGCTACCGCCGCTGGAAGGTTACACCTTCGAAGGCTACCGCAATGCTGACGGCAGCGTGGGTACCAAGAATCTGCTGGGTATTACCACCAGCGTGCACTGCGTCGCTGGCGTGGTCGATTACGTGGTTAAA…
	TGGTCAACCATAATCACCCGATCGCCATCGCCGTCGTAGGCGATGCCCAGATCGGCTTTTTCCGCCAGCACGCGCGCCTGCAGCGCCCGCACGTCAGTGGCACCGACCTCTTCGTTGATGTTGAGACCGTCTGGCTCGCAGCCCATCGCGATAACCTGGGCTCCCAGCTCGCGGAAGACATTAGGGGCGATGTGATAGGTCGCGCCGTGCGCGCAATCCACCACCACTTTCAGCGTTCCCAGGCTCAGTTCGTTGGGAAAGGTACCCTTACAAAATTCAATGTAGCGCCCCGCCGCATCGACGATACGGCTGGCTTTGCCCAGCTCAGCCGAATCCACGCAGGTGAGCTCTTTCTCCATTTCGGCTTCAATCGCCTCTTCGACATCATCCGGCAGCTTG…
	CGGCGGCGTATGGCGGATCATCTCTCCAGCGGTGACGGTATACGCCTCCAGCTCAATGCCATCGAGACGCCCGGCCTGCCACGCTTTGGCCATAATGCTGCCTTTCACAATATGCAGTGGATGCAATTTGATCCCATCCACGCCGGTCGCCACTACCTGCTCCAGCGTCTGCAGACAATGCCCCTGGCTCTCTCCGGGCAGACCGACGATCAGATGCGCACAGACTTTCAGCCCCCGCTCTCGCGCCAGGCGCGCGGTACGCTGATAACAGGCGAAATCGTGTCCACGGTTAATGCGATGCAGGGTCTTATCATGAGCAGTTTGCAGCCCCAGCTCCAGCCATACCTCATACCCTTGCTGATGGTATTCACTCAGCAGGTCAAGGACCGCCTGCGGAAC…
	TTTAACATACTAAGGGATAATCCTGAAAGCTGGGGCGGAAAACAAAATCCGCTTACTTTACCAACCACACGCAGCAGCGACAAGGCGCAAAAATCACCTGCTGCGGTGAAAATTAGTGCAGTTCATTTCCTTTGTTACAAATTTTCCCGACTCCGTTCATTGCTGAAATCTTCAGCAGCGCTCCACGCCTGAATTTGTAACCTGTCAAAGGAGGGTCACTGGCATTTACATTGCGATGATCCGGCAGGTAGACAAGCACACCCCCTTCACGATGGCGCGCGTTATTCTACGTGAAATCACGCTAAACGGCAGATCAAACCGAGTATCTTTGCGAATATTTTTTCACATTTGTGTCAAGTGGCTGTGAGGCGGCAAAAAATTCCCCCTGCCCGCCCGTGA…
	AGGTATGATGCTCCGGATCGATGCGGATCGACAATAATTCGCGGATCGCTTCCAGGGTGAAACCCAGTTGTCGGGCATAACGAATAAAGCGCAGCCGTTGAAGATCGTTATCCGAGTACAGACGAAATCCTCCCTCGGTGCGTATGTCATGATCCATCATCTGCTGCTTTTCATAGTAGCGGATGGTATCAGGCGTCACGTCAGCCAGTTTTGCCAATTCACCAATACGATACATATTTACTCCTGATTTATTTTTTGCAGCAACGCATCGGCGTACTCACCGCGTAAAAAGTCGGTGTTCAGACCTGCCTGACGTAACTTCAGCTCGAGCAGGGCAAGGCGTTTGCTAAGTTCGGCATGACGCGGATCGTCCTGACGGACGCCGTTCAGTAAGTCTGC…
	TCACGTCTGAGAAAGTGGGCAACCTGGCCTTCCTCGACGTGACGGGCCGTATCGCCCAGACGCTGCTGAACCTGGCGAAGCAACCGGATGCCATGACCCACCCGGACGGTATGCAAATTAAAATTACCCGCCAGGAAATTGGTCAGATCGTCGGCTGCTCTCGTGAAACCGTTGGTCGTATTTTGAAAATGCTGGAAGATCAGAACCTGATTTCCGCGCACGGTAAAACCATCGTCGTCTACGGCACCCGTTAAGTTGCTAAGCGGCGTATTGCTCCCGCAGTACGCCGTTTTTGTTTTTCCCTCATGTGGCGCAGGCTGATTTACCACCCGGAAGTCAACTATGCACTGCGGCAAACGCTGGTGCTGTGTCTGCCCGTGGCCATCGGTCTTCTGCTCG…
	CGGGCGTGGATACCCACATCCTCGATCCGCGCAGCACCTATGGTTCCCCGGAGCAGTGGCAGGAAAAAGCCGACCAGCTGGCGAAGCTGTTTATTGAGAATTTTGAGAAGTATACCGATACGCCAGCGGGCGCCGCGCTGGTGGCGGCAGGACCGCAGCGTTAACGGGCGCAAAGGTGAAAAAGCCGGGCTTGCCCGGCTTTTTATTGTGCAACATCCTGAGCAGCTAACCGCAGGCGCGATCAGCTCTCCCTGGCGGGTTTCATCGGCGCCAGCATCCGGTGCACCGGCAGCCAGGCGCGGATCAGTAACCCGCCGCGTTCGCTGGAGCCAATCTCCAGCCGGCCGTTGTGATTGTCGATAATACGCTGAACAATCGCCAACCCCAGCCCGGTGCCGC…
	CCAGATCGTCGCCAGCGGGGGCAGGGTCAGCGATAGCGAATGTTCGCGGCCATGACTGGCGATAGCGTCGCTTTCCACCACGCCGCCATTGCCCTGATTGCTGCCGTGATAGTGCATGGAGTCGGTATTTAGCGCCTCGCGCCAGCGGCCCGGCTGGTTAATGCCGAAGCGGTAGTCGTGGCGCGGCACCGGCGTGAAGTTGCTGGCGACGATAATCTCGTTGCCCGCCCGGTCACGGCGTACAAAGACAAACACCGAGCGCTCATGGTCGTCGACCACCAGCCATTCGAAGCCGTAGGGGTCAAAATCCAGCTCGTGCAGCGCTTTATGATGACGGTAGGTATGGTTCAGGTCGCGCACCAGCCGCTGGACGCCGTGGTGCCAGTTGTCGCCGCCCTC…
	AGCGTCAGCACGCGGTACGGACGACTGGAGATAAGCCCCAGATCGTGCGTGGCCATCAGTACCGTCACCCCGACGCGGTTAAACTCTTCAAACAGACGTAAAATCCCCTCCGAGAGCGCCTCGTCGAGGTTGCCGGTCGGTTCATCCGCCAGCAGCACCGCCGGCTTGTTGACCACCGCGCGAGCGATTCCCACGCGCTGCTGCTCACCGCCGGAGAGCTGAATGGGAAAATTCTTCGCTTTGTCCAGCAGGCCAACTTTGTCCAGCGCCGCCGAGACGCGACGACGAATATCATCGCCGCTGGCGCCGGCGATAATCAGCGGGATCGCCACGTTGTCATACACGGTACGATCCATCAGCAAATGGTGGTCCTGGAAAATCATACCGATCTGGCGGCGC…
	TGGCGGCGATCTACACCCATCTCGGTCATAAGGGTAAAGACCTGACCATGCCGGTGAAATTTACCCTCGGGATGTTCCTCTGCGCGCTGGGCTTCCTGACCGCCGCGGCGGCCGGGATGTGGTTCGCCGACGCCCAGGGGTTAACCTCGCCGTGGTTTATTGTGCTGGTTTATCTGTTCCAGAGTCTGGGCGAACTGTTAATCAGCGCTCTGGGGCTGGCGATGGTTGCCGCGCTGGTGCCGCAGCATCTGATGGGCTTTATTCTGGGGATGTGGTTTCTGACCCAGGCCGCCGCTTTCCTGCTGGGCGGCTATGTGGCGACCTTTACCGCGGTGCCGGAAAACATCACCGACCCGCTGCAGACCCTGCCGGTCTACACCAATGTGTTCAGTAAAATTG…
	GGTGGTGCCGGTATGGCTGCTGCTGTCCTTCTGCCCGCCAAAGGAGAGCAGCGAGCTGGAGATAGGCCGCCGGTGGACGTTGACCGTGTACCCCACCGGCCCGACGTCGCTGCTGTAGCTCAGCCCCCCCACCACATCGACAACATTGAAGCCCATCGGCGTAGTGCCGATATCCCCGCTCCAGGTGTCATTCTTCCAGCCGACCGCCACGCTGGCCCCGCTGTCGGTCTGATTTTTACTGCCGCTGGTACAGGCGATCTCCCCGCAGGTGCCCCAGCTGGGCGAGTAGCTCCCGTCACTGTGGGTGGAAAAGCTGCCGGCATCCATATTGACCAGATCGGTGCGAAAGAACATCCGGCCATCCGCCAGCGGAGCATCCACCTGCAGCATGGTGGTATG…
	CGTCGATTTTCCGCAGCAGCGACCATCAGGCCGCTTAAGCCGGTTTTATCCTGACCATCCACATCAACGCCGTTATCCAGCATGGCTGCGATCGTCGCTGGCGCATCGTATTTACAGGCCAGCAGGAACTGGCTGGTCTCTTCCTCAGACTGGCAGCCCGCGAGCATCATCAGGCACAGTAGGACCAACCCCTTTATCACCTTCATCCTTTCTCTCCATGAAAAGTTCATGCACAGGGGAAGCGAGGAAACAGGGGTAATCAAAGAAGAAGAGGTCACCTGCCAGACACGTCCACTGTGCGAAAAAAATCCCTCGCGCGGCGTCGGCCGGCGAGGGATTAGCTTATCCTGGGCTCAGGAAAGGAAAACAGACCCGAGAATCTGAAAACTATCGGGCCTT…
	ATGGACGTCGCCACCTTCTGGCAATATATCGTTAAAGGCGCCATTTTGCTGCTGGCGGTGTGGATGGACTCTGCCACCAAGCGGCGCGCATAAGGAGAGACTCTCTGAAGAATGTCTGAATTCTTTGCGCTACCGCCAAACTTCGCCATAAGGCGCTTGAAATATCTCGGGCATTAGCCGGTAGTGTATACCCAACATCATTCGGGTTGCAGACGGCGCCCCCGGCCGCGTACCGGCGTACGTGGCCGGGATGAGTAGTAAGTCAGGCCATCGGCAACATCTTGAATGAAGGGGTATGACCGGGGTTAGAGCAGGAACATTATCTATGTTTGAAAAGCGTCACCGTATTACGCTGTTATTTAACGCCAACAAAGCTTATGACCGCCAGGTAGTTGAAGG…
	ACGCCGTAAGCTCGGCCACAGCCTGCGCGAACGTCGCTACGATCGCGCTTACGTGCTGCCGAACTCGTTTAAATCGGCATTAGTCCCTTTCTTTGCCAATATCCCGCTGCGCACCGGCTGGCGCGGCGAGATGCGCTACGGACTGCTCAACGACGCCCGGGTGCTGGACAAAGACGCCTGGCCGCTGATGGTGGAACGCTACGTGGCGCTGGCCTACGACAACGGCGTGATGCGCTGCGCCAAAGATCTGCCGCAGCCGCTGCTGTGGCCGCAGCTGCAGGTCAACGAAGGGGAAAAGTCGCAGGCCTGCAGCGCTTTTAACCTGTCCAACGATCGGCCGATCGTCGGCTTCTGCCCCGGCGCGGAGTTCGGCCCGGCCAAACGCTGGCCGCACTATCA…
	GTCATCCTCAGGCGTCGCGCCCGGAAAGCATTGTCGCCACTGCGCCAGGCGCAGGGTGAGCTGGTCGTAAACGCCATCGCTCACTCCGCTGGCGCCCTGCCGCCAGTAAGCCTCTTTCCAGGCGACAATTTGCTGATGAAGGCGTGATGTCTCCTGCCTTCCTCTGGCCGGCGGCCAGTCCGGACACGTCGCCAGCGCGCTGGCAGAGAACATCCCTAACGCCAGCCACCACCCTCCTTTACGCATTGCAGTCCCCTCCTCCATCACCTGGCGGAGAGTCTGCGGCAGAATGCCGCGAGCCGCGACGGAAGCTTTTTCGCCTTGCGAAGCGCCTTCCAGGATTTACGCCTCTTTGCAGCAACGGCTGGCGAATTCAGGAAAACGGCAGGCAAAATGAAA…
	CGAATAACGGCTTTGTCTGTCTTCCGTAATAAAAAGACGGTAACGCCTGGTCAGTAGAGAGGCTGGCTGCAGGGATCGACATGGTTTTTATGCCATCAGGTCAGGTTGAAAAAGTGATTCGTTGAGAATCATAGTATCAACAGGTGAGTTAACGAATAAAAGACAAGACGTTACGAGGATAAAAAGAGTGTAAGCATCATTATCTGCAATAACTATTTATCTCTATTTTACAGGAATAAAAAATACGATGAGCCTTAATTACCTATAAGGCTTAGCGGCGATAAAGATAAGGCCACCTTATTATTTACTGCGCTGGCTAACGCCGCGCCTGAGGGTTTCTCTACCGCTTTCCCCCTCGCATCTCGGCCAGTCCAGGCTACGCTTATCGATGCCACTGAC…
	CAGCGGGGAGACAACGTCCTGAATTATGCTCTGTCGCTGATCCCAGCGGCGCACTGAGAGGTGTTGAAATGAGTTCTCTGTATCAGTCCATGATTGCCGTGATCGAGCAATCTATTACTCCGCTGGCAGGACGCCTTGGGCAGCAGAAATACGTTATCGCTATCCGCGATGGCTTCACTGCCGCCTTGCCGTTTATGATCATCGGCTCTTTCATGCTGGTATTTATCTTTCCGCCGTTTTCACCCGATACCACCAACGGCTTTGCCCGCGGCTGGCTTGATTTCTCCCAGCACTACCGCGAACAGCTGATGCTGCCGTTTAACCTCAGCATGGGCGTGATGACCTTCTTTATCTCGGTCGGCATTGGCGCCAGCCTCGGTCGTCAGTTTCAGCTCGATC…
	CGCCAGTCTGCTGCGGATTAAAATTGATGAACGGATCTACTTCTCACGGCGGGTGCGCTACGTCGACGGCAAGCCGCTGATGCTGGAGGATAGCTATATGCCGGTGAAGCTGTTCCGCAACCTGTCGCTGAGTCATCTGGAAGGGTCGAAATTTGATTATATTGAGAAGGAGTGCGGGATCATCATCAGCGGGAACTATGAAACGCTGACGCCGGTGCTGGCGGACAAGCAGCTGGCGCGCTCAATGAACGTCCCGGAGCAGACGCCGCTGCTGCGTATTACCTCCCTTTCCTACAGCGACAGCGGCGAGTTTCTTAACTATTCGGTCATGTTCCGCAACGCCAGCGAGTATCAGGTGGACTATCACCTGCGCCGCGTCCAGGCGCAAAGCCCGCTAGC…
	CCACGCCGGCATTCGGCACCGTGGTAGTCGTAACGCCGCTAAAGGTGGCGAGCCAGCCAAAGCTCTCCAGATGATTCATTCCGGAAACCAGCGCCTGATAACCGCCCTGCGAGAGGCCCGCCAGCGCCCGACCGTCGGCATCTTTACGCACGTTAAATCGGGCATCTATCAGCGGAATAATATCCTGCATGAGCTCTTTATCCGCCGCCTGCGCATTAAGTGGATAGAAGGTTTTGCGCCGCTCCTGCGGCGGGAAGTTTTCCGCGACCGCTTCCGGGATATCGGTTTCGGTATCCGGGACCACCACCAGCATCGGCTTAATCTTGCCCTCCGCCAGCAGGTTATCCATGATTTGCGGGATCCGCCCCTGATCGATGGCCGACAGGCCGCTGTCGCCAA…
	TCGGCACGCTGATTGGTGCGCTGATCCTTGGCTTCCTGAATAATGGTCTTAATCTTTTAGGCGTTTCTTCCTATTACCAGATGATCGTTAAAGCGGTGGTGATTTTGCTGGCGGTACTGGTAGATAACAAAAAGCAGTAACTGAGAACTCTACAGGACATCTTAACTATGAATATGAAAAAACTGGCGACCCTGGTCTCTGCTGTTGCGCTAAGTGCGACCGTTAGCGCGAACGCGATGGCCAAAGACACCATCGCTCTGGTTATCTCTACCCTCAACAACCCGTTCTTCGTGTCGCTGAAAGACGGCGCGCAAAAAGAAGCTGACAAGCTGGGCTACAACCTGGTGGTGCTGGATTCCCAGAACAACCCGGCGAAAGAGCTGGCGAACGTCCAGGATT…
	AGCTAAAGATACCATCTCCAGTGCGCTGGGTCTGTGGCAAGACTGCGAAGAAGACGGCATGGAATATCAACGTCAGCTACGCAAGGAGTGGTAATGACCTCCGGATCTGCGCTTTTTGATACCAATATTCTTATTGATTTATTTAGCGGGCGTCGCGAAGCCAAACAGGCGCTAGAGGCCTGGCCACCGCAGAATGCGATTAGTCTGATTACCTGGATGGAGGTGATGGTTGGCGCTAAAAAATATCACCAGGAGCAGCGCACGCGAATGGCGCTGAGCACCTTTAATATCATTAACATCTCACAGGATATTGCAGAGCGAAGCGTTGCGCTGCGGCAGGAGTATAAGCTTAAGCTGCCGGATGCCATCATTCTGGCGACGGCGCAACTCCATCGTCTG…
	GACCTGAAAGCGGCTATCGAGCGCGATTTCGGTTCCGTGGAGAACTTCAAAGCGGAATTCGAAAAAGCCGCTGCTACCCGTTTCGGCTCCGGCTGGGCGTGGCTGGTCCTGAAAGGTGACAAACTGGCCGTTGTCTCCACCGCCAACCAGGATTCCCCGCTGATGGGCGAAGCCATTTCCGGCGCTTCCGGCTTCCCGATTATCGGCCTGGACGTCTGGGAACACGCTTACTACCTGAAATTCCAGAACCGCCGCCCGGACTACATCAAAGCCTTCTGGGACGTAGTGAACTGGGACGAAGCTGCAGCGCGTTTTGCCGCCAAAAAATAAGGTTGCATTGCGCTAAAAGAGAAGCGAGTCTGATGACTCGCTTTTTTTATATCTGTAGCAAGGAGAGCA…
	GGCGGCGGTATTCAGACGGCGAGCGTTCCGTAGTTTTGCGGAACAGGCGGCAGAAGTAGTTGCTGTCGGCGAAGCCGCAGGCGTGGGCGATGTCTTTCACTTTCATATCGTGGCCCTTCAGCAGCATACGGGCCTGTTCGAGACGAATATGGTTTAGATATTCATTGAAGCCCATTGGCCCACATTTCTGGAACAGATGGGAAAGATAGTTGGGAGAGAGGTAGAACGCCTGGGCCACCGATTCCCGGCTCAGCGGTTCCGCATAATGGATGTCCATATATTGGCGGATCGCTTCAAACAACGCCTGGCTGCGCGAGGAGGTTTGCGCCTGGCTGCCGAGAAGATCATGGCAGTGGCTGAGCAGGCTGACGATGATGCTGCGGGCGGTTTGCTGCTCCT…
	ACGCCGCATCCCAGGGCGACCATCGACACCATCGCTTCGTGCCCGCCGACGGTGGCGTAGATCGACGGATTGCTGATTTTATGCCGCCGAAACCACAGCTCGATGCGCCGACGTACCGGCCCCTGGTCGGCCATGATAAAGGGCACTGTCGACCAGTCGGGGCGCTCGACGGTCACCTGGTTGCGCACCGGGCAGGGAAGGGCCGGGGCAATTAACACCACGGCGAGGTTCTCCAGCATCGAAAACGCCACCGACCCTGGCAGAGTCTCCGGCTTACCGGCAATCGCCAGGTCGGCTTCGCCGGTGACGACCTTCTCCATAGCGTCGGCGGCGTCGCCGGTCGAGAGCTTGATCTCCACCGAGGGGTGCGCGGCGCGAAAGCGGTCGAGGATCGGCGGC…
	CTTTCATCGAATGGACGGCGATATCGGCGCGCCCTTCGAGCATGGCGAGCTCTAACTCTTTCACAAATAAGCCTTTGCCCCCCACCTTTGCCAGCGGAGTATCAAGGATGACATCCCCGCGCGTGACCATCGGCACCAGCTCGACCTTCAGTCCGGGATGCGCTTGTTCCAGGCGCGCTTTAACATACTGCGCCTGCCATAGCGCAAGCGGGCTTTGCCGTGTGGCAATTTTCAAAACTTTGTCTAACATGCTTGTTACCGTCATTATCGACCACTATCCATCCTAACATTGTTGTCTTACGGATGTTAGTTTTCACGGTTTATGTGGGAGGTGGCTCCGGCCCACTCTTTTTTAACCTTTCATGCGCGTGGCGGTTGCCGGAGGCGTAGTGAGGAATT…
	TTAGATTTTCTGGAAGTCGGTATTTTTAACGCTCTGCAGGACTTGCTTATTCAGCAGGTTTAACAGCAACATAGAGCGCGCTTCGCCGTCGGGCTCGGTGAAGATCGCCTCCAGGCCTTCAAACGCGCCGTCGGTGATTAGCACGCTATCGCCCTCATGCGGCGTTTCCGGGTCGGTAATCCCTTCCGGTTTGTAAATAGAAAGCTGATGGATGACCGCCGAGGGGACGATAGCGGGTAGGGCGCCAAAGCGCACGAAGTTGTTAACCCCGCGAGTGGCGCTGATGGTGGTGGTATGAATCACCTCTGGATCGAACTCAATAAACAGGTAGTTCGGGAACAACGGTTCGCTGACCATGGTGCGTTTACCGCGAATGATTTTTTCCAGCGCAATCGTCGG…
	AAACCGTCGCAAACTGGGATCCGCACACCATGCCGGTTATCACCGAAGTTAGCGGTTTCATCCGTTTCACTGACATGATCGACGGCCAGACCATTACTCGTCAGACTGACGAGCTGACCGGTCTGTCTTCGCTGGTGGTTCTGGACTCTGCAGAACGTACCGCAGGTGGTAAAGATCTGCGTCCAGCACTGAAAATCGTTGATGCTCAGGGCAACGACGTTCTGATCCCAGGCACTGATATGCCTGCTCAGTACTTCCTGCCGGGTAAAGCGATTGTTCAGCTGGAAGATGGCGTACAGATCAGCTCGGGTGACACCCTGGCGCGTATTCCGCAGGAATCCGGCGGTACCAAGGATATCACCGGTGGTCTGCCGCGCGTTGCGGACCTGTTCGAAGCAC…
	GCCGCGGGCTGGCCTACGCGCCGTATGCGGATCTGGTGTGGTGTGAAACGTCGAAACCGGATCTCGAGCAGGCGCGCCGCTTTGCCGAGGCTATCCATGCGCGTTTCCCAGGCAAACTGCTGGCCTATAACTGCTCGCCGTCGTTTAACTGGAAGAAAAATCTTGATGATAAAACCATCGCCAGCTTCCAGCAGCAGCTGTCGGACATGGGATACAAATACCAGTTTATTACTCTCGCGGGGATCCACAGCATGTGGTTCAACATGTTCGACCTCGCCCATGCCTACGCTCAGGGTGAGGGGATGCGCCACTATGTTGAGAAAGTGCAGCAGCCGGAATTCGCCGCCGGGCCGGAAGGCTACACCTTCGTCTCGCATCAGCAGGAGGTGGGCACCGGCT…
	CCTGGCGGGCCGGCAGACGCGGGCCGACGGCGGCCAGCCGCTGGCGGGCAAAATGCATGCGAGCGACGCGAGCCAGCTTCTGGGCGATGATCTTATCGGTACCGTGCTCATCCGCCATGCGGCGCAGCGAAACGGACGGCGAGAAGCGCACGAAGCTGTCGCGGCCGAGCCAGGAGACGGCGAAAAATTTCTGAATGCCGTTCAGCATCCGCAACGGAGGATTGACTTCTCCTTTCTCGCGACCCGGCGAACGGCCGAACATGACCGAAACCGGCACCATTTGCACATCGAGGTCCGGATGGTTGCGGTGCAGATCGAGGTAATCGTGGAACAGCTTGATGGACTCTTCTTTTGGCGTGTAATAAGTAAATACGCGCGGCCCACCGTGGATGAATACGT…
	GCATGCCGGGCCAGCCGATGTATTACGTCATCCCGGCGAAGGCGGCGAATCCGCAGCTGGCGCGCGACTTTATCGCGCTAGCCACCAGCCCGGAAGTGCAGGCGCAGGGGATCGTCAAGCAGTTCAACTGGTATCCGGGCATCGACGCCGGGCAGGTGAAGCCGAAGCTGGATGCGGCGACCTGGCAAAAGCTGTTTGCCGAAATCTCGCCGGAAGCGCTGGCGAAGTATGGCAAAAGCTTCCCAATCGCCCCCTACTTTGACGATATCAAAGAGGGTTACGAAAGCCAGGTGGCTAATTAAACCTTTTTCCAGCCCGGGCCGCCATCCCGGGCGCTTGCTTGTGCTGACGCCAGGTTTATTATGTCCAGTTCATTAAAATATCTGCTGCTGGTTGCCC…
	CACCACTTCGGGCAGTTCGCTGGAGATCATCAGAATGGCGACGCCCTGGCGCGCCATGTCGTTCATGATGCGGTAAATCTCGCTTTTCGCGCCGACGTCGACGCCGCGGGTGGGTTCATCGAGGATCAGAATGCGCGGGCCAATCGCCACCCAGCGTGAAATCAATAATTTCTGCTGGTTGCCGCCGGACAGCCCGCCGGCGCGCACCTGGGCGTGCGGCACGCGGATGTTAAGCAACTGGATGGCGTCATCGGAGATGGTTTGCGCCTTCCGGCGGTTGAGCATCCCCCAGTTCGCGTCGCGCTCCAGCGTCGCCATGGTGATGTTTTCCTGGGCTGCCAGTTCGAGAAACAACCCCTGTTCTTTGCGGTTTTCGGTCAGAAAGCCGATCCCGAGGTC…
	CAACGTCCGCCGGCGCCGAAAGAGGAGTTTGCCGACCTCCACCAGGCGGCGAAAGAGACTCAATATCGTATGGGCATAGCGAAGCCCTATGGCGAAGCATTCAGGCTGCCCGGCAAAGGGAAAACGGCCGCCGAGTAATGCCTTTCTTCACGACGTTTGCCTGACGGCTTCGCCTTATCCGGCCTACGGGTCCTCCACAGGTTCAAACAGCGTAGGCCCGCGCAAGCGCATGGACTGCACCCCAAAAGTTGGACACCCAACTGAGTAAGGTGCAATTTTATGGCTAAACCAAAGTATTCCCCTGAAACAAAACTGGCTGTGGTTAATCATTATTTGTCCGGTAAAGACGGAGAACAGAGTACAGCCGACCTTTTTGGTATTGAAAGAACATCTGTCCGT…
	TCCAGTTTTAGTGTATTTCGCCGCCGGGCTGGCGAAAAAGTATCACTGCTCCTTTATAGGTACAGGAGTATAGCCTTAGGGTCAGTATGGAAAATTGACGTGTTCGATTTTTTTATCGATATGTGCGGTTATTTATCAGTGGTATTTATGCGTCAGGGTTAACGATAGATTAATGGCATGTAGTCTGCCGGAGATTGCACAAAATTTGTTTCACTCGCCGGTTGCGAGTAGACTTCGTGCCCTTAATTTGCAATCGGAGAAAGTACCATGAGCGAGACGGCAACCTGGCAGCCGAGCGCACCCATTCCCAATCTGTTGAAGCGCGCGGCGGTGATGGCGGAAATCCGCCGTTTCTTTACCGATCGCGGCGTGCTGGAGGTGGAGACGCCTTGCATGAGT…
	TGAAAGTTTGACCAGATATCATGGTGGAACGGGATCACAACTTTGGCGTTGAGCGACTCTGCCATGCGCAGGATATCGGCGCTGGTCATTTTGTCGGTGATCCCGCGCGGGTTCTCGCCATACGAGCCGAGGGCGACGTCAATCTGATGTTCGTTGCCATGCTTCGCGTAGTAGTTGGAGTAGTGGGAATCGCCGCTGTGGTACAGGTTGCCGCCCGGTGTTTTAAACAGGTAGTTGACCGCGCGCTGGTCCATGCCGTCCGGCAGTACGCCAGCGGCTTTTTGGTCCGCCGGGAGGGTGATCAGCGCGGTGCGATCGAACGCATCGAGCGCATGGATCTCAATGTCTTTGATCTTCACGACATCGCCAGGTTTCATGACGATACAGCGCGCTTTCGGC…
	TTATCGCCTGATGCCTAAGCTATATGTGGAAGCGGTGTCTGGCATCGACCAGGCGCTCGATTTGCTCTATCAGTTTGAGTTTTAGCAATGCGAATATTTGTTTACGGCAGTTTACGACGCAAACAAGGCAACAGCCACTGGATGACCAACGCCCAGTGGCTGGGCGCTCATAGTGTCGACGATTATCAGCTGTACAGCCTGGGCCACTATCCAGGCGCGGTGCCCGGCGAAGGCACAGTACATGGTGAAGTTTATCGTATTGATGCATCGACGCTGGCCGAACTGGATGCGCTGCGCACCAAGGGGGGCGAGTATGCGCGCCACCTGATTCAGACGCCTTACGGCAGCGCATGGATGTATGTCTATCAACGTTCCGTTGAGGGTTGTACGTTGATAGCG…
	TGCAACGAGGGGCGCCAATGGCGCCCCGAAAGAAGAAGTTAGACAATCTGCAAGGTGCCCTGACGGTACTTGCGCTGATACACCACGCTGGTGAGGATAATCGGCACCACCACCGCGATAGCCATCGCCATGGCGTACACCTGCCAGTAGGTAGGCTGGATGGAGAGGATCCCCGGCAGGCCGCCGACGCCGATGCCGTTCGCCAGCACGCCGTTCAGGCCGCACAGCAGGCCGGCGAGGCCAGAGCCAATCATTGCGCACAGCATCGGGAAGCGGTATTTCAGGTTGATACCGTACATCGCTGGCTCGGTGACCCCGAGATAGGCGGAGATCGCCGCCGGTACCGAGATTTCACGTTCATTCTGCTTGCGGCTGGCGATGATGATGCCGACCACCGCC…
	CCGTTCTACAAGCACCCGCGCGCCAGCCGGGAGATCATGGCGGAGTACAAGCAGGCGCTGCGCGATACCGGCCTTGAGCTGTCGTCGTTTATCTGCGTCTACCGCTGGTCCGGCCCGGACGAACTGCGCCGTCAGGCGGCGGTGAAAAACTGGAAACGGCTGGTGGAAATTGCGGTGGAGATGGGCGTTCAGGTGATCAACACCGAGTTCTCCGGCGATCCGAATCAGCCTGAGATCTGCGATGAAATGTTCTATCGCTCAATGGAAGAGCTGTTGCCGATTTTTGAGCGGGAAGGCATCCGCGTGGAGATCCAGGCGCATCCCTGGGATTTCTGCGAAGAGAACAATGAAACCGTCGATATCGTGAAGTCGTTCCGCAGCGATAACGTGAAGTACGTC…
	GTACGTCATGATGTCGGACGGGTATTCGTTCAGCTTTTTGATAACACGCTGTCGGCGTGGCTGGGCGAACGCCCGGTGATATGCGTAATGCAGCCCACCTGCGGACGCGGGCTGGTGGTTGAGCAGAACGGTGATATCTACAGTTGCGATCACTATGTGGATGCGGAGCATCGGCTGGGTAATCTGCTACAGCAGCCGCTGGAAAAGCTGGTTGCGGGTAAAGCACAACGGCGATTCGGCCAGCAGAAAGCGCAGCTCCCGGATAATTGCCATCGTTGTCCGTGGCGCTTTGCCTGCCAGGGGGGTTGTCCAAAGCATCGGGTAAACGATCGATTGAATCATCTTTGTGCCGGATATCGCATGATGTTCAGCCATATGGATCCATACATGACCTATATG…
	CGTGTCGGTACGAATGATAAACGGAACGGCGAAGGATGCGCTTGATTATTCGGACAGTGCGACAGGCTTAAAAGTCATTGCGATTGGCGGAGACAAACTGGCTCGAGGGCTAACGCTTGAGGGATTATGCACTAGTTATTTTTTACGCGCCTCCCGCATGTATGACACGTTAATGCAGATGGGGCGTTGGTTTGGTTATCGCCAGGGATATCTGGATGTATGCCGGCTTTATACCACCGATGAGCTGATTGAATGGTTTGAGCACATTGCGGATGCGTCAGAAGAGCTGCGGGAAGAGTTTGACAATATGGTCGCCAGCGGCGGCACCCCACGTGATTTCGGGCTAAAAGTGAAATCACACCCTGTGTTAATGGTGACCTCGCCCTTAAAAATGCGTAG…
	GGCGTGGCTGAAGCGCATGCGGATCTCCCCGACCGGGGTCTGCACCAGGCGGAGCGCCGGGCGGGGAACGGGCAGGCCGATCGCCATCTCCGGGCAGACGGGTTTAAACGCCACCCACTGCGCGAGCTCATCCATCACAAAGCCCATACGCTTATGCCCGCCGTCGAATCGCACGGCTGAGCCGGTTAAACATCCGCTGATCCCAATGACAGGTTGCGTGTTCATGGCGCTGTCCTCTCTTCTGCTGTGGTTCGGGTAATGAAAAGGGTCACGGTGGCGACCGTAATGCCGAATTTCTTCATCTCGGTTTTGTTAAATAAATGGCTGCCGTCCTGCAGGAACATCCAGTCGTCAAAGTGCAGCAGCCACCGGCTGCCGCTGGCCTCGACGTTCATGCTG…
	TCGCGGTCTACGGGATGATGATCCCCTCGCAGGCGGCTTCTCTTATTAAGAGCGGCGATATTACCGAAGGGATCACCTACGATCCGGCGACAGCCGGCTATGCCCTCGCGGCCGTCGCCAGCACCCTGCTGAACGGCAAAACCATTGAGCCGGGATTTGAACTGAAAGAGCTCGGTAAAGCGGAGGTCGATAGCGACAAGCATATTATCCGCTTCCATAAAGTGCTGCTGGTAAATAAAGACAATATTGATTCGCTCTACTAATCCACCTTCCGGGGCGCCAGCCGCCCCGGCTTAACCAGCCAGGGGATGCTATGGAACCTTTCCTTTCCCTTCGACACGTCAGCAAAACCTTCCACGCCAACCGCGCGCTCAATGATATCAGCATCGACTTTATGCC…
	ACATTCGGCGATAAAATGCGGCATGGGGCCCCCTTACGCCTGCGCTGGCAACGGGAACACGGCGTTAACCTGGCCGGTACCGGAGCTGGCGAATAGCTCGGTGATAAACTCCACCTTGCCGTCGTATTTATCCCAACCCAGCAGGCCGAGCAGCATCACCGTGTCGTGCATGTTGCCTTCGCCGTAGCAGTAGTCGGCGTACTCCGGCAGCATGGTGCAGAACTCTTTGAATTTGCCCTCGCGCCACAGCTTCACCACGCGCTCATCCATCTGATGATCAAACTCGCGGGTGTAGCTGTTCATCCCCTCTTCGGCGCGCTGGTCGTCGATAAAGCGGTGCGACAGCGAACCGCTGGCCAGCACCGCCACGGTGCCGTCGTATTTTTCAATGGCTTTGAG…
	AATGTCAGTATGCTCAGGGCGGCGGAAATACCGTTTCCCTGGTCAACCATTATTTTTTCTCTTTCGGGAAGTCGTTCTTCACGAGCCGAGAGTCTGCTCTTTGTTCATGAAATGGCGCGGTGCCGGCCGGAAGTCCAAACGATTATTCTGGCTAATAATGAAAGTGAAATGCACCTGATCGGCCATCTTATGCCGGCCTGTTTGCACGGCATACTGAATAAATCCGCGCCGCGACGCGGGCTACAGGAGCGTTTGCTGCAGCTACTGGACAATCATCATCTCAGCGGCAGCGAACAATTTTGCGACAGAGAGGCGTGCAACGATCCGCTAAGCCCGACGGAGCACGCCATCCTTCGGTATATGTCGTGGGGATATTCGCTTTCTGATATTGCGATACAG…
	CAGAGGGGACCCTCAATGATACCGCTACCCTGTTGGCGGCGCTGGCGCGTGAGGATCTGCTGGCGGCAAACCCGCAGCAGGGCAGGCTGGCGCAGGCCTTTCACCAGCTCAACCAGCTGCCGCTCAACGCCAATATTGGCGGAATTAAAAAGGTACGTAATGAGTACCGCGTCTATCTGACCGATGCCCGGGGCAAGGTGGTGTTTGACTCCAGCGGGCAGGCGACAGGGCAGGACTATTCGCGCTGGAACGATGTCTGGCTCACCCTGCGCGGCCAGTACGGCGCGCGCAGTACGCGCAGCGATCCGCATGATGAAGCCAGCTCGGTGATGTATATCGCCGCGCCGGTGATGGATAAGGGGCGGATTATCGGCGTGCTGAGCGTCGGTAAACCCAACC…
	GACAGAGAGGAGAATCACTATGACTGAACGGGTTTATTACACCAGCGATGCTACCGACGGGCGCGCCCAGATCATTGCCTGCACTGCAGAAGCGGATGGCCGTTACGCCATCGAACTGGATCGGACGCTGTTTCACCCGCAAGGGGGCGGTCAACCGGCGGACCGCGGATGGATTGCCGGGCAGGTGGTTGAGACGGTGGTTGTGCGCGGCGAAAGGGTGCTGCATATTCTGTCGCAACTCCTTCCCCTCGGTGAAGTGGAGATGAAAATTGATGCCTCCGCGAGACAGCTGCATGCTCGTCTGCATTCTGCCGGCCACCTGCTTGGCCTGGCGGGCGAACAGCTTGGCTGGCAACCGGTGAAAGCGCACCACTGGCCCGGCGAAGGGCGGATAACCTT…
	TGCCTCCATGCCGATAAAGTGTGGAACCACGCTGCCGTCGACCTGGCCGCAGATGCCTTTGACCGTGCGCTCGCCGACGCTCTCTTTATCGGCGATCAGAATGTCGCAGGTGGAGGTGCCGATGACTTTCACCAGCGCGTTAGGCTGCGCGCCGGCGCCAACGGCGCCCATGTGGCAGTCAAAGGCGCCGCCGGAGATGGCCACACTCTGCGGCAGACCCAGGCGCTGGGCCCACTCTGCGCTCAGCGTGCCGACCGGCACATCGGCCGTCCAGGTATCGGTGAACAGCGGCCAGGCCAGATGCTGGTTGATGATGGGATCAAGCTCATCGAAGAAGCTGGCCGGCGGCAGACCGCCCCAGCTCTCATGCCACAGCGATTTATGTCCGGCGCTGCAGCG…
	GTCTGGTACAGCACCGCGTAGCGGCCCTGCAGTTTGCCGCCTCGGTGTTTACCAATCTCAGCCGCGATCATCTCGACTACCATGGCGACATGGAGCACTACGAAGCGGCGAAATGGCTGCTGTACTCCACCCATCATTGCGGTCAGGCCATCGTCAATGCTGACGATGAAGTCGGTCGTCGCTGGCTGGCAAAACTGCCGGACGCGGTGGCGGTATCGATGGAAGATCATATCAACCCGAATTGCCACGGCCGCTGGCTAAAGGCCACCGCGGTGAACTATCACGACAGCGGGGCGACCATCCAGTTTGACTCCAGCTGGGGCAAGGGTGAAATCGAAAGCCGCCTGATGGGCGCATTTAACGTCAGCAACCTGCTGCTGGCGCTGGCCACGCTGCTGG…
	ATGCCGGAATTCTGGCAGTTCCCGACCGTATCCATGGGTCTGGGGCCGTTGGGCGCTATCTATCAGGCCAAATTCCTGAAATATCTGGAACACCGCGGTCTGAAAGACACCTCCGAACAAACCGTTTACGCCTTCCTGGGCGACGGCGAGATGGATGAGCCGGAATCAAAAGGCGCTATCACCATCGCCACCCGTGAAAAACTGGACAACCTGGTCTTCGTCATCAACTGCAACCTGCAGCGTCTGGACGGCCCGGTCACCGGTAACGGCAAAATCATTAACGAACTGGAAGGCATCTTCGGTGGTGCTGGCTGGAACGTTATCAAGGTTATCTGGGGCGGCCGTTGGGATGAGCTGCTGCGTAAAGACACCAGCGGTAAGCTGATTCAGCTGATGAAC…
	GCGGCCATCGGGGGTGACCACGTCAGCAAGAAATCGTTTGTAACGTTTAAGCAAAATGGCGGGCTGCAACGGCGGATCAAACTGCATCAACTTTCCTTATCAAACGGATAACGTTCCAGCGCCGTGTAGCGCGTGCGCCCACGGCTAAAGCTGGACTCATAGAGCACGAACTCGTTCACCGGAAATGTCCAGCGAAAGCCGGGGGCCGGGATCGGCACCGCCTGGCGAGCATCGCGCCACAGGGTAATATGCGGGTGAAACGGCTGCGGGCTCTGATAGCAGCCGCTGCGCGCCGCCTGAGCGCGCAACATGCTGGCGAGCTGCAGCAGGCCGCGCGGCGGCTGGCGGGTTCCGAGCCATACCACTCGCGAACGTAGCCACTGTCCGGCATCGTCCAGC…
	ACAAACACCGCCAGACCGACGGCATCAAGAACGGGCAGGATCCATTTCGGCAGCCGGCGAGGCTGGCGGACCAGCAGGATGGTCAGCATGCTGGTGACCATCGCCACCACCAGATCGGTGGGATCTTTGACCCAGAATACCGGGCCATTCGCCAGCGCCATGTCGCGGATGGTCCCGCCGCCTACCGCCGTCACTACCCCTAACACCAGCACGCCGAACGGGTCCATACGCAGTTTTCCGGCCAGCAGTACGCCGGAGATCGCGAAGACAGCTGTGCCAATAATATCCAGCCAATAGACAAGCATCGTTGATTCCCACTGAACATCCGGTGTGCCGGATGATTATTTTACCTGGTCAAGCGCCGCACAAAGTTGTTTGGCGGCGAGGATAATACGTGGG…
	GGGCGAGGACTGGCACGGTTTCAAAGATGCCGATGCGGATCATATGTATCTCGATCCGGTGAAGGTCACCATTCTGACGCCGGGCATGGACGAGCAGGGGAATATGGATGAGGAGGGGATCCCGGCGGCGCTGGTGGCGAAGTTCCTCGACGAGCGGGGCGTGGTGGTAGAGAAAACAGGCCCCTACAATCTGCTGTTCCTGTTCAGTATCGGCATCGATAAAACCCGGGCGATGGGGCTGCTGCGCGGCCTGACCGAGTTTAAACGCGCCTACGATCTCAATCTGCGGGTGAAAAATATGCTGCCGGATCTGTACGCCGAAGATCCCGACTTCTACCGCAACATGCGGATCCAGGATCTGGCGCAGGGGATCCACCGCTTGATCCGTCAGCATCAGCT…
	TGGCTAACTTTCTGCAGGACGAAGCCAATATCCATGCTATCCAGCGTGCCGCTGTCCTGCTGGCGGATAGCTTTAAGGCGGGTGGGAAAGTGCTGTCCTGCGGTAACGGCGGTTCCCATTGCGATGCGATGCATTTTGCGGAAGAGCTGACCGGACGTTATCGCGAAAACCGCCCGGGTTACCCGGCCATCGCGATCTCCGACGTCAGCCACCTCTCCTGCGTGAGCAATGATTTTGGCTATGAGTATGTGTTCTCCCGCTACGTTGAATCCGTTGGCCGCGCAGGCGATGTGCTGCTCGGTATCTCCACGTCTGGCAACTCCGGCAACGTGATTAAGGCCATTGAGGCCGCGCGGGCGCAGGGGATGAAAGTGATCACCCTGACCGGTAAAGACGGCG…
	AGCTGGTATTTGGTCTGGTAGACCCGGTGGTTTTCCGGATTAGGGGAGACGGTGCGTGAGACATGGACCATGTCGTTTGAGGCAGAAAATACCTCCGCAAACCAGCCCACCATAACGGCGGCGGTCATCGCGGTACCCAGGGTCCCGTGCTCTTTGACGTCAACGATTTCCAGCGTGGCCTGGAAGATATCGGCGAATATCTGCAGCCAGACCGGGGAGTTCGTGACGCCGCCAGCAATACGAATAGTGCGGCTTAGCTTCGGGTTAATATTGCGTAAGCGCTCGCTGTGGTAGAGATGGCTGAAGGCCACACCCTCATAAATCGCCCGCAGAAAATGGGCTTTTTTATGGAAGCTGTTGACACCGATAAAGCCGGCCGAGGCGTCGGGAATGGTGTTA…
	GCGATCGGCGGCACCCTCAACCTGAACGCGCTGTGGTCGAAGCTGGGGACGTTCAGCGTCAGCTACAACGATGACCGTCGCTACAACAGCCATTACTACACCGCGGATTACTATCAGACGGTCTACAGCGGCGCCTTTGGCTCGCTCGGCCTGCGGGCGGGGATCCAGCGCTATAACAATGGCGACAGCAGCGCCAACACCGGGAAATATATCGCCCTCGATCTGTCGCTGCCGCTGGGCAACTGGTTCAGCGCCGGGATGACCCATCAGAACGGCTACACCATGGCTAACCTCTCAGCGCGCAAGCAGTTTGATGAAGGCACTATTCGCACCATCGGCGCCAATCTGTCGCGGGCCATCTCCGGCGATACCGGGGATGACAAAACCCTCAGCGGCGGC…
	CAGGGCTGGCGGAGCGAGACTTCGCGCCCCTGGCTGGCGGCGCTGTTGAACAACAGCTGCCATTACTTCGGTAACGCGCTGGGGCCAGAGTACAACGCGGCTCACGCCAACCATTTTCATTTCGGCATGCGCGGGCAGGGCTTCTGCTTTTGAGCATAAAGCGCTATGAGCAGCCTAAATGACCAGAAAATGCTTCGTCAGGCTCTCATCCGCAGCCATAAAACACCAAACTCACCGCCAGCGCATCTATGGTAGTACACCAGTGGGATGAAATTGCTAAGCTAGATAATAATTGGCAAATCATTAATGAATACGCGTAGTTATGGAATCCTGGAAGGTTAATCTCATCTCCGTCTGGTTTGGTTGCTTTTTTACCGGCCTGGCGATCAGTCAAATTCT…
	CAGACCGCCCCGGCACTAGACTACCCGCCTCTTTATTCAGTCTGAGTTACCGTCATGCGCGTTACCGATTTTGCTTTTGAACTACCCGAATCTCTGATCGCCCACTATCCGATGCCTGAGCGCAGTAGCTGTCGCTTGCTCTCCCTGGACGGGCCGACGGGCGCGCTGACGCATGGCACCTTCACCGACATTCTCGATAAGCTTAATCCCGGCGATCTGCTGGTGTTTAACAACACCCGGGTGATCCCGGCGCGTCTGTTCGGTCGTAAGGCCAGCGGCGGCAAGATTGAAGTGCTGGTGGAGCGGATGCTGGATGATAAGCGCATCCTGGCCCATATTCGCGCCTCAAAAGCGCCGAAGCCGGGCGCCGAGCTGCTGCTGGGCGATGACGAAAGTATT…
	GCGACGATAGAAAAGACGAACAGCTTACGCGCCCAGACTTTATCATCGGCCACTTTATAGCCACGCAGCGCCATGCCCAGCCACCAGACGCTGACCGCTGCCGCCACGACCAGGTATTTATACCCGGCGTAGCCGCCCAGCGAGAGCATCAGGGTTGCCACGGCAAAGGCGACGATGTACAGCGTAATATGGTTTTTGGCGACCGAAATGCCTTTCACCACCGGCAGCACCGGAATATTCGCCGCCTGATAATCCTTAAAGCGGAAAATCGCGATGGCGTAGGAGTGAGGCATCTGCCACAGGCTAAAGATAGCCAGCAGGATAGCCGCACCGCTGTCGAAATCACCGGTGACCGCGCAGTAGCCAATCACCGGCGGCGCAGCGCCGGAGAGTGAGCCA…
	CCCAAAAAGAGAGCCCACCTTCCGGTGGCGAAAACCGCCAGCGGGGAAAATATTCCGCCATCAGCGTTTCGCACATGTCCCGGCGCGCCTTGAGCATATCCCGCCGCGGCGGCAGCAGTGTGGCGGCATTTTCCAGTAGCCAGCTGCAGGCCAGTTGCTCCAGCAGCGGCGTACCCAAATCCAGCGAATCGCGGGCCTGAATAAGCGAGGCGATGGTCCGCGCGCTGGCGCGGATCCAGCCGATACGTAGTCCCCCCCAGAAGCTTTTCCCGGCCGAACCAATGGTGAGCACCGCGGCATCGGGATTGAAGCTGGCCAGCGGCGGGGGCGGCGGCGCGTTATACCAAAGGTCGGCCATGGTCTCGTCGATTACCAGCGTTGTTCGCGTCCTGGCGGCGA…
	TGGCGCTGGGCGTGGGCTTTGTTCCGGTACGCAAGCCGCGTAAGTTGCCGCGTGAAACCATTGCCGAGACCTATGAGCTGGAGTATGGCACCGATCAGCTGGAGATCCACGTTGACGCCATTAAACCGGGCGATAAAGTGCTGGTGGTTGACGATCTGCTGGCGACCGGCGGCACTATCGACGCCACGGTCAAACTGATCCGCCGCCTCGGTGGCGAAGTGCACGATGCCGCTTTCATTATCAATCTCTTCGATCTGGGCGGCGAACAGCGCCTGGAGAAGCTGGGGATCCACTGCTACTGTCTGATGCCGTTCCCGGGCCACTAAGCAAATCCCTCCACATAGCCTCGCCGATCGGGCGGGGCTGTGATAGCATGACCCCTTCGTGATTTCACCTTCC…
	GTAGAAACCTTCGCGGCAGTAGTCCAGGAAGTTTTTAACTGTTTCCGGCGCTTTGTCGTCAAACGTTTTGATTACGATATCGCCATGATTGGTGTGGAAAGTAACCATTTTTGCATCCTGTTCCGATGAGTGTGGTGCCAGCACCCGGTGTCGGGTGAGATATAGGGGGGTGTTATAGCATAACCGCGGGGGTCGATGCACCTTGCAATGTGTGCTGCGTCCGGTCTGAATTATGGGTATTATAGAGACTTCATTACCCACACACGTCTACACGGAATCTTCGATGTTAAAAATTTTTAATACACTGACGCGCCAGAAAGAGGAATTTAAACCTATCCATGCCGGGGAAGTCGGCATGTACGTGTGTGGTATTACCGTTTACGATCTCTGTCATATCGG…
	GTTACAACACCACCCGGCAGCAGCTGGCGAAGGGCAGCCTGGCGTTAACGCTCGATCAGAACACCCGCCAGCACGCCCAGCTGGCGATCGACCTGATGCTGCGCCATCTGGAGTCCGGCTACCAGCCGCAAACCTATGCCGACGGTAAAGTCGACTTTATCCTCTACAGCGCCGAGAACGTGGACTAAGGCGTACGGCGCCTCCCTTCCTGACAACACGGATTTCCCCGGCGGGTAAATGCCCACCCCGCCGGGAGGGATCGCTTCAAAGCGTTGTCTGCTTCTCATTTTTCGCTCATTTATGCGGCAATGTTAGATGTCTGTCAAAATTCTGTTACTGCATAGTTTTAAAATTTTCATTTCAGTTATTTACTTATAAAAGTTTCAAATGTCTTGTTAA…
	CAGGCCCAGCGCCATCGCCCGCGGTATGGTGCGGTGGGCCTGTTTGATCTCCGGCGCCATCGGCGTCACCAGTTCGCAACCGACGAACATAAACATCGCCATGCCGATATAGCCGAACAGGCCGTTGATATCGCTAACGTTCAGCGGCGTGCCGAACCAGCCGGAAAGATGAGTCACCGGCGCCATAAAAATGCCGCACAGGCCGAAAATAGTCAGCGTGGTCCACATGCCGAAGGTCAGCACCACTTCGACCTTGCCGAAGATTTCCACGCCGATGGCGTTGAGCAAGCCGAAAATCACCACCATGCCGACGCCCACCATCCAGGTATTCTGGTGAGCGGCCATCTGGGCGTTAATCGACTCGAAGTTCACCAGCGCCATAATGCCCGCCAGGATCGT…
	AGATTTCAGGGGCCATACCATAGCGAACAGACTCTGTAGGCCCGGTAAGCGCAGCGCCACCGGGCAAGGGCATCGGGCACGGCGGCAATACCTTGCCCGGCCTGTCGTTAATTTATTCACTCTCCTGGCTGGAATGGCCGCCCCCAAACGCGCCCGCTATTTTCTCTCCACCGTTATCATGGTCACGAACGGATGATACTGCCACGGCACGCTGCCGCCTTTGCGGTACATCTTCGACAGGGTGCCGTCGAGATAAAGCATCTGCCGCACGCCAAGCTTTGACTGCGCATAGCAGGCAAAATCGTAAAAGTTGGTCTCGCGATCGCTGAGCATAAACACCACCCGGCCCTGCTTATCGATACCAACCCCGTTGCGCAGCTTGCGCGAACTGGCGGAGGG…
	GATTTACCCGCACCATTTTCTCCGATTAGCACGTTGACCTTATTTCGATAGACCCGGTAATTGACATTATCCAGGGCGGTTACGCCGGGATAGACGCGCGACAGGCCGCGGGTTTCGATAATCACTTCGGACTCAACGGGCTGGGGAGCGACGAGATCGTGCGGCGCCATATTATTGTCCCCCTGCATGAATGATTTTCGCCGGGGTAATTTCCGGGAGAGTTTGTGGAATATCCCAGGCCGAGAAGACGCCGTACACCTCCACGCTGTCGCCGGTTTTGACGTTGGCTGTCTGAATCATTTTGACCGCCTGACTGTTGATATTCTTGCTGTACTCGCCGAACAGCACCTGGTCATTAAAGTCCTGATAGCTGGCGCCGCTGTAGCCGTCGCGCAGCTG…
	AACCAGCAGAAGGTGGCCATTGGCAAATGGCTGCGCGGTGATGCCAACGTTTTGATTTTTGACGAACCGACCAAAGGGGTCGATGTGAAAGCGAAAACCGATCTGTTCATGCTGATCGATGGTCTGGCACGGGAAGGCAAAGGGGTGATTTATGCCTCGGGTGAATTCGCCGAGCTGGTCGGTTTATGCGACCGCATCTGCGTACTGTGGGACGGACGGATCGTAGCGGAGATCCCCGGCGCGGATGCCCGGGAAGAGACACTGCTTTATTATTCAACCGGAGGAGCGGCAGCGTGAGCAAGGCCCTGGCAGTAAACGCGACGGTATCGGGCCGTCAGCGATTTTTTGATTTTCTCTATAAGTGGGGCATGTTGCTGACCGTGGTGCTGCTGGTGGCGG…
	GAGAATCGCCGCGGCGGTGGCCGGGCTCTCCGGCTTAATCACCCCCACCAGCAGAGTGCGGATCTGCACTTTACCGGCCTCTACCCAGGGGCGGGATTGCTGCCAGAACTGCTTGCAGTAGGGACAGAAGGGATCGGCAAAGACATACAGCACGATAGGGGCGTCCTTGCGACCATCCTGCAGCCAGTGGGCGCTGGCCATCTTCTTCCACATCTCTTGTCCCGCCGGGGTATAGAGTTCTTTCTGAAACAGCTGCTCGCTGAGGTTGCTGCCGTTCTCATCATACATATAGCCGGAGATCGCGTGTTTACCATCCGGCGTTAAGTAGATGGCGACCCCCATGTCCTGGTATTTGCCCAGCCAGCCTTTCATTCCCCCCGGCGCCTCAAAGGGTTTTAT…
	GCTCTCCAGGGTGCGGAAAGAGTCGCCATGATCTTTGGCGCTGATAATGCGCATATTCATTTTTTTCTCATCGTTCAGCTTATGCAGCAGGATCTCTGAGGTGGTTCCGGAGGTGACGACGACCGCTTTATCCTTCAGATCCGGGAAATCTTTGATCGGACCGCCTTTCTTCACCAGCAGACGGGTACCGACCACGAAGATGGTATCGGAGAAGGCCGCCTGTTTCTGGCGCTCAAGGTTGTTGGTGGTTGAGCCGCACTCGAAATCAAAGGTGCCATTCTGCAGCAACGGGATACGGTTCTGCGAGGTGACCGGGATCAGTTTGACCTGCAGATCGGGTTTGTTCAGTTTTTTCTTGATGGCATCGACGATGGCGTTGGAATAATCCTGAGAGTAGCC…
	TCTTCCACGCCGCGCGCCGGCAGGAAGGCGGAAGCCTGGCGGTTGCCGAGGGTAATGGTCCCGGTTTTATCCAGCAGCAGGACATCGACGTCGCCAGCGGCTTCCACCGCGCGGCCGCTGGTGGCGATCACGTTGGCGCCGAGCATACGGCTCATCCCGGCGACGCCGATGGCCGACAGCAGCCCGCCGATGGTGGTCGGGATCAGGCACACCAGCAGGGCGACCAGTACGGTAACGCTGACCGCATTGCCGCTCCACGCCGAGAAGGGCCAGATGGTGGCGGTGGCCAGCAGGAACACTAGCGTCAGGGCGATCAGCAGGATCGTCAGGGCGATCTCGTTCGGCGTTTTACGGCGCTGGGCGCCTTCCACCATGGCGATCATCCGGTCGAGGAAGGTT…
	TGGTTCTAAACTGGCGTTCGCGCTGTCGAAAACCGGTAGCCTGAACCTGTACGTAATGGATCTGGGATCGGGTCAGATTCGTCAGGTGACCAACGGTCGCAGCAACAACACCGAACCAAGCTGGTTCCCGGACAGCCAGAATCTGGCCTTCACTTCTGACCAGGCAGGTCGTCCGCAGGTATATAAAGTCAACATTAATGGCGGCACGCCGCAGCGTATCACCTGGGAAGGTTCTCAGAACCAGGACGCCGACGTGAGCGCGGATGGTAAAACCATGGTAATGGTCAGCTCGGCCGGCGGTCAGCAGCACATTGCCAAACAAGATCTGGAAACGGGTGGTGTACAGGTTCTGTCATCAACGTTTTTAGACGAAACGCCAAGTCTGGCACCTAACGGCAC…
	GAGCTGGTGAAGAAAAATGGGCTTGCGGAAGACGCCAGCCATCTTTATGTGCGCAGTGGCAATGTTCGCGATCAAGTGATTGCCCTGGCCGATGAGCTGAAAGCGGATGTGGTGATTGTCGGTTCGCGCAATCCGGGGATCCAGACTCATCTGCTGGGCTCGGAAGCGGCCAATATCGTGCGCTATGCCCATGTACCAGTGTTCGTTGTGCGCTGATGATGGCGGGATGTCGCCCTGACTTCCGCTTCAGAAATCGAGGGAAAGAGTATGAATACAGATAAACCGGGGGCGCCCTATTATCAGCGCTCCGTCGAGGAGACTCTCGCCAGCGTGCAGAGTTCGCCGGAAGGGATTAGCGGAACAGAGGCGGCTACGCGCCTGCAGCAGTATGGCGAAAAC…
	CCACCGGCCCTTCGACCTGCACCGCATAATCCTGCTTCGCCTCCGGACCGTAGTCGCTCATATGTTCGGCGGAGTAGTTAATACCGCCGACAAAGGCGGTGGTGTCGTCGATTACCACGATTTTACGGTGCATGCGACGGAACAGATTGGTGCGCATCCCCATCAGCTTAGGACGCGGATCGTAGTAGCGGAAAATCACGCCAGCGGCGGTGAGCTCGCCGACAAATTCATCGCTGAGATCCGGGGAACCATAGCCGTCAAGGAGCACCTCCACCTGGATGCCACGGCGGGCAGCCTCGAGCAGGACCGCGTGCAGCCGCCGGCCTACCTCATCTTCAAACCAGATAAAGGATTCGAGGATCACCCGCCGGCTGGCGCGACCGATGGCCGCAAACAGCG…
	TATCCGCTACGGCCAGAAGATGATCGCCTGCTATGGCGACAAGGTGAAATACTGGCTCACCTTTAATGAGCAGAATCTGTACCATTCGCCGGAAGCGTTTCTGATTTCCGGCTATCTGCAGGGGGAGAAGACCCTGCGCGAACTGTATCTGATCCAGCATCATGTGATGATGGCGCACGTCCATCTGACTCACTATCTGCACCAGACGAAGCCGCAGTGTCAGATGGGCGGAATGCTGGCTCACGCTCTGGTCTATCCGGCTACCTGCAAACCACGCGATATCCTCTGCGCCCAGCAGCTGGATGAGTTCTTAAACCAGAACCTGCTGCGCGCCTACGCGGGTGAGGGTTATAGCCCGGAGGTGATGCATTTTGTCGCCGCGGAAGGGTTCGATGATAT…
	GCAGGGGAAACTATACTGTATTTAATGACCAGGAATCCATCCTTATCGATGTGCTATTTTTCTTACTTGTGTAATACGGAAAGGGAAAATAGCCCGATAAACTATCTTTTACCGATATGCCGACTAAAACAGGGAAGCCGTCTGCCTGCTTATCCAGTGGGCGAATAATTCATATCATTAGCGGGAGGCTCCCCCTTCCTGACCTCAATCCCTGATGATGGCGTATAGGGGGGATAGCTGATTGATATCCTTTATCAAGGAGATTGCGCCTCCATCGGCGGAATGCTATGGCAATCGAAGCCCTGCTGAACATGGCGAGCAGGCAGACCCGATGGAGAGAAAAGTGCGGGCGTTATTGCTAATTTCCTGAGACGGGCGTAATGACCGTCTCAAGCATAG…
	GTCGGGTTTGATTTTCGCCGCCACTTTATCCAGCGGCAGCGAACCATCCGCCGCGGCGTCGATCGGCTGCGGCTGAATACTGCCGAGGACCGCCGCGCCGCCGGCTTCGTACAGATAGTTATGCGCCCCCTGGCCGACGATATACTCTTCGCCGCGCTGGCAATGGCTGAGCAGGCCAACGAGGTTGGCCTGGGTGCCGGTGGGTAGAAATAGCGCCGCTTCTTTGCCGGCCAGGTCGGCGGCATAGCGCTGCAGTTCATTGACGGTAGGGTCGTCGCCATACACATCGTCCCCGACCGGGGCGGCCATCATGGCCTCCAGCATGGCGCGCCCGGGACGGGTAACGGTATCACTGCGTAAATCGATCACGGCTTTTCCTTGGTCTGGTTCAACGTATTG…
	AAGAGCAGTTTACCGAGGGCCGTACCCAGGAAGGCTGGATGCGCTATCTGTATGAGCAGTCGCGCAAAGCGATTCCCGACCTGCCGGATTTCGACACCTTCCGTCAGCAGGGCATCTATAAGCAGCGCGATCCGCAAGGTCATCATGTGGCCTACAAAGCCTTCCGTGAGGATCCGCAGGCTAATCCGCTGACCACGCCTTCGGGCAAGATCGAAATTTACTCGCAGGATCTGGCGAAAATCGCGGCTACCTGGGAGCTGCCGGAAGGGGATGTTATCGATCCGCTGCCGATCTACACCCCGGGTTTCGAAAACTACAACGATCCGCTGACAGCGAAATACCCGCTACAGCTCACCGGCTTCCACTATAAATCTCGCGTCCACTCGACCTACGGCAACG…
	GCTCTATCAGCGTCTCAACCCACAGATCGACATGGGGCAGCGTACGCCGCAAACCATCGGTGAAGAGCTGCTCGACTACCGCAACTATCTGGAGATGGAAGTGGAAGTTAACCGCGGCTCCGACGGCTGGCTGCGCGCGGAGTCCGGCGCGCTGTCTACCGGGGAAGCTATCGGTACCGGGATGTCGATTCTGGTGATGGTGGTGCAGAGTTGGGAAGATGAATCCCGTCGCCTGCGCGGCAAGGATATCTCGCCTTGCCGTCTGCTGTTCCTCGATGAAGCGGCGCGTCTCGACGCCCGCTCCATCGCCACCCTGTTCGAGCTGTGCGAACGTCTGGAGATGCAGCTGATTATCGCAGCGCCGGAGAACATCAGTCCGGAAAAAGGCACTACCTATAA…
	GCGGACTGCGCGGCTCGCTGAAAACCGGTAACCTTGTGACCGGCGCGCTGTATATCGATCTCGACTTCTATCCGAAGGCGCCCCCGCGCGGGAAAATACAGGAGTTTAACGGCTATCCGATTATCCCGACCATCAGCGGAGGACTGGCACAGATCCAGCAGCGTCTGATGGATGCGCTGGATAAGATTAATAACCTGCCGATTAATCCGCTGCTGGAGCAGGCGACCAGCACCCTGGCGCAGAGCGAGAAGACGATGCAGCACGTGCAGACCACGCTGGATAATCTGAATAAGATCACCTCCAGCCAGTCAATGCAGCAGCTGCCCGCCGATATGCAGACGACGCTGCGGGAGCTGAACCGTAGCATGCAGGGCTTCCAGCCGGGCTCTGCGGCCTACA…
	GGTTATAACGCCGCGAATTACTGGGCGAGCTTTGCGCAAGCACATTTTGCTGATGTCGCTATCCCCGCCGCAGCACAGCGTTTTCGTTACAGCGACGGTTCGCCAGTTTTAATAGCGCAGGAAGTAAAGGGGGGAGCAATGCTAGCGCCGTTTTTTAATCAGTTGGCGCAGGGCAGCGCGGCACAGTCGCGGCAGTTAAATCAGGCGAACATCCGCTGGTCTGAAGCTCAGCAGCGCAGTCCGCAATTTAATGAGGCGATCTGTCAGGCGTTGGCCGCCGTGGTGGCAGAGAAAAAATAGAATATAAAACGAAACGCCGCCCATCAGGGCGGCGTGGGTAGGCTAGTTACGCAACCTTGGCGCCTGCAGCTGCTGACGAATCGTTTTGGCCAGTTCGTC…
	ATAGCCGATGTTCACCAGCAGGTTGCTTTTCCAGCCGTTGTCGGCAAAAAATGCCGCGTCGACTTTTTCCCGGTCAAAACCGGACATTGGCCCGGTGTCGAGGCCCAGCGCCCGGCAGGCAAAAATCAGATACGCCGCCTGCAGGGAGCTGTTGCGAAACGCGGTCTCTTCCGCCAGCTGCGGGCTGGAGGTAAACCAGCTGCGGGCGTCACCGTGGGGAAACAGGGTCGGCAGCCGGTCGTAGAAGGCGCTATCCCACGCCACGATGGCGGTCACCGGCGCCTGCATGGTTTTCTGCAGATTGCCGCTGGAGAGCGTCGGGCGAAGTTTCTCTTTGCCTTCCGCGCTGCGCACGAACACGATGCGCGCTGGCGAACAGTTGGCGGAAGTCGGCCCCAT…
	AAATTCGGCCTGCCAGGCGATATCGCCATCCTGCAGCACATACTTTTGAATGTTGAGCTGCTCAACGTTGGCGCTCTCTTCATCGCTGTCAGGGTTGTTGGCGAGAAATTCTTCACGTGCTGCATCAATAGCTTCTTCAAGCGTGGCGTAGAACATCGAATCCTTTGGCATAGCGAATCTCCTGAGAAGAATATGAATTGAACACGATTCAATCTATAGAAGGCGGTACGCACGGCGTCAAGGGACAGAGCCCCTCTCGACGTTAATTTACTGAATGCGAAGTATCCGCGGCTGGCCGACGCAGGCTGAGGGTGGAGTAGATCGCATTAAACAATACCACCCCTGCGGTGACCAGAAATACAGCGCGGAAGCCATAGTTAGCGGAAACCGACGCGCCAA…
	CGGCAAAACACCTTGCTGATACCGGCGTGCTTGGCGGTATTATCTCCGGTGCTATCGCCGCCTACATGTTCAACCGCTTCTATCGCATCAAGCTGCCAGAATATCTCGGCTTCTTTGCGGGCAAGCGTTTTGTGCCGATTATCTCTGGTCTGGCCGCTATCTTCACCGGCGTGATCCTCTCCTTCATTTGGCCGCCGATCGGCTCCGCGATCCAAACCTTCTCCCAGTGGGCTGCTTATCAGAACCCAGTGGTGGCGTTTGGTATCTACGGTTTCATCGAACGTTGCCTGGTGCCGTTTGGTCTGCATCACATCTGGAACGTTCCTTTCCAGATGCAGATCGGCGAATACACCAACGCGGCTGGTCAGGTGTTCCACGGCGATATCCCGCGCTACATGG…
	ATACCGGTGATATCGGTACGCTCGACGCCAATGGTTATCTGGCGATCAGCGATCGGGCAAAGGATATTATCAAGTCCGGTGGCGAGTGGATCTCCACCGTTGAGCTGGAGAATATCGCCATCGCGCATCCGGGGGTGCGCAGCGCGGCGGCCATCGCCGCCCGCCATCCGCGCTGGGACGAGCGGCCGGTGCTGCTGTGCGTCCGTGCGGAAGGGGGCGAAGTGGAGGAGACCGATCTGCTGAGCTGGTTTGAGAAGCGGGTGCCTAAATGGCAGATCCCGGACCGGGTGATATTTGTCGATGCGCTGCCGGTCAGCGCCACGGGTAAGGTGCTCAAAAATCAGCTGCGCCAGGCCTACGGAGAGATTTTAATGAGTGAGGGAAAATGAGCCATGCGCG…
	CGCAGGTGGCGCAGCGGATTAACGACGTTACCTCGATGATTAGCCTGGTCTCCGCCGGGGTGGGAGTGGCGTTGGTTCCGCTCTCGGCGCGGGCCTTACGCCTTGATAACGTGGTGTATATCGATCTCCAGGATCGGCTGGCGGAGAGTGAGCTGAGCATGGTTTACCACCGCCATATTCGTTCGGCGGTGGTAAGGAAAGTTATCTCGCTGCTTAATACCGCTGAGCGATAGTCCCGGTTAGCTGGTCTTCAGGCGGCCAAAGCTGACAATCCTTGAACGGCCCAGCTCTTTCGCCCGGTACAGCGCGGCATCCGCCGCGCGAAGCAGACTATCGCTTTGGGTGTGCTGCGGGTAGCTGGCGATGCCAATCGACACATCCACCTGGCCTATCTCGGTC…
	TACTGATCGGCTTCGGTGTACTTGGAATGTTCGTGATCGTGACAGTACAGGCACAACATCTCCCAGTTGCTGCCATCTTCCGGGTTATTGGAGTGGTCGTGATCGATGTGGTGCACCGTCAGCTCGCGCAGATTGGAGTAGACAAACTCCCGTGAGCAGCGTCCGCACACCCAGGGAAAAAGCTTGAGCGCCTTTTCGCGGTAACCCACTTCCAGACGTGCGTAATTTTTGGGGATATAGGCCATGGCCCCCTGCCTCCTGTCAAACGGTTAAGCTGCGCCAACCCCTGGCGCAGCGGATAACAGGCATCATAACCTATCCCGGGCGGCGCGATATACCTGCATTGCAGGCGATGCTGCCTGCGTCACGCCTCCTGGTGCCGACGATGCGGCGGAACAG…
	CGGTTGAAGTTATCGACTCCCTTCTCTATGGCAAAGTTGATGGTTTAGGGGTATTGAAAGCCGCCGTCGCGGCTATTAAGAAAGCTGCAGCACAATAATTTTAACTTTTAAAACTCGATGTATTTTGACGCCTGGCGGCTGCCTGTTGCCGGACGTCAAAAAATAATGAGTTTATTTTCCCGTCAAAGAGTAATTTCATACATCATCGCCGTAATAGTTTATTGCGGCTTTTAAGGGTATTGACTATGAGTAAAGTGATCGATTCGCTTGAAAAGGTACTCCTTCCTTTTGCAGTGAAAATAGGAAAGCAGCCGCATATTAATGCAATAAAAAATGGATTTATTAAATTAATGCCGTTGACCCTCGCCGGGGCCATGTTTGTGTTAATTAACAACGTTT…
	CGTAGGCGCATGCAGCGAAACTTCATCCATCCCACCGCTGTGCACCACCGCCGCGCGCTGATAACCCAGCACGCGCAGGGTCTCGGCGATCGGCAGCACCAGTTCCGGGCTGTAGACGCCAATCAGCGCCAGCGGCGGATGCGCCGGGTTGATCAGCGGCCCCAGCACGTTGAACAGGGTGCGGGTCTTCAGCTGCTGACGGACCGGCATCGCGTGGCGGAAACCGGTGTGGTACTTCGGCGCGAACAGGAAGCAGACGCCCAGCTCATCAAGCGCGGCGCGGGATTTATCGGCGTTCATATCGAGATTAATGCCGAAGGCCGCCAGCAGGTCAGAAGAGCCTGATTTACTGGAGACGCTGCGGTTGCCGTGTTTCGCCACTTTTAACCCGCAGGCCGC…
	AGCACCGCCTTGAGCTAGTTTAGTAACTTTCTGCAATACAAATATTTTACATATTCGTCACAAAATGAGAGTGCATGCAAGGCGGTGTGTTGTCAATGCTTGTATATACAAGAGCGATTGAGTGAGGTGATATTAATAACTTGAGTGAGGAACCTATGTCTTCGTTTTCGTCTACAGACGGGCAGTCAAAGAGCAATTATGCTGGAATGAGTGAAAGGCGGTCGATTGATTACATCCCGGAAAGCGAACGGCATGGACACCCTTTTAGCCAGTTCACCCTTTGGTTTGGCGGCAATCTGCAAATTACGGCGATTGTCACTGGCGCTTTAGCCGTTGTGCTGGGCGGCGATGTAGTGTGGTCGCTGGTCGGGCTGCTGGTCGGTCAGATGCTGGGGGCGG…
	NNNNNNNNNNNNNNNNNNNNNNNNNNNNNNNNNNNNNNNNNNNNNNNNNNNNNNNNNNNNNNNNNNNNNNNNNNNNNNNNNNNNNNNNNNNNNNNNNNNNNNNNNNNNNNNNNNNNNNNNNNNNNNNNNNNNNNNNNNNNNNNNNNNNNNNNNNNNNNNNNNNNNNNNNNNNNNNNNNNNNNNNNNNNNNNNNNNNNNNNNNNNNNNNNNNNNNNNNNNNNNNNNNNNNNNNNNNNNNNNNNNNNNNNNNNNNNNNNNNNNNNNNNNNNNNNNNNNNNNNNNNNNNNNNNNNNNNNNNNNNNNNNNNNNNNNNNNNNNNNNNNNNNNNNNNNNNNNNNNNNNNNNNNNNNNNNNNNNNNNNNNNNNNNNNNNNNNNNNNNNNNNNNNNNNNNNNNNNNN…
	CAGCGGCTGGCTGCCGCCCACGCGCTCCAGCTCGCCATATTCAATCACTCTTAACAGCTTCTCCTGCACCAGCATTGGGGCTGTCGCCAGCTCATCGAGAAACAGCGTCCCGCCGTCGGCGCGCTCGAAGCGCCCGGGATGGCGCTTGCTGGCCCCGGTGAAAGCCCCGGCTTCGTGGCCGAACAGCTCCGAGTCGAGCAGATTATCGTTCAGCGCCGCGCAGTTCAATGAGATAAACGGCCCCTGCCAGCGGCTGGAGAGGTAGTGCAGACGGTTAGCAATAAGCTCTTTCCCGGTACCGCGCTCGCCGATGACCAGCACCGGTTTATCCAGCGGGGCCAGCCGGGAAACCTGTTCCAGCACCTCGAGAAAGCTATTGGCCTCGCCCAGCAGATTATC…
	GTCTGCCTGACCTTGTGCGCTTGGGGTTCCTGTTCAGGAACAGCGACGGGCGGTAGCGTGTCCGGAAACAATAAGAGAGGATCTCATGGAAAATCCAGCCAGCCTGTTACGCCGTCTTAATCCCTGCTGCGCCCGCGCAATGGAGGGGGCGGCCTCCCTGTGCCAGACCCGGGCGCATGCCGAGATCCTGCCCGAGCACTGGCTGCTTAAGCTGCTGGAACAGGGGGAAGGCGATCTGACGGTGCTGGCGCGGCGCTATGAATGGGATATGGATGCGCTGTGGCAGGATCTGCTGAGCTGGCTGGATAAACAGCCGCGCTCGGTACGTCATCGTCCCCAGCTCTCTGATCATACCCTGAGGCTGATGCAGGAGGCCTGGCTGATTGCCTCGCTCAGCGG…
	GATGATCCCGCGATGCTGATGGGTAAACGCCACGCTCTCGGCCAGCCACTCCAGCAGCGCCGCGGCAGGATCGGCGGCGAGCAGAAGCGACTCAGCCCGGGCGGTTAGCGCCGCAAAGCGGCTGCGGAGCAGGGCTTCCAGCAGGCTGTCGCGGTTGGGAAAGTGGCGATAGAGGGTTCCCATTCCGACGCCCGCCCGGCGGGCGATATCGCGCAGCGAGGCCTCAGCGCCTTGCTCCACAAAGACGTCCCGGGCCACCTCGATCAACAGGTCATAATTTTTTCTGGCATCAGCTCTCATTGGCGTTCCTTGACAATCGGAGCACTGCTCCATATATTCGGAACGGTGCTCCGTTAAATATAACGCATTTCCATATGAGGAGAAAGCGATGTCGACGCA…
	CACCGCCTGCTGGTGCTGGTTGAAAATCTCCACCGCCCATTCCACCACGCCGGTGGCTTTCTCATCGGCGCTGCGCTGACGTTTGACCGTTTTCCGCTTACAGGTCAGGCGAACCTGAATGGTGTCGCCCGGTTTGACGGGTTCAATAAAGCGCAGGTTTTCCATCCCGTAGTTGGCGATAACCGGCCCGACGCCGGCATCGACGAACAGCCCGGCCGCGGCGGAGATCAGGAAATAGCCGTGGACCACCCGCTCGCCAAAAATCGACTCGGCGGCGGCGATTTTGTCCATGTGCGCGTAGAAATGATCGCCGCTCAGGCAGGCGAAGTTAACGATATCCGCTTCGGTCAGGGTTCGGCGCGGGGTTAATAAGCTGTCGCCAGGCTGAATCTCTTCGAA…
	AACGTCTGGCGCTATCTCAGCGATCTCGCCGCCGATAGCGCATCGCCGATCGATGAAGTGGCGGTCTTTGACCTGCGGGAAAGCATGCGCAACGGCGGCGGCCCGGCCTGTCTGCGGCTGCGGGTGGTGCTCAACGAGGCGGAGCGCCAGTCGGTCAACGCCCATAGCCTGATGAACGACGAACGTTATCAGCAGCTGACGGCATGGGTGGAAAAACACTATCGCGACCGGCTGCATGCCCGCGATCTGGCGGACCCGCAGCTGCTGCGCGAGGTTTATCAGGCGCTGGATGAGCTGACGCAGATCCTGCGCCTGGGCGCGGTCTATGATTTTCAGCGTTAAGGAGCGGCAGATGGAGCACCTGGTTAACGATTTACTGCACTGCCGCCTGCAGGCGTG…
	ACTCCATCACGCCGTTGATAATGCGATTCTTCGGCGCATCCGCTTTCGGCGCGTCTTCTTTATAAAGGTCAGCCGTGACGCGCCAGTTGCCGCCATTGCCGTAGTCCGACGTGTCGACAACATAGAATGAGGCCGCGCCGTCTTTGTCGGCTTTGCGCGATACTGCCTGTACCGCATCGCCAATGGCATTAAACCGGCCGGTGACGACAACGCGATCGTAGGGCTTCAGCGCAGCCGCCTGCTCCGGGGTCAACTCGGTCGCTGCATGGGCAGACAACGTGGCGGTTGTCAGGAGAGCAGACGCCAGGAGGGTGTTTTTAAGCTTCATAAAAATAATCCTTTGCCTTGCGCAAACCATATACTGGTGTTGTTGTTGACTGAAAACGTTTGATTATTGCA…

## Sheet: Staphylococcus hominis
	>Staphylococcus hominis
	ATGTCGGAACAAGAAATTTGGAAAAAGGTATTAGAAGTAGCTGAGTCAGAGATTTCGAAAACAACGTTTAATACGTTTTTAAAAGACACTGAACTTAAAGAAATTCGCGACAATGTTGCTTACATCTTTGTTATTCATGAGTTTTACGCTGATTGGTTAAACTCAAATTATAAAGATGTAATTCAAACAATTATGAAAGACATCATTGGTTATGAAGTTGATCCAAAATTTTACACTGCTGAACAACTTGCTGAACTTGACGAAACGAGTCGTAAACAATCAAATACTGTAAAAAAAACGTCTGCCATTGATGATAGTCATGATGATATGGATCAATTTAATACGCATAATACGTTTGATACATTTGTGATTGGGCCTGGCAACCGCTTCCCACATGCA…
	NNNNNNNNNNNNNNNNNNNNNNNNNNNNNNNNNNNNNNNNNNNNNNNNNNNNNNNNNNNNNNNNNNNNNNNNNNNNNNNNNNNNNNNNNNNNNNNNNNNNNNNNNNNNNNNNNNNNNNNNNNNNNNNNNNNNNNNNNNNNNNNNNNNNNNNNNNNNNNNNNNNNNNNNNNNNNNNNNNNNNNNNNNNNNNNNNNNNNNNNNNNNNNNNNNNNNNNNNNNNNNNNNNNNNNNNNNNNNNNNNNNNNNNNNNNNNNNNNNNNNNNNNNNNNNNNNNNNNNNNNNNNNNNNNNNNNNNNNNNNNNNNNNNNNNNNNNNNNNNNNNNNNNNNNNNNNNNNNNNNNNNNNNNNNNNNNNNNNNNNNNNNNNNNNNNNNNNNNNNNNNNNNNNNNNNNNNNNNNN…
	NNNNNNNNNNNNNNNNNNNNNNNNNNNNNNNNNNNNNNNNNNNNNNNNNNNNNNNNNNNNNNNNNNNNNNNNNNNNNNNNNNNNNNNNNNNNNNNNNNNNNNNNNNNNNNNNNNNNNNNNNNNNNNNNNNNNNNNNNNNNNNNNNNNNNNNNNNNNNNNNNNNNNNNNNNNNNNNNNNNNNNNNNNNNNNNNNNNNNNNNNNNNNNNNNNNNNNNNNNNNNNNNNNNNNNNNNNNNNNNNNNNNNNNNNNNNNNNNNNNNNNNNNNNNNNNNNNNNNNNNNNNNNNNNNNNNNNNNNNNNNNNNNNNNNNNNNNNNNNNNNNNNNNNNNNNNNNNNNNNNNNNNNNNNNNNNNNNNNNNNNNNNNNNNNNNNNNNNNNNNNNNNNNNNNNNNNNNNNNN…
	ATGCTATTTTTTCAATTGCATGGAATTTACAAGATGGCCAACAGTTCAGACAAGACATTCATCAACGTGCCATGGAAGCAAATCGTCAACCCCCTCTTGTATTACCAGGTCTCACCGTTTATGTTGATGAGAATGAAGAGGATGCTTATAAACTTAAGCAACAATTAGATGATATGATTCCACTTGAAAAACGCAAAAAACAATTATCTAAAGCCATTGGTCTAGATATAAGTGAATGGACACTAGATGAAGTCGTACCATCATTACCACCTTATGATGCGTTAGAGAAAAAAGTTGTAAAATCTGTGTATGAAGCTGTACAGCGTGCTGTTATGACCGAACACCTTACCTTACGCGATGTATTAGATCGATTTGGTACTTGGGTAGGACATAAAACGA…
	ATTACTTAAAAGTCGATACAGACCGATTTGCAAGCTTCAATCCAGAACGTATATTGATTATGGTAGATGAAGATAACAAAGCAGATTATGAAAAATTAAAAGAATCAGAAGCGTGGTCAAATATTGAAGCAGTTAGAAATGATCGTGTACACGATGTAAACCGTGAACGTTGGGCAAAATATAGAGGATTAATCGCTTCAGAATTAATCTTAGAAGACTTAACAAATATTGAAGAATAATGATTAAAAAAGCGTGCATTTCAAAATGGTGAAATGCATGCTTTTTATTTTAAATATAAGCATATAACATGTTTACTTATTTAAATATTATAGAAGTAACTAAGAGAGTCACACCAGACAGACAAATTGAAGTTATACATATCACTATGAAAGGTTTAAG…
	ATCATCGATGTCGGCCCAGGACCTGGGTTGGATGGCGGAAAGGTCCAATTTAGTGGAACGCCTAAAAACTTTATTGATAGTTCAGAAACATTGACATCTAAACACTTGAAACGCTATATCAATCAATAGAAATAGAAGAGTTGGATGAGTTTATATTTATTATATTCATTCAACTCTTTTCTTATTATAGATTTTTTCAATATAGAAATATTGAAAGAATTGTCTATCCAGTAGTTCCACCAAAAGTTGAGTATAAGTTAACAAACATAGGAAAAACACTCGATAAAGTAGTTTATGCAATTTGTGATTGGGGGG-ATGAATTTCTGGAAGAAATTTCTAAATAGAAAAATATTAAAATTTAAATATATATGTAAAAGACGCCTCAACTTTGAACGAGT…
	NNNNNNNNNNNNNNNNNNNNNNNNNNNNNNNNNNNNNNNNNNNNNNNNNNNNNNNNNNNNNNNNNNNNNNNNNNNNNNNNNNNNNNNNNNNNNNNNNNNNNNNNNNNNNNNNNNNNNNNNNNNNNNNNNNNNNNNNNNNNNNNNNNNNNNNNNNNNNNNNNNNNNNNNNNNNNNNNNNNNNNNNNNNNNNNNNNNNNNNNNNNNNNNNNNNNNNNNNNNNNNNNNNNNNNNNNNNNNNNNNNNNNNNNNNNNNNNNNNNNNNNNNNNNNNNNNNNNNNNNNNNNNNNNNNNNNNNNNNNNNNNNNNNNNNNNNNNNNNNNNNNNNNNNNNNNNNNNNNNNNNNNNNNNNNNNNNNNNNNNNNNNNNNNNNNNNNNNNNNNNNNNNNNNNNNNNNNNNNN…
	TGGTGTGACTATTGCACCGTTTGGAGCAACCATACCGTATTATTTTACTGGTCATGAAGGACCTGATTCTGTTTGTATTGATAGTGATGACAACTTATATGTTGCAATGTATGGGCAGGGTCGTGTTCTGGTCTTTAATAAAAGAGGGTATCCTATTGGTCAAATCTTGATGCCAGGTCGTGATGAAGGGAAAATGTTGCGTTCTACGCATCCGCAATTTATTCCAGGTACAAATCAATTGTTAATATGTACCAATGATATTGAGAATAATTCAGAAGGTGGATCAATGATTTATACAGTAGAAGGTTTCGCTAAAGGACATGAAAGCTATCAATTTCAATCGTAAATAGCTATAAATTACAATTAAAAACATCCTTACTTATCGTAGTGAGGGTGTTT…
	TTCTATTTTTAGGAACAGCCATTGCGTCATTATTGATGATTCTTATTCAACCATTATCTAATTTCACATTACAATTTATAATTATTGCAGTCATTGGTATTATCGCTCTTATAGTCGCTTTACTTTTACCACGTAGAAAAAATGTAATACGATGACATTGTCAGTATCAATAGCATTCAAATTCAAAATGAGTTTGGATGCTCATTTTTTTATAAGTTGAGTTATCAAATTAAGTGCAGCAACTTATAATTTAAAATTTCATAAGACGTCTTCCAATTAAGACACTTTCTAGATCGAGGATACATAGAGATGACACTATCCCTTTCCTTTCCATTTACAAAATGAAATTAAACAACGTGGCGCAACCTACTTGGCTAGAGGTATTCCATTGATAACTTA…
	NNNNNNNNNNNNNNNNNNNNNNNNNNNNNNNNNNNNNNNNNNNNNNNNNNNNNNNNNNNNNNNNNNNNNNNNNNNNNNNNNNNNNNNNNNNNNNNNNNNNNNNNNNNNNNNNNNNNNNNNNNNNNNNNNNNNNNNNNNNNNNNNNNNNNNNNNNNNNNNNNNNNNNNNNNNNNNNNNNNNNNNNNNNNNNNNNNNNNNNNNNNNNNNNNNNNNNNNNNNNNNNNNNNNNNNNNNNNNNNNNNNNNNNNNNNNNNNNNNNNNNNNNNNNNNNNNNNNNNNNNNNNNNNNNNNNNNNNNNNNNNNNNNNNNNNNNNNNNNNNNNNNNNNNNNNNNNNNNNNNNNNNNNNNNNNNNNNNNNNNNNNNNNNNNNNNNNNNNNNNNNNNNNNNNNNNNNNNNNN…
	TTATTATCTTTTTAGGATTTACTCAAATTAATTGGTGGTTTGTCATTGCATTAAGTATAGGCGGTATGATTGCCGCACCAATTTCAGCCTATTTAACTAAAATATTACCCATTAATATTTTAGCAATTTGTGTAGGTGGCCTTATTATTTTTACAAATAGTAATGCTTTAATGACGTATTTCATCAAAGACACTACAGTGATAAATGTTATTCGATTCGCAATTATTTGTGCGATTATTGTATTAGTTATTATTACTATTATTCGTAACAAAAAATTGTCTTTTTCTTATAAATAAAGCCGAGTAAACTAATCAAAATAATTAGAAAAGGGGTTATCAATGATGACAACAAATGAAGATATTATCAATTATACAATTAAGCCACATGGTGGAGAGTTAA…
	AACCTGAAGAAACTCAGGAAGATGTTAACGGTACAGTGATTGGCTTCTTTACACCTGAATTATTCCATGGCATTGGTTCTGGTGGTTTCCATATTCATTTCGCCAACGATGATCGTAATTTCGGTGGACACATTTTAGATTTTGAAGTAGATGATGTAAAAGTTGAAATTCAAAACTTTGAAACATTTGAACAACACTTCCCAATCGATAATAAAACGTTCACTAATACTGAAATTGATTATGCAGATATCGATGCAGAAATCAGAGAAGCTGAATAATATATTATCATTAGAGTTCGAATCTTTTAAGATTCGAACTTTTTT-ATTTTGATAAAATAATATTTTAAGCAATTCAATTTAATGGTATAATAATTTCGAATTTTATGTTTATGGAGGTAT…
	CATTATCAGATCAGCTAGATGCTTTCTTTAGCGGACCACTCACAGACTGGTTAAAGGCAGGCATGCATTATATACATGTTGCGCCATTTCTACAAAATTTGATTACAGATGGTATTGTAGCTGGAGTAGGTTCAGTCTTAGTATTTGTGCCACAAATTATTGTATTATTCTTCTTTATTTCACTTTTAGAAGATTCAGGATATATGGCACGAATTGCAGTTTTAATGGATAGAACAATGGAATCAATAGGATTAAGTGGAAAATCATTTATTCCCATGATTATTGGATTTGGTTGTAATGTACCCAGTATTATGGCAACACGGAGTATTGAAAATGAAAAAGAAAGGCTAATTACTATTTTAATTGCACCTTTCATGTCATGTTCGGCGCGATTGCCAG…
	AAACCTTCTAATTGATCTACTGTGTCTTCGCTTAAAATATCTTCAGAAGTAACAACTTCTACATTGTGTTCTTTACCCCAATTTAAAGCGTCTTTTTTTTCGTAATCACGAGTTCCGAAAAACATAATTTTTGTCATTAAAATAACCCCATTTCATTTTGTATAAATAAGTTAAAATTTAATAAATACGTAAGACTAAAGTTAAAGTAAGAGATTGGGTACAAAATCATTGAATGTTATCTCTAACACAACTTACAACCCTATTATATTGTGAATTAGTTCACAAATCAATTAAAAAGAGTTTTTTTATTTCGTATAATGTGAAAATATATACATAAAATATCATTTAAAATGAAATATTACAACTTAAAATTAGACGAATCCTTTTGAGCTAATTATT…
	NNNNNNNNNNNNNNNNNNNNNNNNNNNNNNNNNNNNNNNNNNNNNNNNNNNNNNNNNNNNNNNNNNNNNNNNNNNNNNNNNNNNNNNNNNNNNNNNNNNNNNNNNNNNNNNNNNNNNNNNNNNNNNNNNNNNNNNNNNNNNNNNNNNNNNNNNNNNNNNNNNNNNNNNNNNNNNNNNNNNNNNNNNNNNNNNNNNNNNNNNNNNNNNNNNNNNNNNNNNNNNNNNNNNNNNNNNNNNNNNNNNNNNNNNNNNNNNNNNNNNNNNNNNNNNNNNNNNNNNNNNNNNNNNNNNNNNNNNNNNNNNNNNNNNNNNNNNNNNNNNNNCTGGGACATAATTTCTAACAAATTAGCCAGTAAATGAGTTTATTATAAATTCATTTACTGGCTTCTTTATTTACAA…
	ATTTGATGTTATAGGTTTGATTTTATTAGTTATTACATTATTAAGTGTCAATGTGATGGTAACACAAGCATCTGATCGTGGATTATTATCACCTGTCATTCTATCATTATTTGGAATATTTTTAATTGCTGGTATATTCTTTGTCCTTCGTGAATTTAAAACTGAGAACCCACTTGTTGATTTTAGTTTATTTAAGAATAAAGGATATAGTGGTGCTACACTTTCAAACTTCATGTTAAATGGAGTAGCAGGTGGTACGCTCATCGTAGTAAATACATACTACCAAAGTCATTTAGGTTTCACTTCATTACAAGCAGGATTAATCTCTATCACTTATTTAGTAGCAGTTCTTGTAATGATTCGTGTAGGTGAAAAACTATTACAAAAATTAGGTGCTAA…
	AACACGTTGTATTTAATGCTGGATTATATGCAGGAATGATTTTTTATAATAGTGATGCATTATCATGGATAGATGTGCTAAAAAATATAGTATTTGCTTTTGTAGGTAACTATATTGGTGGAGGTATTTTTGTAGGACTTGTTTATGCCTATTTAAACGGAAAAAGAGACAGTATAAAAGCATAGTAAGACGATCAAAGAGCGGAAATATCGAGAGACATTTCCGCTCTTTTAATCCCCAACATATTGACTTAATATTCAGAAAATCTTATTATTTTAATCAACATTAAAATAATAAGGGGGAAACCATTTGGTTGCGAATATTCTAGTAGCTCATGGCATGAGAAAAGGAGATCAAAATAAAGCACTCGGTGAATTTATAGATAGTTTATTACAAGAT…
	TTAATGGACGAGACACAGATGGTGGATTTGAGTGGTCTCCAGATGGTAAAACAATAATTTATCGATATGATGCAACGACTGGAAGAAGAATAACAGGCAATGACGTATTATCACTTTTAAGAGCAACGCCTAAACATGCAGGGTTAAGAAACCATATAGAAGGTCAAGAAAAAATGTTAGCAGAATCAGGCTCAGCTCGTGGATTTAAACCTGTAGGATATTCTAAAGGGAATAGTATATATTCGGATGGAGAACATCCATTTACATATGATGGTCAACCTATTCAAGTATTAGACATCGTTGACAGCAATACTGGATATAGCAATTCTGCCGTTGCACGCAGTGACTATAGACATACAAGCAGCAATTCAACAGTGATGAGTGGTGATATTCCAGCCA…
	GCCATTTTATTTAGGGTACGGTACAATTTTATTAATGATTGTTATTTTTCTTATTGTAGGATTTATCGGTGCCTTACTATCATTTATCAAAGTAGTAAAAGTGGATCCAATTGATGCTATTGGAGGTATGGAATAATGACATTAAAACTCGAACATATCAGTAAAACATTTGGAGAAGGTTTAGCGAAGACAAAAGTATTAAAGGATATTAATTTAGACGTTCAACCAGGAGAGTTTATTATTTTAAATGGTGCATCAGGTTCAGGTAAATCGACACTATTAAATATATTAGGTGGGTTGTTAACACCTACTGATGGTAAGATATTATATGAAGGTCATGATTTGTATTCAAATTATAAAAATAGTACAGAATTAAGACTTAATGATATTGGTTTTATT…
	TTTAACGACTTTTACCATTGCTTGTAGTTCGCTCTGTTCACCACTATTTGTAATAAAAACAACACAGTCATTTTTATTATGTGTAGACAACATTGTAGTAAGTAAATGTGTATCTTGAACTAATTGAATATTGAGACCAATACGGGATAATTTCTGATAAAATTCAAGCGCACACACATATGAACTCCCATAACCATATAAAAAAATGGTATGTGCCTGTTTAAATGTTTCACAAATAGCGTCAATAGTTTGATGATCTATAAAATGATTACTTTGTTTTAACGACGTTTTAGTTTGAAAATATAATTTTTGTTTTAAACTTTCTACTGATTCATTTTCTACTAACTTGATATTATACGGTGTGACTTGCTTAGGAAACCATTGCTTAATTTCATCGCG…
	TTAGGCGTGAAAAAATTAAGAATCACTGGTGGAGAACCCTTATTACGACGTGATTTATATAAATTAATTGAAAAACTCAATCGTATTGAGGGTATTGAAGATATTGGTATGACCACTAATGGTTTACTTTTAAAAAAACATGGTCAAAAGTTGTATGATGCAGGATTACGTAGAATTAATGTAAGTTTAGATGCAATTGATGATGAAGTATTTCAAGCAATTAATAACCGTAACATTAAAGCTTCTACCATCTTGCAACAAATTGATTATGCGATATCTATTGGGTTTCATGTAAAAGTAAATGTAGTTATACAAAAAGGGATTAATGATGATCAAATCCTACCTATGATTGAATATTTTAAAGATAAACATATTCAAATAAGATTCATTGAATTTATG…
	ATTAATAAAATCAATTCAAGTCAATCATCATAAAACAGTCATATTAGTATCACACGATATGAATGATGTGGCACGATATGCAGAGGAAATCATTGTAATGAGGCAAGGGAAAGTAATAGAACAGTGCTCTCCTAAATCATTATTCAGACAACATGAAAAACTGAAAGATTGGCATATTGCATTGCCTGATGTAGTACAACTGCAATATGATGTTGAAGATAAATATCAAACCATGTTTAATGATATTGCCTTAAATGAAGATGAGTTTGTAACATTGTATCAGGAGTGGCAAGAACATGAAAAATAAACTTATTATAGGACGTTATTTACCTAATAACTCTGTGATACATCGTCTTGATCCTAGAGCAAAGTTGATTTTTGTATTTGTATTTATTATTT…
	ATATTCCTCTTATTATTGCGGGAGCTGTGATTCTTGCAGGATTGAGTTTTGGTTTCGTTTATACTAAAGACAGTGTAATTGTGCAAGAAGAAACAAGTCCTAAATATATGAAAAAAATGATGTCATTCTATGCATTAACTAAAAATTTAGGATCATCTATAGGATCTACATTGATGGGGTCATTATATGCACTTCAATTTGGTTTATTAGGAGGTAACTTTTATAATATATTAACTGTAATCACAATTGTTGCGCTTATATTAATTTTAATGTGGGTATTTTTATTTAAAGAGAATAAAGAAAGTATAAAATAATAATTTTAAGTTACTATATATAAATGATAAAGTATCATTATAAAGTATTATTGATGAAAAGAGGAGGAAAGAGAGGAATGAAATT…
	ATCTCTATTTCCAGATTGAGCGAGATTTGTAAGTGTTTCATAATCAGATATTTCAGTCAATAAATAACCTAAACCTCGAATCATTCCGCCACCAGTACCAATTCCACCTACACGTTCTTGATGGTGACCGTTATAATAATGTAAAGATGTACCAGTACCTATATTTGCAAATATGTATTGATTAATATGATGGCCTTGCTCCTTAAGTAAAATACCTAATCCCCTTGAAGCAGCATCAAACTCAACAAATATTTGGGATGATTGTTTGATGTTTTCAGCAATAACGCCTGCGTTACCCCCTGTTAAATTGATTTTTTCGAATTCATTTTGGTTTAACCATTGAATGACTTTATTTATATCTGTTGTTAATTCAGTTGACAATGTACGGTGTGTATCATC…
	TATTTGATCCAGTTGCTGTAGGTGCATCAACATATCGTAAACAATTTTGTGAATCTTTTCTTTCTGAAATAAATGTTTCTGTAATTAAAGGTAATGCATCTGAAATTCTTACTTTAGTAGATTCAAATACTACAATGAAAGGCACTGATGGAGAAACAGACTTAGATGTAGTGACAATTGCTAAAAAAGCTTATGAAAAATATCAAACAGCAATTGTTATTACAGGTAGAGAAGATGTTATTATTCAAGATAATCAAATTGTCAAATTATCAAATGGTTCTCCATTACTTGCAAAAATCACAGGCGCGGGTTGTTTATTAGGTGGTTTAGTTGCTGGATTTTTATTTAGAAATACACATCCATCATTACAAGTATTAGAAGAATCAGTAAGTTATTATA…
	AATAAGAGATTTAAAAATGGTACCATATTCACTTGGATAGCTATATCCAACAGTATCTGGAATATTGATTATTGTAGCTCCAGCATCAACAGCTGTTTGAACAGATTTTATAAGGAATGCTTGATCTGTTCTTGATGCATCTTCTGGTGAGAATTGTACTACATCGAATAATGATTTAGCATAACTGACATGTTCTTTAATTGATTCTAAGACTTCTTCTTGAGTCATTTTTAGCTTATGCTCTAAATGGATAGGGGAAGTAGCAATAAATACATGAACACGTGGTTTAGTAGCACATTTTGTTGCTTCATATACTGCATCAATATCAGATTTTTTACATCTTGCTAATCCACACACTGCAGTGGTAGTTAATGCTTTAGAGATTGCTTCTACTGATTT…
	TAAGAAAAAAGTTAAAAAATATTCAATGGGTATGAAACAAAAATTAGCGATTGCCGTATCATTAATGAATAAACCAAAATATCTTATTTTGGATGAACCGACCAATGGCATGGATCCAGATGGCTCAATCGATGTTCTAGAAACGATACAATCTTTAGTAAATGAATTAAATATGAAGATTCTTATTTCAAGTCATAAATTAGAAGACATCGAATTAATTTGTGATAGAGCTGTCTTTTTAAGAGATGGAAATTTCGTTCAAGATGTTAATATGAAAGATGGTAGTGCAGAAGAAAGTACCTCTATTACGTTGGACAATGATGATTTTGATCAAGCGCTAAATTATTTACAAGAACATTTTAATGTTATTCATTCTTATAAACAAAATGGAGAAATTCT…
	AACTTCTGGAAAGGAGCTATTTAAACGTACTTTACCAGATGTTTTAATAAAATTAGAACGTGCAGGTTATGAAACAAGTGCTTATGCAACTGAACGAGAAGGAGATGCTACACTTGAAGCGGAACGTGCACTTGAACAAAACTATGATATTATTATAGCCGCTGGTGGTGATGGCACTTTAAATGAAGTTGTAAATGGAATTGCTGAACAATCCAATAGACCTAAATTAGGTATTATACCTATGGGTACAGTGAATGATTTTGGACGAGCTTTACATTTACCAAATGATATTATGGGTGCAGTAGATGTTATTATTAAAGGTCATACGACAAAAGTAGATATCGGAAAAATGAATAACCGATATTTTATAAATTTAGCTGCTGGAGGTAAGCTCACGCA…
	GAGATATTGATAGGATATGACGGGGAGATTAATGAAAGATTTATAAAGTCTTGTCCGAATTTAAAGTGGATTGCATGGTATGCAACAGGCGTAAACAATCTACCATTAGAGTACATTAAGAATAAAGGAATAATTTTAACCAATACTAGAGGAATACAATCAAAGCAACTTTCAGAATATATACTAACTTTTATATTAAATGATCATAAAAAAATGGAAACATCATTTATTAATCAACAAAAGCATATTTATGATAGTACTTTGACAGGTAAACGTTTAAAGGATGAAACAATTTTATTTTTAGGTACTGGAGCTATTGCTCAAGATACTGTAAAGTTATTGACACCTTTCGAATTGAAAATAATAGGTGCAAGTAAAACAGGAAAACAAAAAGAAGGA…
	GACGCAAATATTTAGATTTTCTTTTACCCACACCCAAAGGACGCCGTTTTAATTCACACAATATGTATCTTTATTTATTTGTGAGAAGTTTTGTAAGAGGGAAAGATGCATTAAGTATTATTCTTCGACTTGTTATCATTGCACTTGTACTTATGATTTGGCTGTCTCATCCACTTGTTTCTATTATTATTGGTAGTTTATTTATGTATATTATTTTATTGCAAATGTCTCAGTTTTATACGCAGCAAGCGTATGGACTATGGCCTCAGGTTTGGCCTGTATCAGATAGTGAAGTAATCAAAGGATATGAAAAATTCTTATATCGCCTTATGATTATGATAGGTATTATTTTCGCAATCATTTTTATCATTTTTTATATGAAATACTTCTTTTTTGCAA…
	CCTTTGGATTACCCGCTGAGCAGTACGCGTTAGATACAGGGAATGATCCTAGAGAATTTACTAAAAAGAATGTTCAAACATTTAAACGTCAAATTCAAGAACTAGGTTTTAGTTATGATTGGGATCGAGAAGTTAATACTACAGATCCTGAATATTATAAATGGACGCAATGGATTTTTATTCAGCTTTATAATAAAGGACTCGCATATGTAGATGAAGTTGCAGTAAACTGGTGTCCGGCACTTGGTACAGTGTTATCAAATGAAGAGGTTGTAGATGGTGTATCAGAACGTGGAGGTCATCCTGTATATAGACGTCCGATGAAACAATGGGTATTAAAAATTACAGAATATGCCGATCGTTTATTAGAAGATTTAGATGAATTAGATTGGCCTGAAT…
	TGGTAAAGATGACAATATCGCATCTGTTAATATCGATTTTGCTAAAGCTGCCAGAGAAGTTACAGAACAACTTATTAAAACAGGCGCAAAAGATTTTGTACTTGTAAGTGGAGATTATTCTAAAAAGGCTCAAGAAGATGTACTAAGTGGTTTAAAGGATGCTTTAAACAAACATCAATTAAAGTTAAATAACACTATAGAATTATCAGGTTCAGAAAGCTATAAAGACGGAGTGAATGTCTTTGAAAAATTAAAAAATAATTTGCCTGATGCTATATTATCTATTAGTGATGAACAAGCAATTGGTATTTTGCATAGTGCTCTTGATGCTGGAATAAAAGTTCCAGAAGAACTACAAATCGTTAGTTTTAATAATACGCGTTTGGTAGAAATGGTTAG…
	TTCAATTAGAATCAGAAGGTGTTAGAAAAGTATTGATGGAATTACAGCCTGAACACTTTGAAGATATCGTTGCTGTAACATCATTGTATAGACCCGGTCCAATGCAAGAAATACCTACATACATATCAAGAAGACATCGTCAAAGTGACATTAAATACTTACATCCTGATTTGGAGCCTATTTTAAAGAAGACATATGGCGTCATTATTTATCAAGAACAAATCATGCAAATTGCTAGTCAATTCGCTAATTTTAGTTATGGTCAAGCAGATATATTAAGACGTGCAATGAGTAAAAAAAATAGAGCTATCCTAGAAAGTGAACGTCAACATTTTATTGAAGGGGCTGTAAGTAATAATTATGATGCATCAATTAGTGAACGTATTTTCGAACTAATAT…
	TTATATTATAATAAAGCAGCTATAACAATGAAGAGGTGTTTGAATATGAATATTAACCCAAATAATATAGAATTAATGATTAGTGCAGTGAAAGAAGAACAATATCCTGAAACCAATTTAACTGAAATCGCTTTAAGTGGACGTTCTAATGTGGGTAAGTCCTCTTTTATTAATAGTATGATTGGTAGAAAAAATATGGCTCGTACTTCACAACAGCCTGGAAAAACGCAAACTCTAAACTTCTATAATATTGATGAACAACTTATTTTTGTTGATGTTCCTGGATATGGATATGCAAAAGTAAGTAAATCACAGCGTGAAAAATTTGGGAAAATGATAGAAGAGTATTTAACTAAACGAGAAAATCTAGGTTTAGTCATTCAACTTGTAGATTTACGA…
	AATTAAATTTAAATATTCAACAAATTAATGGTGCGATTTTATCTATTTCTCAATTTACACTTTATGCAGAAGTTAAAAAAGGTAATAGACCAGGTTTCTCACAATCCATGCGACCTGAAGATGCCAAAATATTATACGATAAGTTTAACTCTGAACTTCAAAAGTATGATATTGATATTCAAACTGGTGAATTTGGGACAGATATGGAAGTAGAAATTATTAATGATGGTCCCGTAACGATTATATATGAAAGTCAGGATGGCAAAGTAATATGAATAAATTAGATACATGGTTAACTAAACATGATCTAAAAAATATGTTGACGTTAGTAGTAGTGTTATTATTTATTCTTTTTATAATATTATTATTTATGTTTATGAATCATAATGACCAAGATAG…
	GATGAATTAAAGCAAATGATTATCTTTATAGTAGTAAATAGAGAAAAAAATATTCAAAAGGTTGATGAAAATATGATTTCCATATCTATTCCAAGAATGGATATTAGTTCATCAATGATTAGACAACGTGTAAAAAATAAAAAAACAATTGATATTTTAGTCCCTCGAAATGTTAGTAAATATATTAGAGAGGAAGGATTCTATGAACACTAAAGAAGCAAAAAAACTTATCGAAAATAAATTGCCCGAAAAGCGTTTTAAACATTCTCTTAGAGTAGCTGACACAGCAGTTAAGCTTGCTGAAATCTATGATGGAGATAAAAGTAAAGCAGAGTTAGCAGGCATTTTACATGATTATTGTAAATATGATGATTTAGGAAAAATGTATCAAGTCGTTCG…
	AAAGGTCAATTCAAACCAGTTGGAGAGGCTCGCCCTCATATTGGAGAACTAAATCGAATTGAATATGTAAATGAAGTGAAGCTAGAATTTATGATTCGTAAAGATCAATTAAATATTGCTAAAAATGCAATTATTAATTACCATCCTTATGAAACACCTGTATATGATTTTATTAAGATGACGACATCTGCTAATTATGGTCTTGGAAAAATAGGCGAACTAAATGAGCCGTTAAATTTAGAAGATTTTGCTAAATATGCTAAAGCACATTTAAATATTCCTAGCGTTCGTTATACAGGTCCTTCAGAAGCGTTAATTAAAACAGTTGCTATTATCGGAGGTGCTGGTATCGGTTTTGAAACTAGTGCTTTTAAAAAGGGAGCAGATGTTTTCGTTACT…
	ATAAAAGATGATTTATTAGATGTTTATGGTGATGAGAAAAAATTGGGTAAAAAAGTAGGAAGCGATGTAGAAAACCATAAAAGTACTTATGTTTCTTTACTTGGTAAATCAGGCGCTGAAGAAAAACTAAAATATCATAAAGATGCTGCAATAGATACAATTAATCAATTGAAACCACAATATGATGTTGAACCGCTTCTAGAAATTGTAGATTTATTTTATTCACGTGACCATTAATAGTTAGAGTTTTTCTCTTTAAAGATTACTAAGACAATAATCTTTAAAGAGTTTTTTGTTTTAGTAATCTACTTTTAATGATTTAAAATGCATAAATGTATATAAATTTAAATTTAATTTTAATAGAAAATATGATAATACGTATCATAAATAATAATATCA…
	GCCGCTTCTAAACATAAACAACATGATGAACATAACAATCTAAATCATCATGATGCTGATAAACATCGTGAATACGAAGATAATGATGGTTTCCAAGCACATAATGGTAATAAAAAACGTGGTTTAATGGGAATTTTACTTCCACTCATAGCTTTATTACTTATTTTAGCTGCTCTAGCTATTTTTATTGGCATGTATCTTAACAATGACCATAAAGAAAAAAACAATAACACTGCAGATAATAAAACAGAACAAACTGAGAACAAAGATAACGCTAAAGACAAAGCTACAAATGAAAAAGACCAATCAAATGAAAAAGTAGCAACAAAAGAAGATAAATCAAGCGAATCAGATAATAGCACTAAAAAAGATAGTAATGAGTCAAATGAAGTAGCTACA…
	GTAAACCCCTCGAGTGAGCAATCCAAATTTGGTAGGAGCACTTGTTTAGCGGAATTCAACGTATAAACGAGACATCTTTACTCGCATAGTAAAGATTTGTAGACAGATGGTTACCACCAAAGTACCAGTACAACTAGTGTACGTTATGAGTACAATGGTACAGAACATGGCTTATAGAGATATCACGGACTAGTTTAGCTCTCCCTTTTTATGGAGAGCTTTTTTTATATTGTATACATAATTATTTTAATATTTGTTAATATACTAATATGATATGAGACAAAGGAGATGAAATAATGTATCAATTATTAGCAGTGTGTCCAATGGGTCTTGAAGCCGTAGTTGCTAAAGAAATACAAGAACTTGGTTATGATACTCAAGTTGAAAATGGACGTATTT…
	TTTCGGCTAATGCTTGATTCACATTTTGAATCATGCGAATTTGCGGTGCTGTTTGAATTGCTATTTGACGTGATAATTGTAAGTCATAAATTTTTTTATCTAATCGATCAACAAATTGCTCCATATCAGCGACACTTTGAATATCCATTTGATTACCAGATTGTTCTGCATGTTGACGCAATTTAGGCAATTCATTAGCATTTATGTCTTGTTTTTTACGCTGTGCAGCAGCAATATATAGAGAAACATCATCAAAATATACTTTATTTTGTTCATAAAGATGGTCGAGTAACTGAATGTCTTTAGTTAAATTTCCTTTATGCTTATCCAATTGAATGGTGATTCTATCAACTTGTGAACTTACAGATTGCATTCTAGAGAATACTTCATTTATTGAAG…
	AGCAATAACATATAATTCATCTTTATAATGATCAAATACATATACATCTTCTATCATGTGAAATTCAATATCATTGCTATCCTTAATTTCTTGTATAGATTGCTGTTTTAAGATTGGAAATTCATGTCTTATTAAGTCAAAACTACATGTACCAATAAAGCCAGATACAAATGGTAAATGTTTTAATTTTTCATCTGTAATCTGAATATTAAATTGATTGATATAATCTTTTAAGTATTCATAAGACTTTTCAGTAATTTCAATATTTTGTTTTTTTGTTTTTATCGTTAGTAAGTCGTTGTTTAACACAACAGAACCATAGCTTTCGAATGCCACAATAGAATATCTACCTTTAACTTGTTTTTGACTGGTACTTTCTAAAATAATTTTATTTTTCTT…
	AATATCACACCTAAAATGATAGATTCTAAAATTTCAGCCCCAGTTAATCTAAAATATGGAATGACATACATCAAAGCACCTGTCGACATAAAGATAGGAGGTAAAATAATTTTCTTTTCATTTACAGGAAACTTTTGTGCTTTCATACGAATAACTATGACAACAATCCCCATAAACAATGCAAATACTATGGAAAAAACTAAATATGCCAAATTTACACCTTCTTATATTCACATAACTAAAAGTTTAATACTATTATAATTCTTAAATACTCCAACTAAAAATGTTTTACAACAAAAACAAAGGATTGTAAACCCTTATGGCATACAATCCTTTAATAACTATTATTTTTTTGAACTCTTCATGTTTTGATCCATGTTTTTGTTCATCATCGTCATC…
	CCTTCACCTGTAGCTTCTGAATCAGTAGATTCTGTATCCACAGTGAAAGTGCTGATCGCATGTTTGTAAATCAAATGTTGTTTGCCTTGAGAAACTAAGCTAATCATGTATTTATCAAAGTCTTCGATAACGCCTTTCATTTGAAAACCATTTAAGAAAAATACAGTAATTTCCGTTTGTTCTGCTTTAAAGTTCTCTAGTGCTTGATCTTGGATGTTTTGGTTTGCAATCATGTTTAGAACTCCTTTTATTTATTTGGGTTGTAATCTCATCTAACATCATTTGAAGTGACATTGTCTCTCTATCAAACCATTGAACATTCATTTTGTTTTTAAACCATGTGAGTTGCCTTTTCGCATATTGCCTTGAATGTTGTTTCAATAATTCTATAGCTGGTTC…
	TTAAAAGTATGAAAGAGGTTGAGACAATATATATCACATAGACTCTTAAGCCCATTTTAAAATCATTAAAAATAAATGAGTCAAATCATCTTTTAAATTTATAGAGTTCACTATAAAAGTTAGGGTAAATGTCTTATCTTTTATATACTTTCAATTTAATACATCAATGAATCTATAAATAAGAATGATAAACGTTTATATTTTTAATTATTTTATAAAAGTGATATTGTCCCGACCTCTTTATTAAATGTATGTCTCTTAAATTTCAGAAATAACTGGAATAATCATTGGGCGACGTTTTGTACTTTCAAATAAAAGCTTGCTAATTTGGTCGCGCATATTTTGTTTAATTTCAGACCACTCAATGCGTTTTTCTTGTAGTCCAGCTTCCACAATTTC…
	TAATGTGTGGCCTCACGTGAACCTACAACACCTAAAGTATACGTAGATGATAATAAATGTATATTTCCACGATAAAATAATATAAAAGGATAGTCGTAAATAGTTTTAAGCAATGGAGGATATTGAGAAGAAAATGAAGTAACATAGTTAACCTGAGATCTAGAAAGTTGAGTTTGAATGTAATCGTAAGAAATCTCTTCTAATTGAGTAAAACGCTTCTTTTTTAAATATAGAGATTCCCATTCATTAATCATTTCAAATTGAACATGTTCATTAACATTGAAAAATTTTGGAAATACATTGAGTAAATGATGAATATGTTGGGTCGTATACCCTATCCATCTCATTTTTAATAAAATAAAATCATTCATGAAATAAATGTCTCCTTTTAATTTATTA…
	TCCTGCTTTAGGATTGGAGTTAATAATTTTATTTTCAGGATAATCATCATTATATTCTCTAGATATATGTCCTATTTCTAAATGCGAAGCTTTTAATACTTTTTCTGCTTCTTTTTCAGTTTTACCCGTTAAATCAGGCATTTCTGTATATTTATCACCAAGCATGCCCCAAGCGATAAACCCAATCAAACTTAATAATAAAAGCGCTAGAATAAAAATAATAGCGAACTTTTTCTTTTTAGAACGTTTTTTACGTTTAGATGTGTATACATTATTTTCGCTTGCTTGAAATTTATGATGATTGATAATAGGAATTTGCATCGTTTGCGCTATATCTTTTTTATGAGTTTCTTCGTCGAGCTTATTTTTTATTTCTTTTTTATCAATGGGTACTGTTTG…
	GAATCAAGTTTGACTGTAGCACCTTTAATCTTTGTTAATTCCATCATAATATATGATTCCAATTGCTTTGTCAAAACAAACTGAATCGTATCACCAACAAGTATATCTCCTACTTGTTCTCTTTCTATACCTAAAGACATTAAAGTTCCAAGTACATGTTGATGTTGAATAGACACAAATTTCTCAGGATAATTAATTTGGATTAATACTTCTTCAAAATCACCTTCAGTAGGTTCAAAATAACTAGGCGCAATAATTGCTCTCTTTCTTTCTGCCGATTGACCACCGAAATAGCTCACTTTCATATCTTCAAAACTACCGACGATGACTTCTAATATATATTGTCCTCTAGGATCTAAAAATGAAGTCAATACAGGTGCATATTGTTGATTAACTTGT…
	AAGATAGTACTATAAACGCATTTACTATTTTATTTAGTACTTGTATGTATAAAAATATAATAGTTATAATGATTGTAAATTTTCTGAAAATTAAACAAATCAAACATCTACTTTTTATTAGATTGAGTATTATTATTTTTCATAACTACAAGTATGACTTAAAAAAGTAAATATAATTAAAAACAAGATGAATAAATGAGATATACAAGTATTACATGATAATCGTGTAACTACTATAAAATGATAATATTTCTCATTTAGAAAACGCTTCCATACTTTCTTAAAAAAATAAGCTTTTTGTTAACTATATTGTAACATTCTTTCTATATGTATGGGGTATGAAATTCAAAGTCATACCCCTTTTTTT-AAATTAATCTTCTTTTAAAGCGTATTGTAGA…
	ACCAATTGAGATAGCAAAATTTTCTTTTTGATGTACAAAGTTTAATGTGCCATCAATTGGATCCACTACCCATACGACACCTTCAACATGAGTTAAATCATGACCATGTCCTTCTTCTCCAATAACACGATGTTCTGGATAACTATGGGTAATTGCATCATATATATAATTTTCAGTAGCTTTATCAACATTGGTAACTAAGTCATTCGGATTTGATTTTGTTTCAATATTTAATTCTTCCTTCATCATTATTCTAACTTTATTTCCTGCTTCTAAAACTAAACCTTTAGCAAAATCATATAGCGACATACTATCATCTCCTGTTGCTTACTATTATACATCAAATCAATTTTATAATTGTTATACATCATTTTATACCTTCATCACTATATATGAAAC…
	TACTACATTGTCATTTATTTCAATTGCGCGCTCTAAAGCAATCTTAGCTGCACCTACTCTATTCATTTGTCCTGCACCAATTCCAACTGTCTGTTTATTATTACTTAAAATGATCGCATTACTTTTCACTGATGGAATAACTTTCCATCCTAGAAGCATTGCCTCCCACTGAGCATCGGTAGGTTCAACGTCTGTAACAACTTTCATTTCCTCTTTAGACACTTCATAATTATCTTTATCTTGAACCAAATATCCACCTGAGACTGAAACAAATTCTTCTTCACGATTATCAATTGTCATATCAATTTCTAATAAGCGAATATTTTTCTTTTGAGTTAAAATATCTAAAGCTTCTTTATCAAATTTTGGTGCAATGACAACTTCTAAGAAAATAGAGTG…
	TTTCATTATCTTTTTTTTACTCATTAAAATATTGTAACATTTTTCGTTATTCATCGTATTATGATTGCTTAATCAATTTAGAGAAATATTTCACGTTGATTGACCTTTCTTACCTATTCCTTTAAAATACATATGTTAAAACTTTATATTATAAGAGGTAGATTATATTATGGCAGATCAATATCAACAATATTCAACTGTTAGAAAATATTGGCATTTAATGAGACCTCATACTTTAACCGCGTCTATTGTCCCTGTATTAGTAGGAACAGCGACAGCTAAACTTTTCTTATTGGGCAGTCAAGATCATATTAAATTCAGCCTATTTTTAGCAATGTTAATCGCATGTCTTTTAATTCAAGCAGCGACTAATATGTTTAATGAATATTATGATTTTAA…
	TTCAGCAAACATAGTTTGACGGAATAATGTTGCTCTGAAACGCTCAAGTTCTTGGTTTAGTAATAATAGACGTCGATCATCATCTAAATGTTTATCCATATAATCACTTAGTAGAGCTTCATTACATGTTGAAGCAACTTCAGCTACAAAGATAGAATAATCACTAGAGTTTGATGGTTGATTTTTACGACTAAAGTAACTATGTGCAGAATGTCCAAATTCATGCACAAGTGTATATAAATCAGAGATTGTATCAGACCAATTTAATAAAATAAATGGATTAGTTAAATGTGCGCCTGAAGAATAACCACCTGAGCGTTTTCCTTTATTCTCATAAACATCTACCCAACGATGATTTAAACCTTCTTTAACTACATCTAAATATTCTTTTCCCATTGG…
	TTAGCGCGTCTGCCTTTACCACCAATCAGTCCACTAAAATATTGAATGACATAATGATCATTATAGAACTTATCAATTAACTGATACACAGGATGTGTTTGCCCATAATCTTGATATAAATGTATATCTTCAATAAAACGACGTAATTTATTAACTAATTGTGCGTTAGCTTGATCATATTTTATATAGTGTAAAATTGATTGATAAAAGTAATCATCGTTTGAACTGACTACTCGAATTTCAGCAAGTTCATCTTCAGTAAATTGATAAATAACAGAGCGCATTAACCCAACTAGATAAATATCTTGCAATGGGTTATCAATCGTTCTAAGAAACGATAGTACTAGTCGTACTTCCGTTTGTTCAAAATAACCTTCCTTACTATTAACATGGAACGGA…
	TGATGTGCGAATGAATTTTCCTAATTCCCATCGTGTAAATACAATTTATGGAGAAATAAGTGATATTGACTTAGATAACCAAATTGTTTCAGTAGGACAAACTAAAATCGATTATAATGAGTTGATTATCGGACTAGGTTGTGAAGATAAATATCATAATGTTCCAGGAGCTAAAGAATACACTCATAGTATTCAAACGCTTTCTAAAGCGCGTGAAACGTTTCATAGTATTAGCGAGTTACCTAAAGGAGCGCGTGTTGGAATTGTAGGGGCTGGCTTGAGTGGTATTGAATTAGCAAGTGAACTACGTGAAAGTCGCACAGATTTAGAAATTATTTTATATGATCGTGGACCTCGTATATTAAGAAATTTTCCAGAAAAATTAAGTAATTATATTGC…
	TTTTAAAAAAATAATAAAATGTTAAATAAATATTAATATTTATTATGTAATATTTATAGTGAAATTTGATTGACATATTGTAATGATGGAGGTCAGTTATGGATAAAATTATATTCTATCTAGGTATTACTTTATTTTTAATCGCTTGTATAGTCATTATTTTTGGTATTATTGCTATTTTTAAAAATAAAAATTACTTAAAAATGCTTGCTATGGCTATTATTATTATCTTATTAAGTATGCTTGCACTGGGTATTCATAAAGTCATTGAGAGTAATAATCCCTCTAAAAGTGACATCACTCCTATAAAAAAAGAAAAGCCTAAAGATAATAAAACAAATAAAGAAAATAACAATAAAAAAGAAAATAATTCTAAGAAAAATAATAAGGATACATCAC…
	CGATTTTTTTTATGGCTTGAGGCTGGTCCCCTTGTGGTTCAAATTCAGAATTTAATTTAAAAGGATGATGTTCTACCATTCTTTCAAGCGCCTCCTCAGTTTATTTTATTAATTGTTTATTTCAGTAAAAATAATATTATTTATACTTATTTTAACAAAAAAGCGAATAAAAAAACAAACGTTTGTTCGCTTACGTTTGCCATCATTTTTTATACATATATAAAAGATGAGACACAAATATAAATTCATTTCTATATTTATGCCTCATCTTAATATGTTGACGTATTTTTATTAGATATGTATTAATAATATAAAACAAATGGTATAGTACTGCAATTTTTTTGGCTTAGTCTTGATGTTTGTGAAATTCTAAATTATCAATAATCACATAACCAGCTA…
	TCTTATCATTTTAGTTTTCTCACCTAAGATTACGAAAGCTATGAAAGGTATTCACTAATTAAATACAAAATAGTAAAAAATACTTCTAGTTATAACATCTAGAAGTATTTTTTACTTATATATTTAAAATTATAAAATTCAGGGTAATTATTTATAATATAATTTTAAATGAAAGTAGGTTGAACTATGGAGCAACAGTATAATCATGGGGTGTTATTTTACCATGAACATAGTGGACTTAAAGATATATATGATGGATTGGGAGAAGTCGCTAAATCACTAACTCAGTTATGTAAGCATCTTTCAATACAATTAAGTGAAAATGAAGGTGACATTGAAAGATATTGTAAAGAAATAAAAGACCATACTTATATTAATGATATCGATATCGTTTTTATA…
	ACGATATTTTTCATTAAATGCTTCATGTGCAATATGAGGATATTGAGCCATAAGAACATAATAAAACTCACGAAACATTACTTCTCTAATAAAACTTTCGTAATTATTTTCATTTTCCTCATATCCTTCTAATAAATCTGTAATAATTTGTTTAATATCTATCAGACCATATGCTAGAACAATACTCAATTGACTAGTGAGCACTTCTGGAAGATACTCTCTATCCTTTTTATAGTTTTGAATACTATGATTCAAATAATCCTTCCAATTATTTAATGCTTGATCTTCTGATTGTCCATCATGATGATAATCATTAGTTATCGTTTGTTGTGATTGGCTACATTTATTAGCGATATCACTTAAATGATATTGATACGAAGAATGCTGTCTAAGTTTTGA…
	CATGAGCACATGATATATATACTTCTTCGAATTCCATAAAATCAATATTGGACATTATATTTTTAATTTCTTCAAATTTGCCGTTCAGAACGTAAAATTTAATATCTTCTTGTAGCGTAATGTCCACCTACTTTCATCATCAATATCATGCTATTTATTTTATCATATTCATTTTGGATAATCATTTTATAACCTTTTTTTTATATAAAAAAAACATCAAAATTCATCATTACTTATTTAAACGCTGTAGACTTAAATGAAGATCGATTCACTTCTTGAATCGCTTCATTAGCAGTTTTACCAACACTTAAAGACATTGCTGCTGTAAAGCTTCCTTCTACAATGGGTGCATTTACTTTGTAAATATGATACTTACCTTTATACATATCAATTGCTAAA…
	CATCTAATTCTATAAATTTATGTTTAAAGTCAGCAAGTTGTACATGTACAAAATAATCATGAAAACGTTCATATTGTTCTTCTATAAATTTATCTCGAGACTTAGTTCTATCCAATAATGTTCCTTCTAAATCGAACACAACTGCTTTGATTTGGCTTAAGTCCATTTTTATTTACCTCTTATCAATATAATTATTCTTATTTTAATAATTTTTGTTCACTTCACTAACGTGT-GTATTAGATTGAGTGACTAAAATATAAAATAATATGGGTATCCCAACAAGTGATAAAATAATACTTGCTGGAATTTGCACTGGATTGATAACCATCTTCCCTATAACATCAGCGAATAGCATCGTTAATGCACCTATCAATATGTTTAATGTCATTTGTATAACA…
	TAAGCCCCATCGTTCGAAGAGTATCGCATTTCCCATTCCTCCTCCAATCCCCATCGTAGCAACTCCCCGCTTCCAATGTGTCATATTTAATAACCTAGTGATTAACGCTACGCCACTTGCGCTATAAGGATGACCAGACGCAATGGCTCCACCCCACTGATTGACTTGATTAATATTTAATTTTAACTCTTGAATTGAAGCTAAAACTTGTGAACTAAATGCCTCATTAAGTTCTATTGTATCAATGTCACTTATTTTTAAATTTTGTTTTTTAAGTAATTTTGTTACGGCAGGTACTGGTCCAATACCTAGTCGTTTCGGATTGACGCCTATTGTCACAGCATCTGTAAACATCATCCCCTCTGATATGCCGTATTGTAATGCTGTTTCTTGATTCAT…
	NNNNNNNNNNNNNNNNNNNNNNNNNNNNNNNNNNNNNNNNNNNNNNNNNNNNNNNNNNNNNNNNNNNNNNNNNNNNNNNNNNNNNNNNNNNNNNNNNNNNNNNNNNNNNNNNNNNNNNNNNNNNNNNNNNNNNNNNNNNNNNNNNNNNNNNNNNNNNNNNNNNNNNNNNNNNNNNNNNNNNNNNNNNNNNNNNNNNNNNNNNNNNNNNNNNNNNNNNNNNNNNNNNNNNNNNNNNNNNNNNNNNNNNNNNNNNNNNNNNNNNNNNNNNNNNNNNNNNNNNNNNNNNNNNNNNNNNNNNNNNNNNNNNNNNNNNNNNNNNNNNNNNNNNNNNNNNNNNNNNNNNNNNNNNNNNNNNNNNNNNNNNNNNNNNNNNNNNNNNNNNNNNNNNNNNNNNNNNNN…
	ACGGTTAGAGTCATCGTTTTCAAGGAATGGAATACAAGCTGTCGCTGCTGATACTACTTGTTTAGGAGATACATCCATGTAGTCCATTTTTTCTTTTGCCATAACAGTGTTGTTACCACGGAAACGACATACCACTTCATCATCTAGGAAACGACCATTTTCATCTAAACGAGAATTGGCTTGTGCAACTACATAGCTATCTTCTTCATCAGCAGTTAAATAATCAATTTGATCAGTAATTGAATTGGTATCAATATCTACTTTACGATATGGTGTTTCGATAAAACCAAATTCATTTACACGTGCATAACTAGATAATGAGTTAATTAAACCAATGTTTGGTCCCTCTGGTGTTTCAATTGGACACATACGACCATAGTGAGAATAGTGTACGTCACG…
	NGTAACTCCGTATAGAGTGTCCTACAACCCCAATAAGCAAGCTTATTGGTTTGGGCTCTTCCCGTTTCGCTCGCCGCTACTCAGGGAATCGAATTTTCTTTCTCTTCCTCCGGGTACTAAGATGTTTCAGTTCTCCGGGTCTGCCTTCTGACAAGCTATGAATTCACTTGTCGATAACACAACATAACNNNNNNNGGGTTTCCCCATTCGGAAATCTCTGGATCAACGCTTACTTACAGCTACCCAAAGCATATCGTCGTTAGTAACGTCCTTCATCGGCTTCTAGTGCCAAGGCATCCACCGTGCGCCCTTAATAACTTAATCTAATATAGTTATTAATCTGTGAGTGTTCTTTCGAACACTAGCGATTATTTTTTATGAATTCAAGCTTATTTAAAA…
	TAATAAACGTTCAAATACTTTTTCTACCACTTGTTTATGACGTTCTTCTGTAGTTCTAATAAAATCATCATTTGAGATTTCCAATTTAGCCCATAAGCGTTTGATTCCAGCAATCATTTCATCTAAATACTCTAATTCTGTTTTTCCTGCTTTTTGCGCTTTTTCTTGGATTTTTTGACCATGTTCGTCTGTACCTGTAAGGTAACGAACATCATATCCTTGCATTCGTTTATATCGTGCAATTACATCACCAGCAACTGTAGAATATGCGTGACCAATATGCAGATTACCACTAGGATAATAAATAGGGGTTGTAATATAAAATGTTTCTTTCGCCATCAGTAGTCCTCCCTTTCGTTCATGTCTTAATGACTAGTTCACTTTAAATTTTATCTAAAT…
	CTGGAAAAATTGTTACAATAATACCTTTATCAATACGATTTTTAATATCTAAAGCACCTTGTAATGCTGCACCAGATGAGCTACCAACAAGTAGTCCTTCTTGTTTAGCTAATCGTTTTACATTTTTAAATCCTTGATTATCACTGACTGTAATAATATCATCAACGATAGATTTTTCTAAAAATACTGGCCATTTTTCAGAGCCAATACCTTCAATATCATGAGCATGTGCTTTACCACCATTCAATACTGAGCCTTCAGGTTCAACAATAATATTTTTAACATTAAATTGTTGTAAATGTTTAGCTACACCAGTAAATGTTCCTCCAGATCCAGCACCAGCTACAAAATAATCAATGTGTGGTAATGCCTCTGTAATTTCTTTTCCAAGCGTATGCG…
	CTTTCAGCAACTTTTTGTTGTGTCAGACCAAGATCATTCATTAATCGTTGATAACTTTCAGCTTCTTCAATTGCATTTAAATCTTCTCTTTGTAAATTTTCTATAATGGCTAATTCCATCATGTCAGAATCAGAAAGGGATTTTACAATTGCAGGAACTTCCTCTAACCCAGCTAATTTAGAAGCTCGAAAACGTCGTTCTCCTACAACGATATAATATCCATTGATCGTTTTTCTTAAAACAATAGGTTGAAGTATACCATGAGTTGTTATAGAATCTGCTAAATCTTGAAGTTTCTCCTCATCAAATGTTTTTCTAGGTTGATAGGGATTAACTTTAATACTTGAAATTTTAATATATTGTACATGTTCATCATTATTTAATTGAACACGTTGATCT…

## Sheet: Staphylococcus xylosus
	>Staphylococcus xylosus
	ATGTCAGAAAAAGAAATTTGGGAAAGAGTTCTAACCTTAGCTCAAGAAAAAGTTAGTTATCCTAGCTATCAAACTTTTCTTAAAGATACAAAACTTTATCAACTACAGAACAATGAAGCCATTGTAGTTATAGATGATCCTTTTGTAGCTAATTGGTTAAAATCGAATTACGTTGAAATTGTTCAAAGTGCCTTATACGAAGCGATTGGTCATGAAATTATGCCTGTTTTCTATACTGAAGATGAATTGGAAAACTTAAAACCGAGTAAAAATAAAGAAACTAATGAGGCAGAACAATTCAAAAAAGAATATACACCTGGTGTAGATGAAGCTGTTATTGGCGGAGAACAGTTCAATACTCATAATACATTCGAAACATTTGTTATTGGACCTGGCAAC…
	NNNNNNNNNNNNNNNNNNNNNNNNNNNNNNNNNNNNNNNNNNNNNNNNNNNNNNNNNNNNNNNNNNNNNNNNNNNNNNNNNNNNNNNNNNNNNNNNNNNNNNNNNNNNNNNNNNNNNNNNNNNNNNNNNNNNNNNNNNNNNNNNNNNNNNNNNNNNNNNNNNNNNNNNNNNNNNNNNNNNNNNNNNNNNNNNNNNNNNNNNNNNNNNNNNNNNNNNNNNNNNNNNNNNNNNNNNNNNNNNNNNNNNNNNNNNNNNNNNNNNNNNNNNNNNNNNNNNNNNNNNNNNNNNNNNNNNNNNNNNNNNNNNNNNNNNNNNNNNNNNNNNNNNNNNNNNNNNNNNNNNNNNNNNNNNNNNNNNNNNNNNNNNNNNNNNNNNNNNNNNNNNNNNNNNNNNNNNNNN…
	NNNNNNNNNNNNNNNNNNNNNNNNNNNNNNNNNNNNNNNNNNNNNNNNNNNNNNNNNNNNNNNNNNNNNNNNNNNNNNNNNNNNNNNNNNNNNNNNNNNNNNNNNNNNNNNNNNNNNNNNNNNNNNNNNNNNNNNNNNNNNNNNNNNNNNNNNNNNNNNNNNNNNNNNNNNNNNNNNNNNNNNNNNNNNNNNNNNNNNNNNNNNNNNNNNNNNNNNNNNNNNNNNNNNNNNNNNNNNNNNNNNNNNNNNNNNNNNNNNNNNNNNNNNNNNNNNNNNNNNNNNNNNNNNNNNNNNNNNNNNNNNNNNNNNNNNNNNNNNNNNNNNNNNNNNNNNNNNNNNNNNNNNNNNNNNNNNNNNNNNNNNNNNNNNNNNNNNNNNNNNNNNNNNNNNNNNNNNNNN…
	NNNNNNNNNNNNNNNNNNNNNNNNNNNNNNNNNNNNNNNNNNNNNNNNNNNNNNNNNNNNNNNNNNNNNNNNNNNNNNNNNNNNNNNNNNNNNNNNNNNNNNNNNNNNNNNNNNNNNNNNNNNNNNNNNNNNNNNNNNNNNNNNNNNNNNNNNNNNNNNNNNNNNNNNNNNNNNNNNNNNNNNNNNNNNNNNNNNNNNNNNNNNNNNNNNNNNNNNNNNNNNNNNNNNNNNNNNNNNNNNNNNNNNNNNNNNNNNNNNNNNNNNNNNNNNNNNNNNNNNNNNNNNNNNNNNNNNNNNNNNNNNNNNNNNNNNNNNNNNNNNNNNNNNNNNNNNNNNNNNNNNNNNNNNNNNNNNNNNNNNNNNNNNNNNNNNNNNNNNNNNNNNNNNNNNNNNNNNNNN…
	CGATTATTGCAGGCATTACTGAGCCCGCATTATATGGTGTAGCCATTCGATTAAAACGCCCTATGATTGCATCGATGATTACAGGATTTGTTGCAGGAGCAGTTGCAGGACTAGCAGGTCTTGCGAGTCATTCTATGGCTTCACCTGGTCTGTTCACAAGTGTGCAATTCATAGATCAAGACAACCCTATGAGTATTCTATGGATAATTGTTGTAATGTTTTTATCTATTGTATTGTCATTTATTTTAACTTTAGTGCTTGGATTTGAAGATATACCAGAAGCAGAAGATGATTTATTAGATGCAGAGTCGAAAGGTGACATGATTGTAGAGGCGCCTGTTGAAGGTAAGGTGAAGCCGATTGAAAGTGTTGAAGATGATGTGTTTAGTAGAGAAGTGA…
	TACTTATCATTTTGGCCAGAGAACCTGTTTTATTGATTTTTGCTAGAGTACTACAGGGTTTATCTGCAGCACTTGTGATGCCAGCTACCTTAGCATTAATTAAGACAACATTTCAAGAAAGTGAACGGCAACGTGCTTTAAGTTATTGGTCATTTGGTTCTTGGGGAGGTGGCGGTATAACCACATTTGTGGGGGGATTAATCGCTACATATTTTGATTGGCGAATGATATTTATTTTTTCAATTGTGATTGCTGTTGTTGCAATGATTTTATTGAAAAATATAGAAGAAACAAAAGTTGCTAAAGTAAATAAAGAGAAATTTGATATTATTGGCTTTTCAATTTTTGTAGTCCTCTTATTAGTTATTAATATTATTGTGACACAAGGACAAGACTTGG…
	TGTATTTCTTTTCCGACATTATGATTAAGATATTTATTGTTTTTGGTAAGGTTCTAGATACATGTATTAAATTAGTATTTGTCTTTTCTGTAGTGGAAATATTTACAGGTTTGTTTACCACTATATTTGGTAGTTGGGGATTTGATCCAATTATGGCTGACAAGCACGATAATTTTAGAGCATTAGAAAATGCAGGTAATATAGCTATTATGTTATCAGGTGCTTTTCCAATGGTATATTTAATTCGTAAATACTTTTCTACGGGGTTACACAAAGTTGGAAGTAAAGTAGGGCTAAGTGAGGTAGGGAGCGCAGGTTTTATTGCAACAATTGCGAACATTTTAGCAATGCTTAAACTTGTAAGGGATATGCCTCCGAAAGATAAGGTGCTCAATATTG…
	AATCAAAATCTGGCTTCCAAGATACTTCTGAAGCTTTAGGCAAAATGTCAGGCGCTGAATCTCAGCTTATTGATGGAAATCAACAAGTTACAGATGGTTTGAAACAGCTAGAACCTGCAGTAGGACAGCCTGCACAACAGTTGATTTCAGGAAATCAACAAGTTACAGATGGTTTAACTCAATTACAACAAAATAATAATCAATTAAAAGAAAAAATTGACCAATCAGTTTCTCAACAAGAGGGAGTTGCATTTGAAGGAGACAACGAAAAAGCTCTAAATAATGTGACGAAAGTGAATGAAAATAATGCTACAGAAGCAGATAAATATGGTGAAACAATCGTCCCATATATGGCAAGTGTTAGCTTATTTGTAGGCGCAGTTTCATTTAGCGCAATTT…
	GCAACGATTAGATCATCCATACATTGTAATAAGTAGAGGAGATTCGACATTAAGAGGGCATTTTTATCTAGAACCGAAAGTCTTGAGCGAAGCTTCAGATGAACAATTTGATGGAGTATTTTATATACCAGCGTTCTTTGAAGGGAAACGTTACACATTTGATGGTATTCATTACTTAAAAGAAGGTGACGCATATATTCCTGTGTCTGAAAGTGAATTTGCAAATGATACTACATTTGGATTTAGTAGTAGAACGATGGCAAGTTTTATAGAAGAGAAAAGTAATGGAGAAATTAATGCAAATGACGTAAAACATATTCGTTTATCACAAATACGAGAACGCGATGCTCAATCAATTAATGAAGTGCTTAACAGTATCTCAAATTTTGATGCTGTTGT…
	CGTGATGATGATGCGATACGTCAAATGGTAGCGCAACAAGAAAATATGAAGATACCTAGAACATTAGTGCCACATTGCCCAAAATGTGATGCACCTATGGAAATAAATAAACGTAAAGCGCAAGTTGGAATGGTAGAAGATGCAGATTTTGAGGCACAATTGTCGCGTTATAATCAATTCCTTAATGCACATAAAGAAGCTAAAGTACTGTATCTAGAAATAGGTATTGGCTACACGACGCCACAATTTGTGAAACATCCTTTTCAACGTATGACAAAACAAAATCCAAACGCCTTATTTATGACTTTGAATAAAAAAGCTTATCGTATCCCAGTAGATATCCGTGAGAGAACGATACATTTAACTGATGATATTTCAACATTGATTTTAGAAGCAAAT…
	ACTAGTATGGGAAATATGTTTAAAAACTTTTTCCAAATGGCAACATGGATTGAACCGTTTGGCGGTATAGGGGGACGTGAAGAAACAATGTTCCCTCAAAAATGGACGATATTTTATTGGGCATGGTGGATAGTTTATGCACCATTTATTGGATTGTTTATTGCACGTATATCAAAAGGTCGTACATTAAAAGAACTTGTTTTAGGAACGTTAGTATACGGTACATTGGGCTGTATGTTATTCTTTGGCATCTTTGGAAACTATGCAGTATATTTACAAATAAGTGGTCAATTCAATGTGATTGAATTCTTAAACACGCATACAACTGAAGCAACAATTATTGAAGTGTTACATCATTTACCGTTTCCTAATTTAATTATTGTATTATTCTTAATTTCA…
	TTATGTTACCCATAGCAATTTTGCCGGCAGCAGGCTTATTACTAGGAATCGGTGGTGCATTAAGTAATCCGAATACAGTTAAAGCTTATCCAGTATTAGATATTAATTTATTACAGAATATTTTTATTTTAATGTCATCTGCTGGAAATATCATTTTTCAAAACTTACCAGTTATCTTTGCTGTAGGCGTAGCTATAGGATTGGCGAAGAGTGATAAAGGTACTGCCGGATTAGCGGCAATGCTTGGATTTTTAATCATGAATGCGTCTATGAACGGATTGTTAACTATAACTGGAACATTAGCAAAAGACAACTTAGCAGAAGTAGGACAAAGCATGGTACTAGGTATTCAAACTGTAGAAACAGGGGTGTTTGGTGGGATTGTCACTGGTATAATGA…
	AAGCATATGCACAAAAACATCACTTGATTCAAAATAGAGAAATAGTAGTCAGAATAAGTGATTTAGATGCGAATGTGCTAACGGGGCTTTATTTTGTGAACAAAAATAAATAAAGGCTTTCTAGTGTCTATGGGAGTGATACAGAAATCTATTTTTGATGAAAAGGTTCTGTTCTCTCTCCGAGGCAAGGGAGACTAGAGTTGAAAAACATCTTTTAAAGGCTTTTTCAACTCTAGTCATCTTTACCATTATAATGAGTTGAGACAGAAACATTATTTATATTTCAATCACATGCGCACTGTGGAACTTTTTATAATTTGTTTCTTTTCACTAATAATAATTTACGGATATTGAGTGTCTTCGATAACTGGTCAGAAAGTAACAGGCCTAGAGCAATTG…
	AGGTATTTGAACTAACACGACACCAAATACCATAACGCTAGAAGTACTAACAGAACGCCAAGAAATACGTTCCCTAACTTTAACTAATTGTTTATCAAGCTGAACATATTCATAAAATAAAGGTGCAAGTAATAAACCACATATAATTGTTAATTGCCATGTTGCTGATATTAACCAACCTGGACTGTAATTAGAGACAAATGTAATTGGAATATAGAAAAAGACAAAACCAAGAGTACTCCAAAGTAACCATTGTAAGAAGTGCTTTTTAATATGTCCAAGTATGTATCGGTGTCTTTTTTTTATATAAACAAAAATAAAAAGAAATGGGAACATAAATATAAAACGTAATGAGGCACTGAATAACCAATTGCCACCACTACTTGCCATTGAATGATT…
	GTTCTGCTTATTTATCTAAAGTATTCACACGACAAGTTGGTATGGGTTTTAGTCAATATATCATCCATATAAGACTGAAACATTGTAAGAAAGATTTAGTCATGACGGATAACTCAATTACACAAATTGCTGTGAAACATGGGTTTAGTAATTCGAGCACTTTATTAAAACATTTTAAAGCACATATGAAATTAACACCTTCGCAATTTAGAGAAAAATATAAAAATTTAGAATTAGTAGAAACTATAAATAAAGAACAAAAAGAAGTTATTTATCAAAGATATTTATATTATTTATCATTATATATTTACCAAACAGATGATATGTTACTACAGTCACCTGAGGCTCAAAAAAGAATAGATATTAAACTTAAAGAAACAAAGCGAAGGCTGTCACCTT…
	GAATGTATGGCTGTAAATCCCGATTATCAAATAACGTTCCAAAAAGATCTTGTTAAAGCCAATATAGGCGTCATCGTTAACGTAATGGAAGATCATATGGATGTTCTTGGACCGACGTTAAATGAAGTGGCGGAAGCTTTTACAGCAACCATACCTTATAAAGGACATCTTGTTGTAATGAAAGATGACTATACAGACTTTTTTGCTAAAGTAGCAAAAAAGCGTAAGACGAAGCTTATCGTTGTAGATAAGGAAGAAGTGCCAGAATCGTATTTAAGGAAATTTGGCTACATTGTGTTCCCTGATAATGTAGCTATTGCAATGGGTGTTGCAGAAGCACTTGGTACTGATAGAGAAATAGCATTAAAAGGTATGCTGAACGCACCGCCAGATGTTGGA…
	CTTACCATTTATGGTGTTATTAACAAGCTTTTATGGATCGCTTTTAAGTAAAGGATTTAAAAAGGCTCAAGCTGCTTTTAGTAAATTAAATGATAAAACACAAGAAAGTGTTGCAGGTATTAAAGTTACTAAAACATTTGGCTATGAATCCAGTGACCAAGCGGACTTTAAAGATTTAAGTGATGATGTAGTTGATAAAAACCTTAAAGTATCTAAAATAGACGCATTATTTGATCCAACAATTACGTTAGTCATTGGTATGAGTTACTTTTTATCTATCGTGTTTGGAGCAAAAATGGTCTTTCATGAAGAGATAACATTAGGACAACTCATTACGTTTACGACGTATTTAGGAATGTTAGTCTGGCCGTTATTGGCATTGGGATTATTTTTTAACAT…
	TTACCTTTCCTACATATCTATAAATGTCACAGTTAGAAGAGTTTTTTTTAGAACTAAAAGAAAGCGTTACCAAGAGTGAAGGTAGCTATGTCTGTTAGCTATATTCAGTCTTTACTATGGAAGGGGAGAACGATGATGTTTGAAACAATTTGGCCACTGGTTACGGTGGTAATAGGGATTATCGTATTACTATCATTAATAATTTTCTTGAAATTAAATACCTTTATTTCATTAATAATTACATCTATTGTAACTGCAATATTACTGGGAATGCCTTTAGATAAAATAATAGAAACTATTGAAAATGGTATGGGCAGCACACTGGGCCATATTGCTTTGATTTTTGGACTTGGCGCCATTTTAGGTAAATTACTTGCTGATGGCGGCGGCGCAACACGT…
	TGTAAAGATTATAGAAACATTTTCCTTTAATATTTTATCGATATGTTTCTTTTGTCTATGCGCTTGATATTCTTCAGCGATGGGCGAGCCATTATAGTAAACGTATAGGGTATAACCATCGTTTTCATGTTTAAGATTTAAGCGCTCAACTGCACTTGTGTGAGAAATATTAAGTGCATTAACGAATTTTATAATGCCTCCTAGGGATTGAATATTATCTAGTTCCTTACCGCGAAGCCATTTTGTTTCATGACTAAAAAATTTTAATAGCGACTTATTTTTAAAACTTGCGAGCAACGCTAATTTGACACGATCTTCGTGCTTGAAGCCATCTATCATTGAATTGGCAATAATATAATAGGTATGTGGCGAACTAGAGTCCGCATCAATAAATCTACC…
	TATTAACGTTACCGATGGTCGGTTTGATCGAACGATTCGGTTTAAAAAAACAAGCTTCTAACATGATAGGAAAGGTGAAACGAGTTACAAGTGGGCGTCTGATGACAATATATTTATTAATTAGAGAAATAGCTGGCGTGGCTTCAATACGAATCGGTGGTCATCCTCAATTTGTGCGTCCACTGATTAATCCAATGGTTCAAGGTGCGTTAAAAACTAGATATAATTTGAAAGACGATGAAGTTGATGAATCAGACATTGAAAAGATAAAGGCACAAACTTCTGCAATGGAAAACTATGGAAACTTCTTTGGACAAAACTTATTCGTTGGTGCTGCAGGGGTTTTATTAATGGTAGGGACATTTCAATCATTAGGCATTAAAGTAGATGCAATTGAAT…
	AATTGTTTTAGCGGCAAGACGTCATTCGTGTGTTGTCAGATTAAAAGGGGGCGACCCTGCAATATTTGGTAGAGTACAAGAAGAGGCCGTGGCATTATCTGAACAGGGCATTACTTTTGAAATTGTACCGGGTATTACATCAGCTAGTGCTGCGATTGCTAAACTAGGTATCGGACTAACTGCTAGAAATGTTGCTAAAGCTATTACTTTCACAACTGCTTCACACTGTAAAGGGCAAGTAGAAGAACTTAATCTACACAGTTTAACGCAAGGCGGCACATTGGCTATTTATATGGGCATAAAAAGGTTGCCTCAAATAGTAAAACAAATACTTCAAGAAACAAAAACAGATTTCCCTATTGCTATTTTTTATAATGTGTCTACTTATAATGAACAAAT…
	TTAACATAAATAGTGCACAAGAAAACTAAAACAAATCGAAATGAAAATAAACGAAAGAATATTTGAAAGAAACGAAAAAATATATTAAAATGATAATTGTTAATGAAAACGTTTTCTAAAAAGAAAAAGGGGAGCTTTTAATTATGACTAAGAAAAATTATCCAGAACAAATGAATGCTGTTGTAGCTTATGCACCTGGTGAATATAAATATGAAACAGTTGAAACTCCGAAAATAGAAAATTCAAAAGAAATTATCGTAAAGGTAGAAGCATGTGGCATCTGCGCAGGTGATATTAAAGCGTATGATGGTGCGCCAAGCTTTTGGGGTGATGAAACACAGCCATCATACATTAAATCACCGATGATTCCAGGGCATGAATTTATTGCTCGTATTGTTG…
	GGAAAGGGGATGTTTTATTAGTTTTGCGATTGATACCTAACATCAAAGCTTCATTAGTTGCAACAGTTGTACCATCTGTTTTTGTCATGATTGAGAAGAAGTGTACGCTTTTCTCATTATAATCGTATAAGTAAATAGTGATTTGATATTCATCATTTTCTACTAATTCAGATAAATAAGCGGTTTGTTCTTCAACAGTAAATAAGGTATAGCTTAATGTTTCTCTTTCCTCTAAAGATAATCCCTTTTGGTAATTAAACTGGTTAATAGCGTCACTGAAAATCATATTATATTGCGCATCATGTACATGATTATTGTGGTCAATCATATCTTGTGTTACGTAGTGATTAATAGTAAATGGATTTTGCATCAAAACACTCCTTGATAGTCGAAAGTTAA…
	ACAACTAGTTCAAAACGTCTGGAAGATAATAATAAATGATCTAAATCTAGAAGGTCATTAGTATCTGTACCTTGTAGTATTTGATAAATGGAATAGTTATGAAAACTAAGGAAACTAATCATATATGGTAATTGCTGCTTTGGTAAATTAATCTCTAAAGCATACAAATTATTTTGTTTGAAAATAGTAAATTTAAATGAATTACAAAATTGTATTTGTTTACAAAGTTTGGTTAAATTTTTTCGTGTGGCACGATTGTTTAATCCACCAATATTTAACACAAAAGTTTCAGTTTTATCTAAAAACATATGATACCCCCAATATCTATGGAAAGTGTTTTATCTCTATTAATCATAATATTCAATTACACTTAAATTTTCACAAGTTATTATTTCTATT…
	ATTCACTAGTAAAGCGCCTAATGGTGGTAAAGCGATGGGGGCACTTGCTAATGCTGCAATTGCGTCATTTTTAGTTGAAGCATTTCATAAGTACGTAGGTGGAGATTTGATTGGCATACCATTTTTAGGAGATTTAGGAGAAGTTGCTGGTGGACTTGGTGGTGTTGCAGCTGCTGGTTTAGTTGCATTAGCAATGGGGGTATCTCCTGTCTATGCATTCGTAATTGCTGTTGCGTGTGGCAATATGGATTTACTACCAGGATTCATTGCAGCTTATATCGCTAGTTTTGGTATGAAGTGGATGGAAGAAAAATTACCAGACGGACTTGATTTAATCGCAGCAATCATTGTTATTGCACCAATTACAAGATTAATTGCAATTGGTACTACACCTTTGGT…
	AATTATACGTAAAATACGAGTGATGATTGTATTCATTTTAAATATGCTTATGTAACTCACAATTAGATAAAGTATTGGTAATAAGATAAGATATAGTTGCATAGGTTAACATCCTTTCTATATTCGCTATTAATCTTAGCATGTAAAAAATAAATTGACTAGGATGTTATTTATGATCTTTTCGACTAATTTCTGAACGCACAGATGCAATTTCTTCTTCTATATCTTCAAGTTGTCTAACCAATGGATCAACATCTTGATTGACGGATTCTCTTTTTTCTAAATCGCCTTGTAATCTGACATAATCATATTTTAGTTCTGCTAATTTATCATTTAAATTCATTGCTAGTCACTCCTTATTATTATAGCATTAGGCTACATGAGATTGACTAGAATTAT…
	CATCAAGACCCATTCATGAAACCGAAGATATGCAAATACATCGTGATTATCTCACTGATATTTCTGAAAAAATAGAAGCGGGTATCTACAAACCAACCGTGAATGAAGTAATAGATGGTCTAACTGTTGAAAACTTGTATGATGCACATGTTAAGTTAGAAAATCAAAGTATGATAGGTAAGCTAGTGATTAAACTTTGAAATTAAGGTTAACAAAATAATTAATTAATTATTTAAATAAAAGTGAACATAAAGAGAAGCGTCTTCTGTAGTTCATCATGATATGGTGACTAGGAGGATGCTTTTTATTTTGAATAATATATATAAAATTTATAATATATTTAATTGTATGAATTTTATGAATATATGCAATAAGTTAGGGTATGTAAGTTACATAAAA…
	TCTAGAACGGTAGGCTGACCAAAATATCTACCTGCATAAGCAAGGTAAGCATGACCAGTGTTTACAGTAAGTAACTTACGTTCAATATAAGGAGTTAAATTATCTACATATTTAATATGGTTAAGTTCTGGACCAAACCATGCGTCCTTCTCAATTACCCATTCATAGAAAGGTTCAACGACAACATCTAAAAGGTTATCATTGGTTTGTAATGGTACAATACGATCAACTGCAGAATTAGCAAAGTGAATGTGTTCAGGTAGTGGACCTGTAATGTCTAAAATTGCTTTTTCTAATGTATTGGTTGCCATGATTGCATTCTCACATGCAACAATATTAACAGGTGTTTCTTTTTCTGCTAAATAAGGAGCAAATGATTTCGCGATTATAGGCAAGATG…
	TTACTAAATGCGATTGCGAAATCAGGCATTGTCATTTATAATTTACATTTGTTATTATTACTTATGATAAACTTAGTACTGAATTGGATAAATGCCTTTGAAAGGAAGAATAAATAATGAGAATTCAAGATTATACAAAAGAAATGGTTGATGAGAAATCATTTATCGATATGGCTTACACATTATTAAGTGAAAAAAATGATACGATGAACTTATACGATATCATTGATGAATTTAAAGCATTAGGACACTATGAAGACGAACAAATTGAAGATAGAATCGTTCAATTCTATACAGATTTAAACACAGATGGACGTTTTCTAAATGTTGGAGAAAATATTTGGGGTTTACGTGATTGGTATTCAGTTGCTGACATCGAAGAAAAAATCGCTCCAACAA…
	ATATGAACCCTATGAAGAGCATGTTAGGTTGTTTACCGATTTTAATCCAAATGCCGATTATTATGGGATTATTCTTCGTATTAAAATACCCTTCAAGCGGTGGTTTCACTGAACACCCTAACTTCTTATGGTTTAACTTAGCAAAACCAGATATTTGGATTACAATTATTGCAGGTATTTTATACTTCTTACAAGCATATGTATCAAGTAAGAGTATGCCAAATGAACAACGTCAAATGGGTTATATGATGATGGTCATCTCACCTATAATGATTGTGTGGATTGCATTAAGCTCTGCATCTGCTTTAGGTCTATATTGGTCAGTTAGTGCGGCGTTCTTGATTGTACAAACACAAGTAGCAAATATGTATTACTCAAAACTTGCTAAAAAAGAAGTGG…
	GATTAAGAAAGAAGGTTCTGTTCTTGTAGCATCTTCAGGTGAAAATTGAACGACATCAAAGTATTGTTTCGCATAAGATACGTGTTCTTTGATTGAAGCTAATACTTCTTCTTTAGACATCATTAATTTTGAATCTCGGTGAATAGGACTAGTTGCTATAAAAACGTGAATTCTCGGTTTTGCAGCTTCTTTTGTAGCTTCATATACAGCATCTATATCTTTCTTTACACAACGTGCTAATCCACAAACTGCAGTTGTAGTTAGTGCTTTAGATATTGCTTCAACAGATTTGAAACTACCAGTACTTGATGCAGGAAAACCAGCTTCTATGATATCGACGCCCCATTTTTCTAATTGTTTTGCTATCTTCAGTCTTTCATCGAATGAAAAGTTTACTCC…
	AGGAGGAGCGTATGGAAAGATTTCATCTGGAGTAAGCTCTGTAAAAACATCATTTAATGTATTAGCATACATTTTACTGTCTTTATAAGTAGCCATACCGATTGTTGCATTATACTTTGTAGATTTTGCCTCAGCAGACTGAGATAAAATGCCCTTTGGATAATACATTAATTTTCCAAGATCTGATAGCATATCAGCTATTTCTGGGTTTGATTTAGACAATTTTTCATTTAAATCTAAAGCTAAAGGATTCATATGTTGGTCAACCTCTCTTTACTATTTCAGGATACTATTATATTATCGCGAAACAGCTTTAAATTAAAGCATAGCGCAAAGATTTGACGGAAAAATAAAAAAACTACGCTTTTGCACGAACATATGTTCTGATTTTGTGTTAGA…
	ACAGCGCCTAACAAACCTATAACCATCCAACTAATACCAAGTCGTCTCGCTTTAGGTAATAATTTATGTGTTTTAATAGACATGAATCTAACGATGATATGTGGCTGACCAAAATAGCCCAACCCCCAAGCAAATAATGAAATTATACCTAATACGGTTGTACCTTTAAATAAATTCATATTAGTCGGTTTCATTTCAGCTACTTGTCTAAACGTATCTAAACCGCTGAGCTCTATGAGCGCAACAATAGGTACCATGACCATAGCGATTAACATGATAACACCTTGGAAGAAGTCTGTAATAGAGACGGCTAAGTAACCTCCAAAGAAGGTATAGAATATAACGATAGCCGCTACAATAATAAGTCCCCAATGATAGTTCAAACCAAAAGCACTTTCG…
	GACAAAACATGGTTAAAATAAATAATCGTATGCGCGCGAATGAAATGATAAACAAACTAAGATACGCGTTTACTACAGCCTCGTTGATAGCTCAACGTAGGCTGTTTCATTTGCTATAAAGTATGGGGGAGGAATGGAATTTATGATTCGTAGATATTTACAATTTGTAAAACCATATAAATGGCGAATCATTGCTACGATACTTGTTGGTATTTTAAAATTTGGGATTCCGATGTTGATTCCATTATTAATAAAATACGTTATTGACGATATTATTAATAATAATTCAATTTCAGTAGAAGAGAAATTTACAAGATTAGCTATTGCTTTGGGAATTGCAGTATTTATTTTTGTAATTGTACGACCACCAATTGAATTTTTAAGACAATATTTAGCACA…
	TTCCTCCAAATTTTAATTAATGAGTTAAATTCAATGAAGTTTGACAGAAGATTCAACTATTTACTTAATATTATCACTAATGTTGCGTGCTATAAAATATAAAAGGAAGCAATAACCCACTTTATTTCATCATGAATGATTTAAAGTGGGTTTAGTATAGTTAAATTATATAAAATCGGCAAAATGGTCTCTATAACGCATATGCAATATAGAACCAACAATAAATAAAATAGTTACTAGGGCAAGGTTATACAGCGTTAAGTGCAAGTGTTCTATAAAATACCATTGATGGTGAAGAACAGATGCTCTATAGCCCTCCGCTAGAAAATAGATAGGATTTAATTTCATTACTGTCATTACTATTTCATTTTTAGGCGTATACAAAATAGAAGATACGAA…
	NNNNNNNNNNNNNNNNNNNNNNNNNNNNNNNNNNNNNNNNNNNNNNNNNNNNNNNNNNNNNNNNNNNNNNNNNNNNNNNNNNNNNNNNNNNNNNNNNNNNNNNNNNNNNNNNNNNNNNNNNNNNNNNNNNNNNNNNNNNNNNNNNNNNNNNNNNNNNNNNNNNNNNNNNNNNNNNNNNNNNNNNNNNNNNNNNNNNNNNNNNNNNNNNNNNNNNNNNNNNNNNNNNNNNNNNNNNNNNNNNNNNNNNNNNNNNNNNNNNNNNNNNNNNNNNNNNNNNNNNNNNNNNNNNNNNNNNNNNNNNNNNNNNNNNNNNNNNNNNNNNNNNNNNNNNNNNNNNNNNNNNNNNNNNNNNNNNNNNNNNNNNNNNNNNNNNNNNNNNNNNNNNNNNNNNNNNNNNNN…
	GATTGTGCATTGCATAATATTGATGTCGAAACGTTAGTGCATCGTAGTCAAGATGATCCAATTAAGGATTTAACTTATGACCTAGAACATGCTGATGAATTAGGGAAATTACAAAGTATACTTGAATTAACGAAAGAAAATTTAAATTGGATTTGGAATAGTTTAAGTAGAGAGGACCAAAAACGATTTTTAACTAATTATCAGCCTATATTAAAAGAAAATTCAAACCCGATGCCGCCTCAAACAGCACGATTATTGATTGATCACATTAACCATGGCACGATTAAAATCAAAAGTGAATTAGAAGATGTTCGATATAATAATAATAAGTTCAACTTTAAATATAAAGATGCGTCAGTAGAACAGTTTGATATTGTAATTAATGCTACTGGATCAAAG…
	GGTTTGGGTATTCCAGCAAGTGATTATTTCGCATTCGAAGCTTGTGAATACCGTAGACATTTCTTAAGTTATCATCCAGATTACGCGATTATGACAAATATAGATTTTGATCATCCAGACTATTTTAAAGATGTGGATGATGTATTCAATGCGTTCCAAGAAATGGCGCAGAATGTGAAAAAGGCTATCATTGCATGGGGCGATGATGAGTATTTACAAAAAATAGAAGCTGATGTACCAGTTTACTATTATGGTTTTTCTAAAGATGACGATGTTTATGCAGATAACTTAAAAATTAGTGAAAAAGGTACTCAATTTGATGTTTACATTAAGAACGAATACTATGACACATTCCTTTCACCACAATTTGGTGACCATAACATTCTAAATGGTCTTGCT…
	TTTTAAGTAGTTCAAGAGAGATGACTTCAGAAGAAAGAAGTATCTTACAATCTGTATTAGATGATAGCTTTGATCGTTTTGTAAACATAGTCAAAGAGGGTAGAGATATGCCGGAAAGTAAAGTTAGGAAGTTGGCTGATGGCCGTATATACAGTGCACAACAAGCAAAAAGTAACGGTCTAATTGATGAAATTGGTTATGAAGATAAGACTATAAAAGCTTTACAGAAAGATATCAAATCTAAAGATGCTGAAGTATTTGAATATACAGAAGGTGGAGGGTTCTTCTCTTCATTTTCAGATATGAAAATGAGTGTTTCTCAGTTTACAGATAGTTTTAAAGATATCAAATCAATAATAAGTAATGATACTAAAACTGAACCTATGTATCTATACGAAG…
	TCAGTGAATTTATAGAAGATATCATGGATAACGCCCTTGAACTAGATGTTCCATTAAAAGTAGAATCTAATTATGGCGCTACATGGTATGACGCAAAATAGAAAGAAGGTACTTAAATGCCTGAACTCCCAGAAGTAGAACATGTAAAAAGAGGTATACAACCGTTTGCTACCGGCCAAAAAATTGAATCTGTTATCTTTTCCGAGAAAGTTAAAGAAGGTAAGGCAAGCCAACGTGAAACCATAATTAAAGGTATGGCATTAGATACATTCCAAAAATTCACGGAACAATATGTGATTAAAGAGATTGAACGCCGTAGTAAATATATTGTGTTTTACCTTGAAAAAGGTAAAGAGGAGAGAATACTTATCAGTCATTTAGGTATGGCTGGTGGATTCT…
	TGTGTGCTTGTTATTATTTTTATCAAGTGCTATCAAACAATGTTAAAAAATAACTATAATGTTTGTGAAACGTTAGTTTTTATATTAAGGTTAGAAAATATCTTTGATTAAGAAATAATTTTTACATTGCAATTTCCATAGATGTAACTATAGTTGAATGTTAAAAAAAGACGGAGCAAGGAATCAAAATCGATCCCTTGCTCCGTCTGAACAATCAAACTATAATATTACAAGTATATTTAAGTGATATTATAGTCTGCTACTGGAATGATCTATATATGATAACATGCATAGATTGTGTCATTTATAT------------AAAATTAAAGTGATTATTAAAGTTTTCCATTATCCAAAGAATACCTTGATAACCTAGATATATACATAAAACGATAA…
	CATTATTTGAAAATATAGAAACTAGTCCAAAAGAAGTAGAAAATTACATAAATGCTGGAATATTATTGGCTGAAGCGGGAGAAGTAGAAAAAGCTGAAAAATTCTTTCAAAGAGCAATCACTTTAGATCCGGAAAATGGTGCAATTTATTATAATTTAGGTAATGTATATTACAATGAAGGTCGTTTTAATGAAGCGATAAAATTATACCAACAAGCGTTAAAATTTAACGTTGATAAAGTTGATACAAATTACATGATTGGTATGTCTTTTAATCAACTAGAAGCATTTAACGAAGCTTTACCGTTCTTAATGACAGCAGCGGAACTAGATGATCGTGATGATGCTGAGGTACAATTTCAATATGGACTTGTATTATGTCATTTAGAAATGTTTGAAC…
	TTACAGTAATGTTAACCCTGTAAATCACTATATTAAAAAAATAAACAATAATGAAAGGCCTATTTTACATTCAACTTATCCCACGAAATCAGAACAAATGGAAGAAGAAATGTTCTTAGGGTTAAGGATGAATAAAGGTGTAAGTAAACATAGGTTTTTTGAAAAGTTTGATCAAACAGTCGAACAAGTATACGAACAGGCTCTCAAAGATTTAACTCAAAAAGGACTTATCGTTGAACAAGATGACTACATTTCTATGACTGATCGCGGAAAAGTCGTCGGAAACTTAGTGTTTGAAGCGTTTTTGCTTAATGTATAAAAATTTATAAAAAACCAGTGCTTTAACATTGACTTACTTTGACCAATTTGATAAATTATAATTAGCACTTGAAACAAAGG…
	GGAGCCATTTTTACATTTATGTATGTAGATAAACAATTTAATCGTAAATTAATTGGACAATTATTAATTGTACTTTTAATTATGATTGGACTATCACTGTTTATGCAAAACGTGAATATTGTAGCGCATATAGGCGGCTTCATTGGTGGTTTATTAATCACATTAATAGGATTTTATTTTAAAACAAATAAGAATCGTTTCTGGTTTCTAATAATATTAATACTAATCTTATTCATAGCTGCTCAAATCAGAATTTTTACAATTAAAGAAGATAATATATATAACACGATTATTAGAAATGAAATGAAACAAGGGAATTATGATGATGCAAAAGATATGGTAAAACATACTATTAATAAGAATTACGCCGATGATGAAACTTATTATTTAAATGGTCTT…
	TCACTACGTCTTCACAGTGATCAAAAGCCTGCAGCATCATAAAAAGCTCACATATAGTATGAGAGCGGTTTGAGTTTATATACTCAGTCGTTTACTCATGCTATATGTGAGCTTTGTTTATTTTAGGAGATGGATATACAACATTCATATACTTAATTAATGATTAATTCACTAGTGGAACGACACTTGTTAATATCAATGCAAGTACAACAGCTACTAACATTACTACGATAATAACTCTCAATACTTTATTATTGTTCAACTTATATTCCTCCAAATCATTGAAAATAGGATTAATCTGTACATTTTCATGCATAAAAATCAACCAACTATATTCAAATTTAAATTTGTTTTATATTGTTATTATAGCATATGATCAGTCTGAACACAGAGTCATAT…
	GATTATTTGCGTGTGTATACAAATGATGATTTAGTAGGCGTTGAACTAGGCGGTGCATTAAAAAATATTATCGCAGTAGCTAGTGGTGTTATATCAGGAATGGGATTCGGTGATAACGCTAAAGCAGCGCTAATGACTAGAGGTTTAGCTGAAATTAGTCGTTTAGGTGAAAAACTAGGCGCAGATCCAATTACTTTCTTAGGTTTAGGAGGCATTGGGGACTTAATTGTAACTTGTACCTCAACCCATTCTAGAAACTATACACTAGGTTATAAATTAGGTGAAGGTAAATCACTAGATAAAGCATTAGACGAAATGAACATGGTTGTTGAAGGTATATACACAACAAAATCTGTTTACCACTTAGCAAAAGAGGTCGATGTAGATATGCCAATTACT…
	ACAACCTAAAACACAAAGTACAATTCAAGAACAAATCACACAAGAAACAATTAATTTATTAGCACCTTGTATTGCTAATTTAAGAAAAGCAGTTAACGAAACAGTTGTACAAATGCAAAGTAATGCCGAAGATAAATTTAACCAATTTGAAAATGATGCACATAGTCAAATTAAGGAACTTTTATCTTTTGAAGTAGACGATGCATTTATTCAACAACTACAAGAAACAAATGAAAATTTAAAACCATATATGTAATTAGAGGAAGAGGTACTTTTATGTCCAAAAAAATATTATTAATTGATGGCATGGCTTTACTATTTCGCCATTTCTTTGCCACAAGTCTTCATAAACAATTTATGAGAAACTCTTCAGGAACACCAACAAATGGTGTTCAAGGG…
	GCGCTCATATTGTGTTGCGCGTTTAAATAATTTCTTAACAAATAAGGCTAGGGCGAAATCTGATGATGTATTCATGCCCCAGTCTATTTTTAATGATTTCTTATTAAACAAATAAGCCATATTTTATATAGAGGAGACAATTCACGATGACAAGTACAAACTATATTAATAGAGATGAAACAGTCTTTAACGACGCAGAAGCTTTGATGCAATTAAACAAAAATATCTTACTAAAAGGGCCTACAGGATCTGGTAAGACAAAATTAGCAGAAACATTAAGTGAAACAACAAATCGCCCAATGCATCAAATCAACTGTTCAGTCGATTTAGACGCGGAAAGCTTACTCGGTTTCAAAACTATACAAACCAATGACAATGGGACACAAGAAATTGTTTTTA…
	GAAAGAAAGCATACTGACCAGGGCTTAACATCATCAGTATGCTTTCTTTTTTTATTTTCTAACTTTTTTTCTTAAATTATTCAGTGTATTAAACAACCAGTATTTCGTTTTCTTGATTGGTTTGTAGAAGTCACCGATTAATTCTTCGATTTGTACATTAAAACCACGTTTAAAACGATAAACTCCGTAATCCTCACTATTTTCAGTGAAATCACCTGATAGTCCATAGAAATTATAACGTCCATATCCATGATCAAAACAATAATTTAACATGAACCAATGCATCATATAAGGCCCCATATATTGGTTATATTTCTCTGAAGAACCACCTGAGAAATAATTTACTTCATACGCATTTGCAAAGTATACACCTGCTGCTAGATTCAATATCGCCCCATC…
	CTTTGCCACCCGCAAACTTCATAAAGCGGGTTTCGGGAAAACTAAGTTTCAACTTATCTTTACCCTTCTTATTTTCTTGTCTTACGTTGTCTTCATTCGACATATAACTCACCATACCTTAAATTAATTCTAAAAATAGTAATTACTTGTTATGATTATAAAAAGAAGGTACAAAACTCTATTTTAAAAAACTTTAATAGTTTATTGTACTATGCTTAATAATAACACATCCTCTATATGACAATCATCTATTATACTAAATTATAATTGTCATCTCGCTTCTGCATAGATTATTCACTATTCAATTACAATTAAACACATTTTCCAAATATTTCTCAATTATATATAAATTAAAAGTAATATTAAACATAGAAAGGTATGTTGCTAATAATGAGCAAA…
	GTTATGAAAAATGGGGATACGAAAGCAATTTCAAACATTGATTTCGTATCCCTTTTTTGTTATATAGTACTTTATTTAAATTACATAGATTTATCAATATAACACCCGAACAATTTTATTAACTCTTTCTAAATACATAAGCCTCAGTTATTTTCAGTTATATAGAAATATAGTATAATAATTAATAACAATGACGTAACTTAGAGGTGAAGAATATGATTGGGCAAACGAATTTATTTGACGATATTTTAGAAACTGAAGAACGCTTCGTTATAGTTGTGCAATCACTTGAAGATAAGCATCAGCGCTTAATCAAACGTACATTAAGAGAGTATAGTAGTTTAGACCATTCACAAATGGAAAGTCTTTTTGAACATTTGAAAGACTTATTTTTACAAG…
	AATTTTCGCCCATTTATTAAATTAATATACAGACACCAACTGACTAACTAAATCTTTTCATGAGTTAAATATTGATATGAACAAAAAAATTAAGGCAACTTTGTATATGGTCGATTTAGTAGATCTACTTAAGTAGCAAATCTATCAAATCAGAATCATATTAGTAACAAAGTGCCTTAACTTGATTTATTAAGATTGATTATAAATATTTTTTTAATATGCCTTTTCTTTTCAATATCATTAAAATGATATAACTTATGATGGCACCGATGACACTCGATACAATAAAGGCTGTCATTAATGGTTTAACAGCAAAATTTGAAAAACCTAAAATCCATGCTAACGGTATACACATTATACTACCGATAATGCCCGTACCTATTACTTCACCCACTGCCG…
	ATCATAGTAAACACTAAACTTGTAGATAATGGGCGAATTGTAGATATCATTATTTCAAAAGAAGAAAGCATGCACATTGCTTATGAACATCCAAATCAAATCACATTACTAAAGCCTCAACATTATGTCGATGATTTCAAAGTAATTATAAAATCATTGTTCAACTCTTACAATATTTAAATTAATTAACAAAAAATCATTTGTTAAATAACCAACGTTTGTAATTTCTCTCGACAACAAAGTTTCCATAGCTCAGTGAACTACAAAACATCATAAAAATAAGAAAACGTCAATTTCTATAATCCCAATAGAAATTGACGTTTGTACTTTATACGTGATGGTATTTAAATTCTACTCTTTCATATATGTTTATTATGCTTACTAGATAACTAGTCACAA…
	ACTTTAAAATCATAACACGCTACATAGTGCTTGATAAACAAAATAACGTCATAGCTTATTTACCATCTTCAATTTTACACTATTCTTTAATATATAAATATAGATGATTTAAAGTTGCGCTTTAGATATCTGTATATAGGTTAATGTTTTATTTATATCTTGTTTTTTGAGAAAATTAAGATATATATATTAAAAAGATTAATTTCACATAAAATATATAGTCTTTTTAAACTAAATTCGCAAAAAATCGTTACAATAGAATTATATTTAATACATATATAGGAGATTACCTATGAAACCTAAATTATTGTACGTCTGTTTGTTTATTATATTAGCAATTATTGGACATAGTTATGTTATTTATAGATACGTTTATGATGGTGTATTGTTTACTGGTCC…
	GGCTAATCCATCACCCCATTGCGCAAAAACATTTTCGATGTCATCATTAATACTAATGAATTGAGTCTTATAACCCATGTCTTCATAAACGTTTAATAACTGTGACACCTTTTGTTGCATTTCAATTGAAGTTAAATCTTTTTTAGTTATAAGTATGCGTGGACGCATGTGATATGAGTGTGCGATAACTAAAAAACGATCTAGTAATTGTGTAGAAAAATCAGGCTCTACTGCACTCATTACTAAAATAAGATGATCAACATTACTTACAGGCGGTCTTTTGATTTCGTTTTTTCTTTCATGCACATGTTGAATATAACCCTCTGTTACATTTTCAACTTCAAAATCTACTACATCACCGACGATGGGAGAAAATTTATTTTTTCTAAATAGTCCTCG…
	CTTTGAATTGTGTTTCATCAATAGAATCTAAAATATCTTGACGCACCTTATCTATAGATGCAAACCATTGTGGTGTCGCTCTAAAAATAACTGGTTTTTTCGTACGCCAATCATGAGGATAACTATGCGTAATAAATTCTAAATGCAATAATGCACCATTTTCTTTTAGTAAGTCTGTGATTTCTTTATTCGCTTTATCATAAAACATGCCTTCAAATTGGCCAGCTTCATCAGTAAATACACCTTTATCATCAACTGGGCTAATAACAGGTAAATTATATTTTTGACCAACTATATAGTCGTCTTCACCATGTCCAGGCGCTGTGTGTACACATCCAGTACCTGCATCAGTAGTGACATGCAAACCATTAATCACTAATGATTCACGTTCAAAGAATG…
	CAAACCCTGAGTACAATAACTTTCTTTGCATTGTATGTTTGTTACAATACAATATTATTGCACAATTTTAAACATAGAAGTATTATACAAAGTCTACTTTTATACATAATTTAAAATACAGTGTCGATGAGAATATTCTCAATTAGAAAACGCTTCCACATACATGTAAAAAAAGAATTCCTGTTATTTGCTATTGTAACACTAATTAAATAGAAAATGGGCATGAGAATGATTCTCATGCCACAAAGTTTTCACTATTTTTTGTCATATAACGCTTGACGAAGATTCTCAGCAACATTTTGAGGGAGACCTGATTTTTTAAAATCTTCTACACTTGCTTCTTTCATTTTCTTAATGGAACCAAATGTGCGTAATAATTTAGTTTTTCTTTTAGCGCCA…
	TAAACCAAGTTGTACAGCGAAATCTACTTCTTTTTGTAATCCAAACATCTGTGTATCAAGTACTTCTTCATACAATGGGCATTGAGGTAATGTAAGATTATCCATCTGTACTTTAATAAGTTGGAGAATCCTATCAGCATCTTTATTCAACTGGTCATATGCCACATTACTAATATTTTGATTTTTTACCAAGACATACTCCCCCTATCAATTGTAACTTTATATGACGAGTTTATCTCAATGCATACCAAAAAGCAAGTAAATTCAGGAATATACGTAATACTAGTATTTATGATAAAATTATAATTAACAATTATTTATTTTGATTGAATTTATAACGTTACTAAGTGTCAGACGAACAATATCAATATATCTACTGATTTTTGTCAGAATTTTTTC…
	ATAGTCGTATCTTGTTGTTCTAAATAGAGTGAAACCAAGCAAAATAACACCAATACCGAATAAAATGATTATAATGGCACTAATTACTGGGAAATTCCCAATATAATTGCTTATTACTCTAATTATTTCACCAAAGAATGCGTTTATAAAATCCCATACATTATGAATATGTAAGTCAATTTTACCCTTGTTATTTAATTTATCAATTAAAGGTAAATTAATTAAAATGATGAGACCTGTGAAAAGCGAAACGATGCCTATAATATAACTATACAATATCTCAGCGTGTTTCTTCAAAAAAGACATACCATTCACCTCAAAAGTTATTATATATTAACATTTAGTTCTTGTCTTTAAGAATTTAATAAATACGTCCATAGTATGATATAAATCGATGTA…
	TAAAGACGCAACAAAACTAGCCGGAAAAACTTATAACGTTACAAAACAACGAACTGAAGGAAATAACACTTATGTATTAATACAAAATGTTAATCAAAATACGCCAATAGGCTGGATTAATACAAAAGATATTAATACTCGTAATTTAAGTCAAACTAATGCTAAAAATGGTCAATATACTGTTAAAGCAACTAATAATGGTCTATACGCAGTGCCGTGGGGTACAAAATCACAACAACTTGATAAACTAAATAACCTTAAAAATAATCAATTCAATGCATCTAAATCTGTCTATGTTGATAAAGACGAATACGTTTATGGTATTGTAAATAACAAAACTGGTTGGATAGCTGCTAATGATTTGAATAAGGTACAACCATCTAATAATGCTAATGTTAC…
	GGCAAAGAAGAATAACGCAATTGCAATAAAGTATGATCCAAATCCTGAGAATGTAGGATCAAAGTGATATCCACTGCCTTGGAAGGCTTTATCAATACCAGCTTGTGCATACATTGCTGTACCTGAATAATCCTTATCACCATTGGACATTTCTACAAATATACCATTGTCTTTAATCATACTCGCTTTACCGTCTGACATCGAACCACCATCAGTGACATTATATGTACCTGAAAGTAAAATAATTAAAGCGGTTGCTGTACAGACAAATAATGTATCTATATAAACTGAAAATGATTGTACTAATCCTTGTTTAGCTGGATGAGATACTTCTGCTGCTGACGCAGCATGTGGACCTGTACCTTGTCCTGCTTCATTTGAATATAGACCTCTTTTAAC…
	TTGATATTTTTGATCAACTAATGGTGCCGCTTCATATAAATTCCTACCAACTTGGCCATCAATATTAGCATGTGGCACTTTCATTTTAAAACTTTCCCCAATATCAACCATTACAGAATCTCCAATTAGCAATGGTTTTAAATCTGTATACACTTCATTATCCTTATCTTTTTTAGAGTCAGAACCTCCTAAAAAGTTAACATCATCAACTGGAATTGGTCTGACCAAATATTTATCTATTTCATTCGTATTGTACGATGTTGCTTTGTGATTTATATCATTTTTCCCTAGTTTGTCAAAGCTGCCTACAAAGACAAATATTGCAGGCAATAAAAATAAAATTAACACGATTGATCTAATTACTGCCTGTTTATTTCCACGTGAGATACTAAATGCTCT…
	ATTAAATACGTACTTATCAACGTAACTTCATCAGCATTCTTTGTTATAGCTGTAGCTATGCTCTACTCTGTAGTCGGGACTTTGAATTTAGCTGATATTAGTGAAAAGTTAAGTCAACTACCTGCTGAAGATAACGGTATAATAACAATCATATTTATCATGTTTATCTTTGTTTTTGCAACTAAAGCTGGTGCATTCCCAATGTATATTTGGTTGCCAGGTGCATATTATGCCCCACCGATTGCAATTATTGCATTCTTTGGTGCTTTGCTAACAAAAGTAGGCGTATATGCCATTGCAAGAACAGCTAGTTTATTCTTTAATGATTCATCGGACTTTTCATTTTATACAATATTGTTCCTAGCATTACTTACTATTATTTTCGGTTGTGTCGGCGCT…
	TTGGAAAATTCTTGACTCATTTTCATAGCATCTGCTAGAGAATGACCTTTTACCGCTTCAGTCATCATTGAAGCACTAGACATGGAAATTGAACAGCCTTCCCCATCAAATTTAGCATCTTTTATGAAACCATCTTCAATATCAAACGTAAGATGAATGCGGTCCCCACACGTTGGATTATTCATGTCGACGGTCATGGAACCATTATCTAAAGTACCTTTATTTCTTGGGCTTTTATAATGGTCCATAATCACTGAACGATACAATTGATTTAAATTATTAAAATTCATATGAGAAAAACTCCTTCGTCTGTTTCAACGCTTCGACGAGTTGGTCAATATCTTCTTGCGTGTTATAAATATAAAAACTTGCACGTGCTGTAGAAGATTGATTCAACCA…
	TTGCCTCTGAAATATTTTAAAGAGAAAGACAACTTGAATAATGCAGATTAACTTATTACACTAAAAGCAGAAAAACAAAAATAAAGGGAGTTAATATGAAAATATTAAATTATAGCATAGAACACGATGTTTTTAGCGAACTTGTTACTATTGTGGCAGAAACAGCAAAAGGAAAGCAATTTAGTTTTACTTTTGCAGATAGTCACACGCTTAAAGAAGTGAAAATTAAATTGGAAGAACTTGCTGATGCATTAGACAACCAAAAATAATTTTAATTACAGCAGTGATTTTTTGTTATTATTTTAGCCAATACTAATATAATTTCTTAGGCTAAAATATCCCATACACAGCTTATGTTTACAATTGATAAGTAAAAAATTCAACACTTATCTTTTTGTA…
	TTGCCGTATCATATTCATTTAAATATAAATAACACATTGCCAATAAATTACGTACGACGCGATGTGCTTGTATGTCATCATTTTGATTTAAAATAAAATTTCTTGCTTCTGGTAAACGACCTTGGGAAAATAAATATTGAAAAATGAGTTGTATGGCGAATAGTTGACTTTCTGTTTCAATTTTTTCAGCAGAATGGTAGGATACTTCAAACATCTCTTCAAGTTCATCTCTATAATCTTCATCGTCGGACATTGTAATATAGTTGATTCCAAATAAGAATGCTTTATTAGCTTCATTCATCGTAATATTGAGTTGGCTAAGCTGAAAATAACTTTCTTCTACAAGTTCATCTTGCGCTATACTTTCATAAAAAAGATGTTCTGCCTTATTACCTAGCC…
	CCTTTTGAATGTGGAAAACGTCCAAATTTCACAAGTTCTTCAACAGTAATATTTAATTCTGTATGGTTGGATTGTTTTAAAATTGCTAATTTTTTAGCTAACTCATTACTTTTGTAATCCCTAATTAACTTTCCTTCAATTTCAATCGTACCTGATTCAAAGTCAATCAACCTTGTTATAGCTGACAAAAGTGTACTCTTCCCTGCACCATTTGGACCTATCATAGTTGTCAATTTTCCTTTGTTGATTTCAACGTTTATATTTTGCAAAATTGCTTTATCTTGTATCGTCTTATTAAGACCTTGAACTTTGATCAATGCGCATGTCTCCTTTTTATTAACAGATAAATGAAGTAACTTCCACCAACTAAATCAATGATAATGCTAACTTGCGTAGTTG…
	CACAATTACTTATTTGGACTTTATTACAACTTTATTTAAATCGTAAGCTAACTGCTTATAAAATTACAGATCAAAAATTCATTGCAATTATTTTGACAATTATCATGAGTACATCATTAATTCTTACATATAGCACTAGTCATGACTCGTATTATATGTCTATTCCATACTTAGCCCCTGCTATTTTCTTAATTGGCGCAATCTTATTGTTCTATAGTACTTTTCAGCCAAAGGAAAAAGAGCAACTTAAGCTTTTACAACGTATCAAGCATCCAATTTTAATAGGTCAAATATGTATGATTGGTGCTTTAACGATAATGATGCTATTAACGCCTTATTGGTATGCCTTTATTATAGTTCATTTACTATTTATATTTTTCTTATTATGGCAGAATATAT…
	GTGCGTTATTTTATGTGTTTTTTGTACCTCAAGCAGCACTCGCTGTTGGTCCTTATATTCTTATAAGTAATTGGACATTTATTATTATTTCTTTCATAATTATGCCAATTTCATTGTATATCGATCATCACTATATTAATAAAGATGCAAATACTTCACTATAATTTGATGACATTACTTTAATAATAAAAAGAAAGAGCCTGAGACATAACTCTATATGCCTCAGGCTCTTATTTTATATAGCTTAGTATCTAGTTAAATTAAATAAAATATTTCTTACTTATGATCTCTAAACTCTATTACCTTTTCCGAACAAGCATAATGCAAGTATATAGAAAATTACAACGATATATATCATGATAATGTGAATTTAAGTTGTCATGCCTTCTTTTTTCTCAA…
	AATGGATAATATGATGCCATAACACAGATCTAATCGCATATATAACTTTTTCTCCTATTTTACTTAACAAGTATAATCCAACACCGCTAAGTAGTGCATTAACAATAAATATTGAAATAAATCCTGCAACAAACATCCAGTTCATATTATCAAAGGAAAATTTATCTACTAGTTTCCCAGTAAATAGCGGAACTAAAAGTCCAGTAATACTCCCCAATGAAGAAATAAATACAGCAATAATGATAAGGCCAATAGGCCATGATAATTTTTTAAATAAATAGAATAATGGATTTTCTTGCTTCATATTTTTACCTCTTCTATTTTTATTTTTTATTTTTAAGCTAATGCTAAAAATGAGTTTGAGCAGAATAACATTATAATAGTTAATCAGTTAAATTC…
	AAAATATTTGTTAATGGCTTCATAATCAAAATCAAATTGCTCTAACCATCTAAATAAAGCATGAATCGTTTGTGCTTTACTTTTGTAAAATCCACTAGATCTTATAACCTTTTGCAAAGTTTCAATTTCTAAATTTAGTATTTGTTGGGTTTCTAATGAAGTCTTATGTTTAAGAGATTCAATTGCATATGCAGCATTTCTCCAATTCGTATTTTGAACTAAAATTGCTCCTAACATAATTTCAACTTTTGTATCGGCAGGCCACCAACCTTGTGGACCCATGTGATGATATAATTTACGATATAACGTTTCGGTGTCTAAATTCACTTGAATCTTCCCCTAAATATGTTTGATTTTCTTCAAATTTTAACACAATAAAAAGAGCTAGCACGATTTATT…
	AAGTGACAAATCTTTTAATGTTTTAGGTGCATCTTTACTTACTAAATTAAATGAACCTGCGCCATTCACACCAGTAAATTTTGGTTTTAAACCTTTAAATAAATCTTTGGCTGTTAAATTTTTAGGTTCTTCTAGCCCTTTCACTTTAAATTCTTTTGTGAATTCTTTGGCTTTCAATTTATAATCTTTTGAGATACCTTTTTTGATTTCTAATTTAACTTTGACTTTGTCCCCGTTTTTCAAATCAGTATCGTTATGTATATCAAAATCTACATTTTCCATTATTTTTGATGCTTGTCTAACTTGTTGTTGTTCTTCATAATTTAAATTTTCTTCTTCAATTTCTTCTGTGTTATTATCTTCAATCATCTTAATTACTTCTTTATTTTTGAAGTTGGA…
	CCATATTTTTAATTAGAACATTCATTATTTTTCATGACGCATGTCATGGTTCATATCTAAAAAAACAGAAGCATAATGATTTATTAGGTAATGTGACCGGTTTCTTGACCTTCTTTCCTTATCGAAAATGGCGTAGAGAACATTTAATGCACCATGCAGGTAGTGGGAATTTGGAGAAACGTGGCATTGGAGATATTTGGGTCATGACAGTTGAAGAATATCAAGCGTCGTCTCCTTTTAAACGTTTAACTTATAGATGCTATCGCAATCCATTTGTAATGTTTGTTTTAGGACCATTTTTCTTAGTATTTGTATCTAATCGCTTTAACGTAAAAGGTGCTAAAATAAAAGAACGTACGAATACATGGCTCAATAATATTTTATTATTAGTTATTTACG…
	TAATTTTGTCATATTCAAAGGGGGAAACATTCAATGACAACTCAAGATTATCAACTATTAATTATAACTGTAATCAGTATTGTGTTACTGATTTTTTTAATCACTTCTAAATTAAAATTCCATCCACTACTAGCGCTGTTGCTTACAGCCATATTTGTCGGATTCACTTCGGGGTTAGGCATTGATAAAATTGTCGAATCTATAGAAGCAGGTGCCGGTTCTACACTTGGGGAAACTGGGGTAACTATTGCTCTGGGAGCAATGCTCGGCAAGATACTATCCGACTCTGGTGCAAGTGATAAGATTGCTTCATCTATACTTCACAACGCTTCTTATAAAAAATTACCTTGGATGATGGCACTGGCTGCATTTATCATTGGTATTCCAATGTTTTTCGAA…
	TATGATATTTTTTGTAGGACCAGGGGGATATGTTTTCAAAAAAGTTTTTACCAGTAAATCAGAGCCAAAATCTATTTTCCCTTTTGAAAATACACCAGCATCTGTTACAAGTTCTAAATCATGGTTATCGTAGGAGTACGTAAAAAGCGCTTCTTTACTTTCTACTTCAGGATTTTCATCATAATAATGACTCATGACTACACCTCTTTTAATCTAATTCGTCTTAGATTAATAATATACCCAAATATTTTAAATTTCGACTTCAAAGCCTTTATTTAAATATTGAAAATAGGCAATAGATAAAATAAGATAAAACCCCGTTATAGTAATAACGGGGTTTTCATTTCTCAAAGATTTCAGATAGCTCATGATACACTTAATGTTAACGTACCAAAGTAG…
	CGGTGTGTACAAGACCCGGGAACGTATTCACCGTAGCATGCTGATCTACGATTACTAGCGATTCCAGCTTCATGTAGTCGAGTTGCAGACTACAATCCGAACTGAGAACAACTTTATGGGATTTGCATGACCTCGCGGTTTAGCTGCCCTTTGTATTGTCCATTGTAGCACGTGTGTAGCCCAAATCATAAGGGGCATGATGATTTGACGTCATCCCCACCTTCCTCCGGTTTGTCACCGGCAGTCAACCTAGAGTGCCCAACTTAATGATGGCAACTAAGCTTAAGGGTTGCGCTCGTTGCGGGACTTAACCCAACATCTCACGACACGAGCTGACGACAACCATGCACCACCTGTCACTTTGTCCCCCGAAGGGGAAAGCTCTATCTCTAGAGTTTT…
	TAATCGCTGCTTTCGGTTTCAAACCTTGATTTATATGATAATCAACATGTGATTTGAGTGACATATCTTCAAACCAAGTCGTGTCTTCCACTGGTTCTGCACCTTCAATAAGTACTACAAACTCACCCTTAGTCGGAATACTTTCATCATTAAGACGATCTAGTACATTTCCTACATAGTCAGTAACGATTTGTTCGAATTTTTTTGTCAGTTCTCTGCCCAAAGATATCTTACGCTCTCTATCAATCTTTTGAATCGTTTTGACCGTATCTTTCACACGATGTGGCGACTCATAAATAATTAATGTGCTATTTTCATACATACGTTGTTCTAAATATGATTGTTTTTGTTTATCTTTTCGTGGCAAAAATCCTAAAAACGTATAAGTAAAAGAAGGTA…
	ACCCGCCGTTAATACAATTTTCAAATAAAATGATTTACAAGCTCTATCCCTTGCCTCCAAACATCGAACAAACATTGAAAAAGGTAGTAGAAACACCAATACGTACAGTTACTCATACACAGCTCGCACAATATTTACTAAGTAAAGAACGAGGCTACATCATCGCACCCTCATACCACCTTCTAGACAAAAATCCACAAAAATGGGTCGATATTTCACTAGAACACACAGAGCTAAGACGTACGATTTGTAGTGTTGTTCGCCAAGATAATCGTAAAAACGATTTACAATTAATGCTTACAACTATAGAGCAATTATTAAGCCGTAGTGCGACTTATCATTAATACGAACTCAATACTACAGCCTATAAATCTTTGAATTCAACAAAACTGGGGCGTA…
	CACTGTTGTTGCCATATCAAATGTAATAATACGGTCGTCATTCGATGGCGCACTAAATGCAATCGGGTTAGTTCCAAAATAAGGTTCCGTACCACCAAACGGCACTACCATTGGATCTGATTGACACATACTAATACCAACCATATTCTCTTTTGCAGCCATTTCGACAAAATAACCAAGTGCCCCACTATGAGAAATGTGCTTCATACCAACAACAGCAACACCACTCTCTTTCGCCATTGCAATAGCCTTTTCCATTGCTTGTTTCGCAGCTTGGTGACCAGGGCCATTGTCTCCTTCAAAGACTGCAGCTGAAGGTCCTGTTTGTTCAAATTGATAGTTTGGATTAGCTGTTATGCCACCTTTGGCAATACGTTCTGCATAATACTCAACTCTGAC…
	ACCTAATACTGGCAGAGGGATCATATTTGCTAATGCACCTAATTTAGGAATACACCCACAAATAACTAGCAATATGACCATACCGTATATCACTTTATTCTTTTTCGCACCTGACAATGATACTAAACCTACATTCTGTGAATATGCAGTATAAGGGAATGCATTGAAGATAGAGCCTAAGATGATAGCGATACCTTCTGCTGTATAACCTTTACGGAAATCTTTGCGTTCCAATGGTTTACCTGTTATTTCACTTAATGCATGGTATACACCTGTTGATTCTATTAAACTTACTAATGCAACTATAAAGAATACGAGTGTCGCCCCGAAGTCAAAGCTAAAAGTTGAAAATCTAAACGGTTGGGGTAACGCAAACCAATGCGCCGTACCAATTTGATT…
	AAGCGTCACTAGCACTCCCTTCACCAAAAGGTATAATCATATTGATTGTTTGATTCGGATACGCTTTAATTGCCTCTTTATCTATATGACTACCAGTATTTCCTTTTGCACTGCAGCTTGCTAATAATATTGACAATGTAATGATGAGTAACCCCTTTTTTTTACTCATATTTTCACTTCCCATCCATTAAAGATATTGGAATAACTGCATTTCCTTCCATGATTCTTCTAGCAGTACGACCAGTGCCTCCTTTAATCAGTTTGTAAGCACTTTCATTTTTTTGTATGAAAACTTCAGACGAAATGGTACCACTAGGATGTCCTATCTCTATTGTGTTTAGTGCGTTTTTTTGACAAACATCAGCGGGAACTGTCCCCGGAATTTTACAAGCGGTTGCC…
	CTTCTGTAAATTCCAAGCTTCTTACAGGATTACCTTCTTCTAAAGCTTCTTTAATTCTTGATAAAATACGTGTTTCGTTCACTGCATCTTTATCTTTTTGACGTGCCATTTTTTCTAATTTTGGTAAACGTTTGTCTACAGATTCTAAATCTGCTAATACGAGCTCCATATTAATAACTTCAATGTCATCAATTGGATCTACACGGCCAGAAACATGTGTAACATTGTCATCATCAAAAGCACGCACAACTTGGCAAATCGCATCTACTTCACGGATATGAGATAAGAATTTATTACCTAAGCCTTCCCCTTTAGAAGCACCTTTAACAATACCTGCAATATCGGTAAATTCGAATGTTGTTGGAATTGTTTTTTTCGGTTCTACCATTTCTGTTAAAA…
	GAATTAGGTGGAGAAGGTAAACCTGAAGGGCTAGAAACAGGCTATTTCATTAAACCAACTATTTTCTCAAATGTAGATAATCATATGACTATCGCTCAAGAAGAAATATTTGGACCAGTAATGTCTATTATCACTTACAGTGATGTTGATGAAGCAATCAAAATTGCAAATGATACAAAATATGGTTTAGCTGCATACGTGTATGGTTCAGATATGGACACTTTACAAAAAGTAGCTACTGCATTTGAAGCAGGCGTTATTGAAATTAATGAATACCCAAGAAGTGCTGATATGCCATTTGGTGGTTATAAACAATCTGGTATCGGTAGAGAATGGGGAGACTATGGTATTGAAGAATTCTTAGAAGTTAAATCAATTTCTGGCTTCTTTCAATAAATA…
	AACGCTTCACCAACAATTAACAGATTTACACAAAGAGAACTTATTACTCCAAAAAAATTACAATTTATCTAGTATTCCGGTTGGAGATTTCTCATTATATGACCATATCCTTGATACATCGTTACTCTTTAATATCATCCCTGAACGCTTTCAAGGTAAAGACGTAGATGATGATTTATTATTCGATATTGCCAGAGGTAATAAAGAACATGTTGCAAGTGCATTAATCAAATGGTTCAACACAAACTATCACTATATCGTTCCAGAATGGGATCATGCTGAACCTAAATTAAATAAAAACGTGTTACTTGAGCGTTTCAACTATGCACAATCACTTAATATAAATGCGCATCCAGTTATTGTAGGCCCAATTACATTTGTTAAATTATCTAAAGGTGG…
	GAACGCGAAACTGAAATACCTTTACCAATCACTTTGAAAAGTGAAAATAAACGGAGACATACTAATAATTTTAAATTTTCAGTAGATATTTATAATGAATTAATCGACTTTATGAAATATCCTTTTGAAACAGAAGATGTTATAGATATTTATTTGAAAGTTGATGTACAAGAATCAGCTGAACCACTTCTAATCAAACTTGGTAATCCTAGAATTATTACAGAACGGTTCCTTAAAGGGGAAATTATTACAGATTATAAAGAGGAAATTGTCTCTATCACACCTTATTTCACAATGAAAGGTCGTAACTTATCTTTTCGCATAAATCGCTATAGCATTGAAAGTTACCTGACTTATCTTCAAAGTCTAAAAACACCTTCATTAAAAAACCTATCTCTA…
	CTGGTTCTAAGAATAACTGGTGACGTGGTTTATCATTGAAACGAACAAACTTATCTTCAATTGAAGGACAGTATCTTGGACCAGTACCTTTAATCATACCTGAGTACATAGCTGATAAATGTAAATTATCATCAATTACTTGGTGTGTATCGCCATTCGTATATGTTAACCAACATGGTAATTGATCTAAAATATACTCTGTTGTTTCAAAACTGAATGCTCTACCAACATCATCGCCTGGTTGAATTTCTGTTTTAGAGTAATCAATTGTTTTTGCATTAACACGTGGTGGTGTTCCTGTTTTGAATCTAACTACATCAAATCCAAGACCTCTTAAGTTATCAGCAAGTGAAACAGACGGTAATTGATGGTTCGGACCACTAGAATACTTCATGTTTC…

## Sheet: Pseudomonas veronii
	>Pseudomonas veronii
	AGACCCACGTGCGCCTGCTGGCTGATGCCCTCGGTGCCCCGGCGAATCTTGTGCACAAACAACCTACCGCCGACCTCGAAGAGCTGGCACCGGGCAAGCTGGATGAGCAGGCATATGGCTGCACTTATGAAGAGATCGACGCCTACCTGATGGGTGAGCCGGTGGGCGAACGGGTGCGAACGATTGTGGAGCAAGCCTATCTGAAGACCGCCCACAAACGCGCGCTACCCATCGCACCTCGGTAGGCGCCGAGCAGGCGAATGAAACGCTACCGCTCAATCGACCGACTCCACCGCGCATTCCACTCCGGCCGCGCCTGGTTCACCTGGTCCCAATCAATCGAAATCGCTGTCTGCAAATAACCCTGCATCGCCTCCACTCGGGCGCGGGTCTTGTCGC…
	CTGCACTGGCCTCAAGCGCATCGTCTGCAGCGGCGAGGCCTTGCCGTTGGATGCGCAGAGCCAAGTGTTCGCCAAACTGCCACGGGCCGCTCTGTTCAACCTCTATGGCCCGACCGAAGCGGCCATCGACGTGACCCACTGGAGCTGTGTCGATGAAGGCGCCGACAGCGTGCCCATCGGCCGCCCGATCGCCAACCTCCACACCTACGTGCTCGACGCCCAGCTCAACCCGGTGCCGGCCGGCGTCTCCGGCGAGCTCTACCTGGGCGGCAGCGGCCTGGCGCGCAGTTACCACCGGCGTGCGGCCCTGACCGCCGAGCGTTTCGTGCCCAGCCCGTTCGCTGACGGCGCACGTGTGTACCGCACTGGCGACCGCGTGCGCCAGCGGGCCGACGGCGT…
	GCGTGCGTTATTGGCGATGCGCAACCTGTTGCGTGATCTCAAATCGAATCTGCTGGACAACGTGACCTTCCGCCATGAGTTGGAGCGCATCCTCAAGGATGACGCGCTCAGTGACGAACTGCGCGCTGAGTTGGCTGCCTTGGCGCCTGAAGAAGAACGTTAATTCATAGCGGTAATTTAAAAGGGAAGTTAAATCATGTCCTTAGAGCATTCCAACGTGCAAGCGCGCGGCGCCACAGTGTTGTCTGAAGAGTCTGCGGGTGTTTATGCTGCGCTGTTTAACAAGATCAATTTAAGTCCTGTTGCTGAATTGGTCGGTATTGATATCTTCCAGAACTCGGATGCGCTGTCCGAGGTGTCCGCNNNNNNNNNNNNNNNNNNNNNNNNNNNNNNNNNNNN…
	CCGCTGAGCAGCAGGCCGAGGGCGAAACGTGACGTGACGACGGGGCGAAAACGCAGAACCATGGGGCAAGGCCTTAAAGCGCAGGACGGGGGGCGCATAAGCTAGGCATAAGTGCGCGCATTTACAAGGATTCGCGCATTGAGACATCCGGTCTCAGCGCGCACGCCGATTTATGTGCGCCTCGACAGCCCTGGCGTGCATCTGCGATAGACGAGGCTTCTCTCATCGTTGCAGGAGGTCGTCATGAGTACCGCTGGAAACCTCATCGCTGGAAAAGTTGCGCTGGTGACTGGCGCCGGGCAGGGCATCGGCCGCGCCATCGCCCTGCGCCTGGCACGGGACGGTGCCGATATCGCGCTGGTGGATATCAATGGCGCCAAGCTCGAAGCCGTGGCTGCT…
	CCAGGCGCTGGAGCAGGACAGCGGCGACCTGGTGGTGCATCAGGGCCGCAACGAGCAAGGCATGGCCCACGCCGCCATCGGGTTTGCCAAACAGCACCTGCGCCGCAAGATCTACGCGTGTACCGCGTCGGTCGGCCCGGGGGCAGCGAATATGCTGACCGCTGCCGCGACCGCCACGGCCAACCGCATTCCGTTGCTGCTATTGCCTGGCGATGTCTACGCCAGCCGCCAGCCCGACCCGGTGCTGCAACAGATCGAGCAGTTCCATGACCTGAGCATCAGCACCAACGACGCCTTCCGTTCGGTGAGCAAATACTGGGACCGCATCAACCGCCCCGAGCAATTGATGAGCGCGGCGATCCACGCCATGCGCGTGCTCACCGACCCGGCCGAAACCGG…
	CGTGTTCACCAACTACGCCAACTTTGCCGTCGCCGCGGCGCTTTCCGTGGTGTTGGGCGCGCTGACCTGGGCAGTGTTGCTGCTCACCCGGCGCTGGGTGAAAAACGCGGGGACTGTCCTGTGAAGCGCTCATCGCTGTTCGTGATGCAACTGCTGTTTACCCTGCTGGTGTGCGCCTTCATGTTGGTGCCGGTGTTGATGTCGTTGCTGGCCGGGCTCACGCGCAATTTCTTTGTGGGCCTGTCCAGTGGCTTGACCTTCGATTGGTTGATTCAGGTCTGGCAGGCCTATTCGCCGACGGTGTGGTTGTCGCTGCAACTGGCCCTGGCCTGCGCGGTGTGCGTCTGCGTGATCGGCGTGCCGGCGGCCTACGCCCTGGTGTGCATGAACAATCGCTTC…
	ACCAGCCTGGAGAAGCTCGCCAGCCTGTCCCCGGCCTATGACCGCCAGAACGGCACGCTCACGGCGGGCAACTCCACACCGCTGACCGACGGCGCCTCGGTGGTGCTGTTGGCCAGTGAAGCGTGGGCCGCCGAACACGGCTGGCCGGTGTTGGCTTACCTGCGCACCGGCGAGACCGCGGCGGTGAATTTTGTCGACGGCAGCGAAGGCCTGCTGATGGCGCCGGCCTATGCCGTGCCGCGCATGCTCAAACGTGAGGGCCTGGGCTTTGCCGACTTCGATTTCTTCGAGATCCACGAAGCGTTCGCCGCCCAGGTGCTCTGCACGCTCAAGGCCTGGGAAGACGCCGACTACTGTCGCGAACGGCTGGGGCTGGACGCACCGCTGGGCACCATCGAC…
	AAATCGAACGCCGCTCGGGCTTCCAGGCCAAGGCGCACCTGGGCAAGGAACTGGCGCAGGTGGTCGAAGTACTGCCGCGTGACGACCTGTTCCAGACCCCGGTCGACGAGCTGTTCAGCACCGTGATGTCGATCGTGCAGATCCAGGAACGCAACAAGATCCGCGTGTTCCTGCGCAAAGACCCCTACGGGCGTTTCTGCTACTGCCTGGCCTACGTGCCGCGCGATATCTATTCCACCGAAGTGCGCCAGAAGATCCAGCAAGTGCTGATGGATCGCCTGAAAGCCTCGGACTGCGAATTCTGGACGTTCTTCTCCGAATCCGTGCTGGCCCGTGTGCAACTGATTCTGCGGGTCGACCCGAAGAACCGCCTGGACATCGACCCGCTGCAACTGGAAA…
	TGGACGGTATCACCGTTGTCAGCCTGGAACATGCGATTGCCGCACCCTTTTGCACACGCCAATTGGCCGATCTCGGCGCGCGTGTGATCAAGATCGAACGCCCCGGTAGCGGTGACTTCGCCCGTGGCTATGACGAACGCGTGCGCGGCCTGGCGTCGCATTTCGTGTGGACCAACCGCTCCAAGGAAAGCCTGACCCTGGACCTCAAGCAAGACGCGGCGGGCGCCATTCTCGACAGCTTGCTCGCCGACGCCGATGTACTGGTGCAGAACCTCGCACCCGGTGCGGCGGCGCGCATGGGCCTGTCGTTCGAGACGCTGCATGCGCGCTTCCCGCGCTTGATCGTCTGCGATATTTCCGGCTATGGCGAAGGCGGGCCCTACGCGAAAAAGAAGGCTT…
	TTATGAACACGCCGCCCGACACCGGCGAATGTTGAGGAGTGCGCAGCGGTCATCAGGCTTATCCATGAGGCCGTGCCTGCATGGTGCATAACCCCGATGCTGTGCTACAAACGAGTTCTCGGCCCTGAATGCATAACTTCAGATTATGAATATGTTCGGCAAAACCTTACCGCCGCTCGCCAGCTTGTTGCCCTTCGAGGCGGCGGCGCGCCTGGAGAGTTTCTCCAGGGCCGCCGATGAGCTGCACATCACCCAGGCCGCCGTCAGCCGGCAGATCCGCGGGCTTGAGGACAACGTCGGGGTGAAGCTGTTCTGCCGGCGCAATCGCGCGGTGTTTCTCACGCAAGAGGGGCGTGAACTGGCGCAGGTGGTCAGCCAGGCACTGCTCAGCATCAGCGA…
	CGCTGACTTCAATCAAGTCATCGCCGCCGCTGGTGCTGATGTTGCCGCCGATGTAACTGGTGCCCGAGACGAGAATATGGTCATTGCCGAACCCGGTGACCAGATTGCCCAGGATGGTGCCGCCTTGCATGTCGAACACGTTGTTATCGAGCTTCATATCGACCCGGCCAATGGTGCCGCCTCTCATCGTGGCTCGGTCGCCATCTTCAAACGCCCCGGTGATGACCCCGCCGCTCATGTTGAAGATGTCCAGGCCATCGCCCTGGGCCAGGGACGCGATGGTGCCGCCGCTCATGGCAAAGCTGTCGATGCCGCCGCCTTGGCTTATTGCACCCGCTTGCCCACCGGTGATCTGCACCACATCCGCGCCTGCGCCTTGGGCGACCGAACCAGTGACGG…
	GCGCGCCAACCTCGACAGCGGCCTGGGCCTGGTGCATTTCATCAACCTGATGCAACACCTGCAGCACAGCCCTGACGCCTGGCGTGTCGCCTTCGACCCGGCCCAACCCCTCACCACCCCACGCGGCCTGGCCATCGAGCGAGCGCCCGTCGCCAAGGCCCTGCGCGAAGCCATGCTGGCCTCGACCGTCGAGGCCGGCCAACTCGGGCTCACCGCCAACAGCCGCTGGGGCGACCTACAAGTCTCCGGCCAGACCCCAATCCACGGCGGCCCGCAACAGCTTGGCATCTACAACGCCATGCAAACCGTGCCCCGCGCCGATGGCAAACGCGAAGTGGTCAGCGGCAGCAGCTACCTGCAAATCGTCACCTTCGACGCCAACGGCCCCCGCGCCCAAGG…
	CCAATTGGAATATACGTATAAAAACCAGTTTCACGAAAAAGCCAATGTAAAAGCGGTTCTCGTGGGCGACAATAAAGTCATTAGTCCATCCGAGTATATCGAGATCTTCTTAATAACCAGAGGCTATGACACGAGCCCGGAAAATAGACTCCGAGTCGCGGAAAGCCTGGCCCACGTGCCCGCGCGCGAACGCCATTCCGCCTCTGAGCTGGACCACTGGCTTGATTGTCACTTCAAAAGCTGAGGGGCTCCGTCGCGGCACATTCAACGCAAGAGTGATAATCAAAGACAATGCCAGGTACTTATGCAGGCAGATTACGAGATACATTATATAAAGAGCGACCACAAGAAGGTCCGACGCGTCAGAGCCCAACAGATGATGGATCTTGATGCGTGGAA…
	TCGGGGTATTGGTGAAGCTCTTTGTAGGATTAGCGGAACTTACGCCGACATTTTTTCTCTATGATGACATCGCAACGCCAGCAGGACCCATTGTAAGGTGACTGCGGCCTGATTANNNNNNNNNNNNNNNNNNNNNNNNNNNCCTTTGTAAGGACCCATATGATCAAGAAATGCTTGTTCCCAGCAGCCGGTTACGGCACTCGCTTCTTGCCAGCGACCAAGGCCATGCCCAAAGAGATGCTGCCGGTGGTGAACAAGCCACTGATCCAGTACGGCGTCGAAGAGGCACTGGATGCCGGTTTGAATGAAATCTCTATCGTTACCGGCCGTGGTAAGCGCGCGCTGGAAGACCACTTCGACATCAGCTACGAGCTGGAAAACCAGATCAAAGGCACCGAC…
	TTGTGAGGAGTACTATTGAATGGTGTGGCAAAGCGGCGAGTTTCCAACTTTATTGGCCGAACGTCACGTTAATCCCGGTATGACATACAGCTTGACGTAAAAATGCCGCCCCTGTGGGCGGCACTGGACAAAAACGCAACGTCAGGCTGCGTCAAGCATTTGCTTAACCTTATTGCGCAATTGATCGATGGAGAACGGCTTGGCGATCGATTGCATGCCCGGCTGAACCTCGATGCTCTCGGGATAACCACTGGCAAACAGGACCGGCAGTTGCGGGCGCAGTTTACGCGCCTGGGTGGCCAAGTCCCGGCCATTCATATCCGGCAGGCCGACATCGGTCATCATCAGATCAATGACCTTATTTGTGTCCTCTACGAATTCAAGCGCCGATTTGGCGTC…
	GGTAATGGTGGATGGACAGGTCGAGGGCGTATTCCTCGACGAAGAAATCCTGGTGCAGGCTGTCGCCGTTCTTGAAGCTGTCGTAAAGCGAGCGAATATCGCCGCCGGCGCAGAAGGCTTTTTCACCGGCACCGCGTAGGACCACGGCGTACACCTGGGGATCGTCTGCCCAAGCCTGTAACTGTTCGGTCAGGCTGCGAACCATGTTCAGGGTGATGGCGTTCAAGCCGGCGGGGCGATTGAGGGTAAGGTGGCCAATATGGTTGCGAACGTCGGCCAGAACCTCTTGCTGAAGCCTGTCGGCGTGGCTTGCCTCGGATGAAACCTGAGCAGTCATCTGTAACTCCCTGCTTTTATTGTTCTTTATCAATATGTTCGGGGACGAACGCTCCCGCGATC…
	CGATGAGCTACTTTGACGTGCGTATTCCTGGGCTGAAAATGACTGTCGTCGCCGCAGACGGGCAGTACGTGAAACCGGTGAGCGTCGATGAGTTCCGCATCGCCGTGGCCGAAACCTTTGATGTGATCGTCGAACCCACCGAAAATGCATACACCTTGTTCGCCCAGTCGATGGATCGCACCGGTTTCGCGAGAGGCACATTGGCTGTACATGAAGGGCTCTCGGCCCCTGTGCCGCCCCTGGATCCACGTCCGTTGATCACGATGAGCGACATGGGCATGGGGGATATGGCCGGCATGGATCATGGCGATATGACGGGTATGACCCAGGACTCGATGCAAGGCATGGAGAGTATGGATCACAGCCAAATGGCGGCCGGCGAGGACAACGGCATGCAGG…
	GGACAAGCATGTGTCAGCCAAGGCGCCGGGGCCATCGGGTGAACACCTGAAGTACTCGCCGGTTTAACGTACCCGTTCAGATCATCGCGCCGAAAATAACAAGGCCAATACCCAGCGCACTTTGCTTGAGAAACAAGCGCACGCGTTCACAGCGTGGAAACACATAAACGCTGTCAAATTCGAATTCGCGTCAATCTATCAAGCGCCTTGCAGATGGCTTGACCCTGCGTTGCAACTTTTCAATTATTTTCAGGCGCCCTGCCCGGCTCTTGCCGCCGCCAGAAAGTGCGCAACAAGTTGGATACAAGAGGGATTGTCATTACTTTCATGGAGAAACCGGTTATAAGGAGCACAACAACCCATTCTGACTGGCTGCCGCTAGGCAGCACGGACGTACAG…
	TGATCGGCCTGGACATTCTTGCGCCACAAGAGCCCGGGTTGCTGGATGGGTTTTATCAAGTCGACCTGTGTGACCGAACGGCGCTGGCGCAGGTGATTGGCGCCATCAGCACCGACTTCGGCGACATCGATATCCTGGTGAATAACGCCGGCACCCTGACCCTGGAACGCGGTGAAACCGGCGTCACCGACGCAGTCACCCGCGCGGTGGATGTGAACCTGTTCGCGCCATGGCAATTGGTGGCCGGGTTCCTGCCGGGGTTGCTGCGCAAGCGCGGCAAAGTGGTCAACGTGTCGTCGCTGTTTGCCCTGGTGAACGCGCCTTATGTAGCCGCATACGCTGCCAGCAAACGCGCGCTGAGTGCTTATTCGGACNNNNNNNNNNNNNNNNNNNNNNNNN…
	TCGCTCTGCATTCATTCCGAGCACGCGCCCTATGACTTTGTCCTTGAATACCCTGAGCGAGCCAATGCCTTCAGCCCTTGACCTTGCGCAGCGCGCACTGCATGACGGTGCGTCTCGCGTCGTCGACGACTATCGCCCCGGCTATCATATTGCGCCACCGGCCGGCTGGATGAACGACCCGAACGGGGTCGTGTACTTTCGTGGCGAATATCACGTGTTCTATCAACATTACCCATTCGAAGCGAAATGGGGCCCGATGTATTGGGGGCACGCCAAGAGTGCCGACCTGGTTCATTGGCAGCACCTGCCCATTGCGCTGGCGCCCGGCGATGAGTGCGACCGTGACGGTTGTTTTTCCGGTAGCGCAGTGGTGTGTGGGGATACCTTGGCACTGATCTA…
	CGTGCTGTGCAGGCTGCTGAACACCTGGCTGACTGGCGGGCTCCAATAATCGCCGGTTGCCACGCGGGCGGGCGGCTTGACGTTGGATCGCCATTCACGATGGGCCAACCAGAGGCCGGGCAGCATCGGCAACCAGAACGTCAGCCCGCGGAATAACAACGTGGCGGAAAGCGCCACCGCAATGTTCACCCCCACCCAATGCAGCGTGACCACCGCCGCCGCTTCAAAGGCGCCGAGCCCGCCCGGCACAATGCCGATACTGCGCAGCACGCTGGCCAGCATAAAACCGGCAAACAGCCCCAACGGCGGCGCGGACACACCCAGCGCGCGCACCAGCACCCACAATGTGGCGCTGTCGAGCACAATGATCACCAATTCCAGCAAGGTAATGCGCCAGAG…
	TATTTATTAGGCGCACACCATGATCGACACCATCGACCAACAACTGATCGGCGCTTTGATGGACGACTCCCGGCTGTCCCTCAAGGCCCTGGCCGGCATCACCGGCCTGTCCTCGCCCAGCGTCGGCGAACGCCTGCGCCGCCTGGAAGAGCGCGGCGTGCTGACCCATTACACGGTCGACATCGACCCCAAACACTTCGGCTACCTGCTGCAAGCCATCGTGCGTATCCGTCCCCTGCCCGGCCAATTGCAGGAAGTGGAGCGGCAGATCCAGGCCATCCCCGAATTCACCGAATGCGACAAAGTCACCGGCGAGGACTGCTTCATCGCACGCCTGCATGTACGCACCATGGACCACCTCGACAGCCTGCTGGATCGGCTCAACGTCTATGCCGAAAC…
	ACCAGACGTACCAGTAATGCCTGGGACGCCTGCGGCAACCTGTCGAATTGCTGAATGNNNNNNNNNNNNNNNNNATCGAGCAGATCGGCATAGCGTTGTGCCAGCCAATCCAGCACCTGACGGAAGTTATGCAGGTAATACAGGGGGTTTTCGAGGGTTTCGGGCATGGTCCGCAGCGATTAAGTACTGGTTATGCATACAGAGTGCCGCCGCTGACGCGTTGTTGCAATCGGTAATAGATAAATGGCGCACGCAACTTTTTGCGTAAAAGTGATCAGATAGGGGAATTGATGGCGTAACATTTATGGCCCGCAGCCTCAGGCCGCGGGACTTTTCAGGGTTAAGGTAAGGGTTATGAACATGAAGAATTTGGGTCTGCCACTGGTTGCACTCACTTTT…
	NNNNNNNNNNNNNNNNNNNNNNNNNNNNNNNNNNNNNNNNNNNNNNNNNNNNNNNNNNNNNNNNNNNNNNNNNNNNNNNNNNNNNNNNNNNNNNNNNNNNNNNNNNNNNNNNNNNNNNNNNNNNNNNNNNNNNNNNNNNNNNNNNNNNNNNNNNNNNNNNNNNNNNNNNNNNNNNNNNNNNNNNNNNNNNNNNNNNNNNNNNNNNNNNNNNNNNNNNNNNNNNNNNNNNNNNNNNNNNNNNNNNNNNNNNNNNNNNNNNNNNNNNNNNNNNNNNNNNNNNNNNNNNNNNNNNNNNNNNNNNNNNNNNNNNNNNNNNNNNNNNNNNNNNNNNNNNNNNNNNNNNNNNNNNNNNNNNNNNNNNNNNNNNNNNNNNNNNNNNNNNNNNNNNNNNNNNNNNNN…
	NNNNNNNNNNNNNNNNNNNNNNNNNNNNNNNNNNNNNNNNNNNNNNNNNNNNNNNNNNNNNNNNNNNNNNNNNNNNNNNNNNNNNNNNNNNNNNNNNNNNNNNNNNNNNNNNNNNNNNNNNNNNNNNNNNNNNNNNNNNNNNNNNNNNNNNNNNNNNNNNNNNNNNNNNNNNNNNNNNNNNNNNNNNNNNNNNNNNNNNNNNNNNNNNNNNNNNNNNNNNNNNNNNNNNNNNNNNNNNNNNNNNNNNNNNNNNNNNNNNNNNNNNNNNNNNNNNNNNNNNNNNNNNNNNNNNNNNNNNNNNNNNNNNNNNNNNNNNNNNNNNNNNNNNNNNNNNNNNNNNNNNNNNNNNNNNNNNNNNNNNNNNNNNNNNNNNNNNNNNNNNNNNNNNNNNNNNNNNNN…
	CCAGGGCGCGGGCGGCGGCGATCGATTGCGACACCGAGCAGATTCCGCAGATGCGTGGCGCGTAGGTCAGCGCATCGAGCGGTGCGTGTTGCAGCAGGATTTGCTCGAAGCCACGGTACATGGTGGCGTTGACCCGTGCCGAACGCACATGACCATCTTCCACGTCCAGTTGTACTTCCAGATCGCCTTCAACCCGATTGAATGGGCCGACCACCAAACGTGACATGCAAACTCCTAACGGCGGGGGGTGCGTACCGACGGCGCGATCAGCGGGTGATCGGACGTCGCATTCTGTTTGACGCGCTTGGGGGTGGCTGACTTGGACAGCGCCGACAGGGCGACGAACCAGGCCTTGGGCATGTCGATGGGCAAACCGATGGGAATGCCCGCCAGCTTCGG…
	GCCCTTGCAACTGCCGCACGTGCCGGTGCGGCAGCTGTGCTTGAGCATCAGGCCGTCAGCCAGCGCCGCGTCCAGCACGGTTTGTTCAGGCAGTAGCGGACAACTCAGGCCGACCGGAAGAATCTGCAGTTGATAGCTCATGCGCGCCTCCTCAGTGTGTGTGCTTGCCAGCGGCCAACAGGTCCAGCGCGACGTCGACGATCATGTCTTCCTGGCCGCCGACCATGCGGCGTTTGCCCAGCTCGACGAGGATGTCCACGGTCTTCAAACCGTACTTGGCCGCAGCGATTTCGGCATGGCGCAGGAAGCTCGAATAGACCCCGGCATACCCCAGCGCCAGCGACTCGCGGTCGACCCGCACTGGCCGATCCTGCAACGGCCGCACGATGTCATCCGCTG…
	ACCGCTGTACCTGGCGCGCCACGGCACCCCGCAACACCCCGAGGACCTGGCCGCGCACGAGTGCCTGGTGATGCGCTTCGGCGTCAATATTTCGCGGGAGTGGGCGTTCATGCAGCACGGGCAGACCCACCGGATCATGGTGCGTGGCCGCCGCGTGGCGAACGACGGCGCGCTGGTCCGCCAATGGTGCCTGGCCGGCCACGGGATTTGCTTGAAATCGGTGTGGGACGTGCGTGCCGACCTCGACGCCGGCCGCTTGGTCGAGGTGCTCGAGGATTACGACTTGGGCCGCACAGCGCTGAACATCGTCTACCCGCCCACGCGCATTCAGCCCAGACGGGTGAGAATGTTGATAGAACGCATCGTTGCGCAGCTGGCGAGCGACAGTGCCAGGTAGGC…
	GTGAGCCCGTTCATCCGTTTCGAACAAACCAAAAAGCTGCACCGCCAGGCGGTCATCGTCGATCGCATGGCCAAAGGCTTCGACGGCAAGCCGCTGTTCAAGGACTTCAGCTTTCAGGTTGAAGCCGGCGAGCGCGTGGCGATCATCGGCCCGAACGGTATCGGCAAGACCACCCTGCTGCGTACCCTGGTCAACGAACTGACGCCGGATGCCGGCAGCATCAAGTGGACCGACGCCGCCGAACTGGGCTACTACGCCCAGGACCACGCCCACGACTTCGAAGACGACATGAGCCTGTTCGACTGGATGGGCCAGTGGACACAGGGCGAGCAAGTGATCCGCGGCACCCTGGGGCGCATGCTGTTTTCCAACGACGAGATCCTCAAGTCGGTCAAGGTC…
	GTCAGTTGGTGCAACAGATCAACGCTTACCGCAGCCAGGTGCAACGCTGCGGCGACCAAGGTTCCCAGGAACTGCCACCGCTGGCCAGCGATACGCGCCTGGTGCTGCCGGCCAGTAATGTCGGCGACTTGCAGCAGGCCCTGGCCCGCGCGGCGTACCCGATGGTCAACGTGCAGGCAATCAGCCTGTCCGGGCCCAAGGATGCCCAGGCGGCCATGAAAGCCGTGCGCGAGAGTTTCTGCCGCGTGGTGCTGGACCCGCAATTCGTCGACATCGGCGTGAGCAACAGCGGCCAGGACTGGCGCATCGTGCTCGCCCGCCCGCTGCTGTCCAGCGGCCTGGGCGATTGGCAGACCGAAGGCAGGCAATTGCTGAACCTGATCAACGCCGCCCGCACAC…
	CTGGCTGGAACCGATGAAGGACCTGCCGGCGTCCTACGACCTCGACGATGTGTTCCCTTCCGTGCGTGACGGTTTGTCCGTCAAGGGTTCGCTGTACGCCCTACCGTTCTATGCCGAAAGTTCGATCACCTATTACCGCACCGACCTGTTCAAGGACGCCGGGCTGAGCATGCCCGAGCACCCGACCTGGACGCAGATCGGTGAATACGCGGCAAAGCTCACCGACAAAACCAAAGAGCAATACGGCCTGTGCCTGCGCGGCAAAGCCGGTTGGGGTGAAAACATGGCGCTGATCACCACCCTGGCCAACGGCTATGGCGCGCGCTGGTTCGACGAAAAATGGCAGCCTGAATTCAATGGCCCCGAATGGAAGGACGCGCTGAACTTCTACGTCGACAA…
	CGTTGCGCAGCGACCTGGTGGGTTTGGATAACCCGGCCGCGGTACGCATGGCGCTGGAACACCTTGAGCAACAGGGCTACCGCGAGATAGTGCTGGTCAGCGAGGCCACCGATGGCACCAGTTCGCGCCTGGAGCGCCTTGACAGTTTCACCGCCGAGATTGCCCGCCGCCCGGCGTTGAGTGGCACGGTGCTGGAACTGGACGGCGCGCTGGAAAAGCGCCTGCGCGCCTTTCTGGCCAAGCCCGGCGCCAAAGCCGTGTTCTGCGCCAACGGCATCGCCGCCCTCGCTTGCACCCGCGCGCTCAAGGCGCTGGAGTGCGACCTGTTCNNNNNCGTCGGCCTGATCGCCCTGGATGACCTGGACTGGTACCCGCTGGTGGGCACCGGCATCACCGCCC…
	ACGATAGCCCGAGCCGTCCGCGGCGTGGAAGTTGATCAGGTTCTGCCCGGCAAACGCGCCCACCAGTGCACGCACTTTGTTCGGGTTCTTGATGGTGAACGCCGGATGTTCCATCAACGCCTTGACCCGCGCCAGCCCGCCCGGCAACACGCTGCCAGCCTGCACGCTGAACCACTGGTCCATGACCAGCGGGTTGTCCTTGAAGTTCTCGGCAAACACCGCCAAGGCCTTGGCTTTTTCCGCCTCGAACGGCGAATTCACCAACACCGCCAACGCGGTCAGGCGTTCAGTCATGTTGTCGCTGGTGTCGAACTGGTCCAACGTTGCCGCCAGCACTTGCGGCTTGCCGCTGAGCATCAGGTACGACAGCGCAATGTTCTGCAAGGCACGCCGGGCAAA…
	TCAGGCCCAGCACGATGTCGTCCGGCAGCTTGCCGTTGGGCTGCAACGGCGCGCGGCTGTGGCCCAGTTCGAGCATGCGCGCCATCAACGCAGCCTGGCTGCCTTGGGCGTCGAGCACGGAAGTGAAGCCTTCGTGCCGCCAGGCAGCCTTGCCGAACGCGTCGTAGAACAGACGCGTCGGCTTGGTCGCCTGACTGCGATCACCATCGTAGACCAGCACCTTGGTCGCCCCCCGCGCCGCGCCCTCGCCACTGCCCAGGTTCAACTGGCAGGCCGAGTCGTAGCAGGCATGGCACGCCACGCACTTCTCAGTGAAGATCGGTTGGATATCACGGGTGTAGGAAAGCGCCGGAGCGGGATCTTGGGCCTGTGTAGTGCTGCCAATCANNNNNNNNNNNN…
	CGGGCTGGATCGCCAGGCGCCAGAAATCCACGCGACCGAGTTCCTGGATGGCTTGTTTGAGATGATCCTCCTCGCCCACCGACACGCCGCCGGTGGTCAGCAGCAGGTCGCATTCGGACGACGCGAGGATCAACGCGTCGCGGCTGGCGGCCAACGCGTCGGCCATCACCCCGTAGTCGAGCACCTCCACGCCCCAACCGCGCAATAACGCGGTCACCAGGTGGCGGTTGCTGTTGTAGATCTGCCCCGGCGCCAGCGACTCGCCCGGCTCGCGCAGTTCATCGCCGCTGCTCAGCAGGCACACGCGCAGGGGTCGATAGACCTTGACCCACGGAATGCCGGCCGACGCCAGCAGGCCGACTTCCTGGGCGCGCAGGCGCTGGCCGACACGCAACAGGC…
	ACACACTCAAGTGTGGGAGCAAGTGTGGGAGCAAATGTGGGAGGGGGCTTGCCCCCGATAGCGGTGCACCAGTGATAGATCAGGTGACTGACACACCGCCATCGGGGGGCAAGCCCCCTCCCACATTGAATCTCCAGTGCTATTAAAAGAGGAGTCATTCATGTCTGGATTCTGGAACCAAGCCTTCGACCTCACCGGCCGTTGCGCGGTGATCACCGGCGGTGCCGCCGGCATCGGCCTGGCCTGCGCCAGCCTGCTGGTCGAACGCGGCGCGCGGGTGGCGCTGCTGGACCGCGACCCGGCGGTGGTGGCCGTGGCCGCCAGCCTCGGCGCCGAGCATCTGGGCATTGCCGTCGACCTCAGCCAGATCGACCAGGTGCAACACAGCGTCGACCGGGT…
	GGGTGGTGCTTGTGGTTGGGGTGGCGGCAGCTTCGGGGGGTTGGGNNNNNNNNNNNNNNNNNNNNNNNNNNNNNNNNNNNNNNNNNNNNNNNNNNNNNNNNNNNNNNNNNNNNNNNNNNNNNNNNNNNNNNNNNNNNNNNNNNNNNNNNNNNNNNNNNNNNNNNNNNNNNNNNNNNNNNNNNNNNNNNNNNNNNNNNNNNNNNNNNNNNNNNNNNNNNNNNNNNNNNNNNNNNNNNNNNNNNNNNNNCAAAAGCCAGAGCCAGAGCCAGAGCCAGAGCCAGAGCCAGAGCCAGAGCCAGAGCCAGAGCCAGAGCCAGAGCCAGAGCCAGAGCCAGNNNNAGAGCCAGAGCCAGAGCCAGAGCCAGAGCCAGAGCCAGAGCCAGAGCCAGAGCCAGAGCC…
	GCCGCCTGACCTTCGCCCTGCTCGGCAAGTTGTGCGTGCGCCTGCACCAGCGGGTCAACGAGATCGAAACCCTGTCGCTGAAAAACGCCACCCACCGCGTGGTGCGCTACCTGCTCACGCAACTGGTGCGCTTGCAAAGCACTACCGACTGCAGCTTCGAGCTGCCGATGGCCAAGCAACTGATTGCCGGGCACCTGTCGATCCAGCCGGAGACGTTTTCGCGGATTATCCGACGCTTGATCGACGAGAAAATCATCACCCAGGACGGCCGGCAGATCGCAATTCTCGACCGCCCGCGCCTGGAGCAATTCGAGTGAAAACCTGCCTGGTCTGCCAGCACGGCAATGCCGTGGAGCGCGACCTGTGCGAGCATTGCGCCACACCGCTGCCCGAGGCCCA…
	TGGGGCGATCACGCAACGTCCGGGGCCGGATCCTGCACTAATCAAACCACTCCCGCCGCCCCTCGAACGTACTGGTGATCAACTCGACGATCATCTGCACCGCCTCGGCATGCTGCACCTGCGCTTTCACCGCCAGCCACACCTGGCGCTGCATGGGCTCGGCGAGCAATCCCGGCAAGGCCACCAGGCCACGGTCGAAGCTGCCCATGTAGCGCGGCAGCAAACCGATGCAGGCGCCGCAGCGGATCATCTCGAGCATCAACGAATAGGCATGCACCTGCACGACCGCGGCCAGGCGCTGTGCCACCACCGTGTTCCATGGCTGTAAGGCGTTCACCTGCCCATCCGGCTGCCACTGCACCAGCATGTAGTCATCCAGGTCTTCGACACTGTCGGGGC…
	AGGCGGCTGTGTTCCAGGCGACCTTGCAACAGCCACTGACCCTGAATGCGCAATTGCTCGGCCTCCACGCTGCGGGTGAATACGCTCTGGCGCGTGAGCATGGCGCCAGCGATCACCGCCACCACCGCCGCGATCAGTAACGCGCTGATAATCGCCATGCCGCGCTGCTTCGCCGCTGCGGGCGAATCCCGTTTCATCGCGCGCCTTACAGCTGCCAGGAGCCGATATCGGCATTCACGCCGTCGCCATCCGGNNNNNNNNNNNCGCCCAGGGAGAACACATCGACCTCGCCGTTGGCGCCTGGGTTGAGATAGTGATAAGGACGGCCCCACGGGTCATTGGGCAGACGGTCGAGGTAGGCGCGCCAGTTGCTGTTTTTCGCATCCGCCGGGCGTTCCA…
	AGGCCAATCGCTTCATGACCGGTTCGGCGGCGCCGATCTTCGACGCCCAGCGCGAAATCATCGCGGTGCTGGACGTGTCCAGCGACAGCTACCTGCCGCCCTCTCACACCCTGGGCATGGTCAAGATGATGAGCCAGACCGTGGAAAACCGGCTGATCCTCAACCTGTTTCGCGGCGAGCATTTCCAGCTGACCTTCAACACCGGGCTGAACAACCTCGACAGCCAATGGGCGGGCTTGCTGATCTTTGATGAAAGCGGCCAGGTGTTATCGGCCAACCGCCGCGCCGACAACCTGCTGGGCATCAGCCTGTCGCGGGTGATGATCGACCGCTTGTTCAAGGTGTCGATGCTGGAGTTACTGAATCAGCCGGAGGGTTTGCCGTTCTCCTTGCAGGCGG…
	TTATGATCTTTGCGACTGAACGTTTCAAAACCGAAGGAGTGTCGCCATGCGCGAACAGAATTACGCAGTGAATGGTAACGCGCAGGCTGAGCAGCTTGAAGTCAGCCGCGTCTTGCGCAACACCTATGGCTTGCTCGCCCTTACCCTCGCATTCAGCGGCGTGATGGCGTTCATGGCGCAGCAGATGCACGTCGGCTACCCGAATGTCTTTGTCGTGTTGATCGGCTTCTACGGTCTGTTCTTCCTGACCAACAAGCTGCGTGACTCGGCCTGGGGCCTGGTGTCGGCGTTTGCCTTGACCGGTTTCATGGGCTTTATCCTCGGCCCGATCCTTAACCGTTACCTCGGCATGGCCGGCGGCGCGGAAGTGGTCAGCTCGGCGTTTGCCATGACAGCCCT…
	GAAGATCTGCCAGGTCTTGATCGCCAGCAGCAACGGGAAGATGTACGCGAAATAACCCAGCACCATGAACAGTATATCGGCGCTGTAGGAACCGGCAGGCCCACCGAAGTTCTGCACGTCATCGATCTTGCTGTTGTGGCTCCAGCCCGGATCGTCCTTGCCATAGGTGAGCAAGGCCATCATCAGGAACAGGCACAGCGCGCCGATGGCGATCAGCGCACCTTCCTTGAGCCGATAATGCAGGTGCTGACGCCAGGCCGGCACGACTGTTTTTTGTGTCGCGGTGGATTTCTTCAAAACGGGTCTTTTCCTGCGCCTTTAGCGCGTCCATCTGTTGAATGACTGCACACTGCCGCCCAATCCGAGCAGCCGAAAAATAAACGAACGCCGTTAAATCTA…
	CCGCCGCACTGTTTATCCTCAGTGGTCAGTTGTACGAGCGTCTGCACACCCGTGACATGCGTGAGATGGGTGGCGTGTGGTCGCGCATCGCCTACCTGCCGGCGATCAGCCTGTTCTTTGCCGCCGCGTCCCTGGGCTTGCCGGGCACCGGTAACTTCATCGGCGAGTTCCTGATCCTGATGGGGACCTTCGTGCAGACACCGTGGATCAGCGCCATCGCTACTTCCGGCCTGGTATTCGGTTCGGTCTACTCGCTGATCATGATCCACCGTGCGTACTTCGGTCCGGCCAAGTCCGACACCGTCCTGCGCGGGATGGATGCTCGCGAACTGATCATGGTGCTCGGTATGGCGGTCCTGCTGATCTACATCGGCGTGTACCCACAACCGTTCCTGGACA…
	ACATTGCGCACAAAGCGCACCGCCACGTCGCCGTCATTGCGATAGGCGTGGGCCTGGCGGCTGGCGAACATGAAGAACTCACCGGCGCCGACCGGTTTTTCCTGACCATCCAGCACCAATGTCAGGCGGCCTTCGAACACGAACAACTGCACGCTCCAGCCATCCGGGTCCGGCTCGGGGCTGTAGCAATCGCCCGGCTCCAGGCGCATCTCCCACAGCTCGACTTCACGCCGCGCCGTGGCCTTGGCAAGCAATACAGCTTTGCTGCCGGGGATGTCACCGGCCCAGGCCAGTTCGTTGATACGGCTATGGTCAGGTGCATCCGGGGCCTGGATCAGGTCGCTGAAAGCCACATCCAGCGCTTCGGCGACGCGGTCGAGGGTGGACAGGCTGACGTTT…
	NNNNNNNNNNNNNNNNNNNNNNNNNNNNNNNNNNGTAGCGGCGTTGCTGGTGACGCACCACCAAGGCTTCCCCATCGGGAGACTGCGCAACCGTGTGATCGAAGGCCTGACCGATCGTCATGGCCAACAAGGTCTTGTCCTGAGAGCCACGGCTGTAGCTCTGATTCGGTTGATCCATAACGACCCCTGTTGTCTTTTTTGTAGGTTGACGTAAACGTAAACTACGATTGACAGCGCCGCAACGCAAGCTTACGTTAACGTAAAGGTGAGCATCCCCTCCCCCGGTGCCGTCACCCCACAACAACAAAGCTCAATAAAGGTGCCTGTCCATGAGTTACCCCTCCCTGAACTTCGCCCTCGGCGAAACCATCGACATGCTGCGCGACCAAGTGCAGTCCT…
	GTCCGGCGTGGTTGGCGCAGG------TGCCGGTGCCGGCGCAGGGCTCGGTTCTGCCTGCGGGACGATCGGCGCAGGCTCCGGTGCCGGTGTAACCGGCGTCGAGACGGCCGGCGCTACAGGTTCTTCCTTCGGCGCTGGCACCTTCTCCGCTGCCGGGGCAACTTTGGGTTCCGGCACCCCCAGTTCAGCCTTGGGCTGTTCGGGAATATGTTCGGTCTTCTTCACCTCTTGGGGCAGGAACACATCCACCAGTGCGAAATAGCGCTCGTAGAACTTCGGCGCCGAGACAGTCTCACTCGCCACCTTCACCATCGAGTCGTCGGTGGAGCCGATCGGCATCGACACCGAGCCCAGCACACCCACACCCAGGCTGGCGGAGTTGTTGACCTTCTTCAG…
	TGGGAGGATTCAAGCCCATCCCACACTGGTCCGGCGCCAGACACTCAATGTATGNNNNNNNNNNNNNNNNNNNNNNNNNNNNNNNNNNNNNNNNNNNNNNNNNNNNNNNNNNNNNNNNNNNNNNNNNNNNNNNNNNNNNNNNNNNNNNNNNNNNNNNNNNNNTCCCACACTGGTCCGGCGCCAGACACACAATGTATGAACACCGCAGATCCCATGTGGGAGGATTCAAGCCCATCCCACACTGGTCCGGCGCCAGACACACAATGTATGAACACCGCAGAGCCCATGTGGGAGGATTCAAGNNNNNNNNNNNNNNNNNNNNNNNNNNNNNNNNNNNNNNNNNNNNNNNNNNNNNNNNNNNNNNNNNNNNNNAGCCAACCCCACACTGGTCCGGCGCCA…
	GCCGGTGGAAGTCTCGCCACCGTTCCTCGGCGGCAAGAACTGGAACCCCATGGCCTACAGCCAGGACACCGGCCTGTTCTACATCCCGGGCAACCAATGGAAAGAGGAATACTGGACCGAAGAGGTCAACTACAAGAAGGGCTCGGCGTACCTGGGCATGGGTTTCCGCATCAAGCGCATGTATGACGACCACGTCGGCACCCTGCGGGCGATGAACCCGACCACCGGCAAGGTGGTGTGGGAGCACAAGGAAGCCCTGCCACTGTGGGCCGGCGTACTGGCGACCAAGGGCAACCTGGTGTTCACCGGCACCGGCGACGGTTTCTTCAAGGCCTTCGACGCGAAAACCGGCAAGGAGCTGTGGAAGTTCCAGACCGGCAGCGGCATCGTCTCGCCGCC…
	GCGGCGCCAGCAACTCGCGGTGCATCTGGCGCTCGTAGCCGGTGGCCAGGATCACCGCGTCGTAATGGCTGACGCTGGTTTCGCCGTTGGCGTTATTGCGCAGGGTCAACTCGATGCCCAACGGACCGGCGCTGACGTTCTCGACTACGGTCATGGTGCGGAAGGCCTGGCGCGCGGTGCCGGAGACTTTCTGGCGATAGAAGATGCCATAGATGCGCTCGATCAACTCCAGGTCAACCACCGAATAGTTGGTGTTCTGGTACTCGGCGATCAGCCGCTCACGCTCGGCGCCGACCTGCTGGAACACCAGGTCGGTAAAGGCCGGCGAAAACACTTCGTTGACGAACGGGCTGTCATCCGCCGGTTTCAGCGCCGAGCCGCGGAGGATCATATCGACTT…
	TTTAGTTCAACCGTCAAATCCATGTCAGGATAGAGAACCAATTCGTTCCCTGTTAATTGTGCAAGATGCCCCTCATCCAGAAAATGCAAGCTGGTGTGATGTTGAAATGCCTTATGGAGAGTAAAATTACCCTTACTATGAAATTCAAGTACCTCTTCATAGACCGACGCATCTATAAACCTGAGATAATAATCATGCGGGACTTTTTTCATATTTCCGCCCCCAAACAATCACACATATACCAGTGCGAGTTCGGCTCTTCAAAAATCCTACCATCACTTAACTGGAGGTATGTCGCATACAGAATATTATCCTGATACTTGCGCACCATGCCAACATCAGTAAAAAACTTAACGTTCCTGACTATAGCACCGATCACAATCAATTCTTGATAAAGAC…
	CCCGCTGAACGCGGTGGCATACACCACCGGCCACGCTGCGAACAGCGCGCCGCCCGCGGTGATGAACCACACTTGGTTGCCGTCCCAGTGCGGCCCTACGGTGTTGATCGCGACGCGGCGTTCCACGTCCGAGCGGCCCACGAAGGGCAGCAAGGTGCCGACGCCCATATCGTGGCCGTCCATGATGGCGAAGCCGATCAGCAGTATGCCGACCAGTGCCCACCAGATAATTTTCAGAGTGAAGTAATCAAGCATGGTGGAGTTCCTTCAGGTTGGCATCGTAAGCGTAACGGCCGGTTCCGAGGCTGCCGGGCCCTTGGCGGGCGAACTTGACCATCAGGAACATTTCAACCACCAGCAGCACGGTGTAGAACGCGACGAAGCCTGCCAGCGAGCCAT…
	AAAACTTCCGCATTGTTGCTTTTGAAGCGCCCCTCAATCGGTACCCGAGTCTCCTCACCTTCCTTTAAGAAAGTCCACACCTGCTGCTTTGGGCCGTAACTAAAACGCAGACACTCGTGTTGCATGAGGTCCATGGGATGTTCAGGAAAACCATGTGCATTCAGGTACTCGGCACTGGCCACAACCCGGCGTCTGAAATGACCGACGGGACGACTGACGACACCATCCATGGCTGCTGCCGATCCCAATCGGATCGCCAGATCGACGCGTTCCCCCAGTAATTCGACGATGTCATCGGAGAGCGTCATGTCCAACACAAGTTGAGGGTATCGCTTCAACAGCGAGGCAATATGCGGCGCAATCAGACGGCGCCCCAGCGCTACAGGCACGGAAATACGA…
	TTTTGCCGCCCGTTCCTGGATGATCGCCCTGTTCATCGGGCTCGTCTTTGCAGGATTGGAATGCGGCTTGAGGTTCGAAATCAAAGATATCTACGTCACCGATGTGCCGTCATGGCTGGACTTGACGCTGTTGCTCGGCGGCTACCTGTTTGTGTTCTGCCTCAAGCCGATCCAGAAAACCGTCCAGCGCAAAATGTGCCAGCGCGCAGCTCCCGGCGAACACCGGAGAACTACCCACTGACGGCTGATGCCTGGCTATCAGATCGCCGGTATTTACAGCCCTGCAGCAGCACCTATGCTTGGCCTTGCACGGTCGGCTGAAAGGCGTTGAAGCAGATGGACACCCTGAGCAAATCCCAAATCGAATCTGCACTGGCATCGCGCTTGCCCAGCTATAAG…
	GCGCGACGGCGCGGCAATGCTCACCAGCGCTTCGGTACGCAGCCCCAATTGCACCGCCAGCATCGCACTGGCGCCGCCCATGGAGTGGCCGACCACCGCATGCAACGGCGGCAGCTCGGCCGCCGCTTCAAGCATCGCGCGGGCAAACAGCAGTACGTGGGCTTCACGCCCCGGCGAACGGCCATGGGCCGGGCCATCGAGGGCGAATACCGAATAGCCGTTCTGCACCAGCGCAGTGATCAGGCTGGCGAACTGGGTGGGCCGGCCTTCCCAACCGTGCATCAGCAGCACCGCCGGGCCCTGGCCCCAGCGCAACGCCGACAGGCCGAAACGCAAGGTGACGCGCTCTGCGTGCGCCAGCAGCGGCAACTCCCAATCCCGCGGCGGCAGATCCCGCGG…
	CCCGGCGAACACTGCCGCCACGGCTTCACTCGGCGTCATGCCCTGCTCCAGCAGGTCGAGAATCTGCGGACCCAGGCTCGGCAAAGTGATGTTCTGCGACGCCACCGCGCCCACACCGGGGCGCAGCCACGGGCAACGCGCGCCCACGGCGATGCTCGACGAACTGATGGCGATCCCCAACTGGCCCGTCTCGGCACAGCGGGCAACAACGGAAAAGGTCATAGCGCTTCCTCAGTCGAGCACCGACGCATCGGCATCGATCATCATTTGCTTCATTTCTTCAAAATGCTGGCGCGAGAAATCGGTAATGCCTTCCCAGCCCCGCGCGGTTTTTTCCGCCACTTCATCGGACAACACCCGCAACGGCTGCCCGGTGGACCACGCCGTGACGAGGATCTG…
	NNNNNNNNNNNNNNNNNNNNNNNNNNNNNNNNNNNNNNNNNNNNNNNNNNNNNNNNNNNNNNNNNNNNNNNNNNNNNNNNNNNNNNNNNNNNNNNNNNNNNNNNNNNNNNNNNNNNNNNNNNNNNNNNNNNNNNNNNNNNNNNNNNNGCCACAGCCGCGCCGACCACCTTTACGAAGTCCTTTCCTGATCGCCACATTGACTAAACAGGTACCACCATGGAATTACTCGGATCGTTCTGGGCCCAGCACTGGATACTGGCCATCATGCTGCTGGGCACAATCGCTTTTGTCGCCGGCTTCGTAGACAGCATTGCCGGAGGGGGCGGGCTGTTCCTAGTGCCTGGTTTCCTGCTGGTGGGGCTGCCGCCGCAGGTAGCGCTGGGCCAGGAAAAGCTGGTC…
	TGACCGCCAATGACGCCGCCGGCGACTTCGTGCGCGAGCATTTCGCGATGCCGGGCGCCGATGCCGCCGTAGACAAGGCGCTGCGCCTGGACAGCACGGTGATGCTGGTCGACGACCCGGTCAAGCGCGTCGACAACATGACCATGGCCTGGGGCCTGGAAGCGCGCACACCGTTTCTCGACTACCGCCTGGTGGAACTGTCGGCCCGCGTACCGGGCAAATTCAAATTGCCCGATGGCGGCAAGCAGGTCCTCAAAGAGGCGGCGCGTCGAGTCATCCCGAGTGAAGTCATCGACCGCAAGAAAGGTTACTTCCCGGTGCCCGGCCTCAAGCATTTGCAAGGCGATACCCTGAACTGGGTCCGCGAGTTGCTGCTGGACCCGAGCCAGGACCGCGGCC…
	GGCCTTGAGCCGAGTCACGGGCGGCGTTGCCACGCGGGAAACCCCGGCATCCGTCGCCATCCGTAAACGATGTAGCCGCCCCAGCACGGCCCTCAGCGCCGGCCGCGCGACACCTGCGCCGACACGTCCGACTTTCCTGGGGCCGGGGACAAAGTTCAGCAACACGTCGATCACCATAAAGGCGCTCATGAAACCCACATCGACCGCGTCCCGGGGGTCGCCGAAACGGTGATAACGCCGTGACACCAGCAGCAGCTCATGGAAGTCATTGAACGTCCCGTACAACGGCGAAAAAAACCCCACCAGCGCCCGTGCGCGGGTATCGCCCTGCTCATTCAGGCGCTGGTTCCGATAGTGCTCCAACGCCTTGCCGGAATGACTGGCCGCTTGAGTGCGGCG…
	NNNNNNNNNNNNNNNNNNNNNNNNNNNNNNNNNNNNNNNNNNNNNNNNNNNNNNNNNNNNNNNNNNNNNNNNNNNNNNNNNNNNNNNNNNNNNNNNNNNNNNNNNNNNNNNNNNNNNNNNNNNNNNNNNNNNNNNNNNNNNNNNNNNNNNNNNNNNNNNNNNNNNNNNNNNNNNNNNNNNNNNNNNNNNNNNNNNNNNNNNNNNNNNNNNNNNNNNNNNNNNNNNNNNNNNNNNNNNNNNNNNNNNNNNNNNNNNNNNNNNNNNNNNNNNNNNNNNNNNNNNNNNNNNNNNNNNNNNNNNNNNNNNNNNNNNNNNNNNNNNNNNNNNNNNNNNNNNNNNNNNNNNNNNNNNNNNNNNNNNNNNNNNNNNNNNNNNNNNNNNNNNNNNNNNNNNNNNNNN…
	TGCTTTGTGCGTCTACGGCGGGTTCGAGGACCAGCAGCGGTTCCGGCAGTTCTTCCTCGGTCGCGTCCTGCAGCAAGGCATCCAGGTAGGATTCCAGTGCCAGTTGCGGCCGCGTCTTGACCTTGAGTTCGACAGGACGGTTCATCACGCCACCTGCGCCACAAGCTGTTGCGACAGCAGGTGCTTGAGCAGCGCGCGGTACGCCAGCACGCCGCGACTTTTACCGTCGAACTGCGAAGGGGTCAGGCCGGCGCGGCTGGCGTCGCGCAGGCGCGTGTCCACCGGGATATAGCCTTGCCAGATGGTGTCCGGGTAGGCGTCGCGCAGTACGCGCAAGGTGCCGAGGGACGCCTGGGTGCGGCGGTCGAACAACGTCGGCACGATGCTGAACGGCAGCGC…
	GCGGATCGAACCGCGCTTTTCGTGCTCCATGCGCGAGATCAGTTCGTTCATCAGCAGCGGGATGTCTTCCACGCGCTCACGCAGCGGGGCCATCTCGATCGGGAACACGTTGAGGCGGTAATAGAGGTCTTCGCGGAAGCTGCCGACCTCGATCATGCTTTCGAGGTTCTTGTGGGTGGCCGCAATGATCCGCACGTCGACGCTCTGGGTCTTGTTGCTGCCCACACGTTCGAAGGTGCGCTCCTGCAACACGCGCAACAGTTTGACCTGCATCGGCAGCGGCATGTCGCCGATTTCGTCGAGGAACAGCGTGCCGCCGTTGGCCAGCTCGAAACGCCCGGCACGGCTGGTGATCGCCCCGGTAAAGGCGCCCTTCTCGTGGCCGAACAGTTCGCTTTC…
	CTTCAACCCCAACCAGAATGCCGATAACGATTGGATCGCGCATACCGAACGCCTGCTGGCGGGTGTACTCGGCGCCTCTTCGACTCGCGCAGTCGTAAAGGCCGCGATTGAAGGTCGGGACATGCTGCTGGAGGACGTAGTACGGATCGCCGACGAAGCCTCCGAAGTGCTGCAATTCAATCGGGCCCTGCTGCAAGGCGCCATCGAAAACATCACCCAGGGCATCAGCGTGGTGGATCAGTCCCTCAAGCTGGTGGCGTGGAACCGCCGTTACCTGGAGCTGTTCAACTACCCCGAGGGATTGATCAGCGTCGGCCGGCCGATTGCCGACATCATTCGCTATAACGCCGAGCGCGGCTTGTGCGGACCGGGTGAGGCCGAAGTGCATGTGGCGCGACG…
	ACCACTTCGCGCACCTGGCGCGCAAGTGGCAGGGCGAAGTTGCCCAGCCCGCAAAACAGGTCCAGCACGCGCTCATCGGCTTGCGGCGCCAGCCATTCGAGGGCCTGGGCCACCATCGCCGCGTTGACCCCGGCGTTGACCTGGACAAAATCGCCCGGCCGATACGCCAGCTCCAGATCCCACGGTTCCAACCGATAACCCAGGGCCTGGTCAGGCTCGACCGGCTCCGGCTGGCCCTCGCCATGCAGCCACAACTGGGCCTCATGGAAGGCGCAGAATTCTTTGAGGATCAGCAGATCGGCGTCGGACAACGGCGCCATATGGCGCAGCAATACGGCGATGGACGACCCGCTGAACAGCTCCACATGCCCCAATGCCTGCGGTTTGCTCAAGCGCCGC…
	ACCCTCGATCAATGGCGCACGCTGCAAGCCGTGGTCGACCATGGCGGCTTTGCCCAGGCGGCCGAAGCGCTGCACCGTTCGCAGTCCTCGGTGAGCTACACCGTGGCCCGCATGCAAGACCAGCTCGGGGTGCCGCTGCTGCGCATCGACGGGCGCAAGGCCGTACTCACCGACGCCGGCGAAGTGCTGTTGCGCCGCTCCCGGCAGTTGGTGAAAAACGCCAGCCAACTCGAAGACCTCGCCCACCATATGGAACAGGGCTGGGAAGCCGAAGTACGCCTGGTGGTCGATGCCGCCTACCCGAATGCACGCTTGGTGCGCGCCCTGACCGCCTTTATGCCGCAAAGCCGCGGCTGCCGCGTGCGCCTGCGCGAAGAGGTGTTGTCGGGGGTTGAAGAG…
	GCGCGCGCCCCTGGCCGCCGACGAAGTGCTCAGTTCCCCCGGCCTCGGCCTGGAAGGCTGGGTGGGCGAACGTCAACTGCGCATCGGCCAGCCGGGCTATGTGTGTGAACTCAGCGGCTGCCCGATCCCCGCCGCGCCGGATGAAGCCGGGCAATGGCTGCTGTTGGGCGACCGCGACGGCGCCCTCGCCTGGTTCGTCCTGGATGACCGCCTGCGCAGCGACGCCCCGGCCCTGCTGGCGGCCTGCAAGGCACGCGGTTGGCGCACGCTGCTGCTGTCGGGCGACAGTTCGCCGATGGTCGCCAGCGTCGCCGCCGAACTGGGCATCGACGAAGCCCACGGCGGCCTGCGCCCCGATGACAAGCTGCAAGTGCTGCAACAACTGCACAAGGAAGGGCG…
	TCGGAGACCGAGCCACGCTTCTGCAGGCAAACCAGACCGTAGTCATCGCCGCCGACATAGCCCAGACCGTTGGCTTCCATGGCTTCTTTGATGAATGCTTCGAGGAAAGCGTCGATAGCTTCTTCACTCAGGCCTTCGTTGAAGTCCAGGTTCAGTTCGAAACCCAGCTCTTGAAATTCATCAACGCACAGTTTTTTGCGCAGACGCTGGGAACGGTTAGTCGCCATTGGAACAATCCTCATAAGTAATAACGGGCGGCACTTTAGCAGCTTAAGGCAGCGATTGCCCGACTCTCTGGGACAGGCGGCGAAATGCCTGGAAAAAAAACCCCGATTAGCAGCTATCGTTCAGCTACAAGTGGTTCCAGCTTGGGGCATAATGCCGACACTTTCATGACTA…
	CTCGATGAGCGCCTGCACGTGGTCGGCGAGATCAACGCCAACCACAAGGTCACGGTGCTGGACGCCGACTTTCACCCGTTGCAGGGGCTGATGCTCGAACCCACGGTGAAAGAACGCCATCACCTGCAATTTCGCCTGCGCCACATCGAAATGGGCGACCGCCTGCCACGCCTGCCGCTGAACCTGAAAGTCTGCGGGCCGGAATTTGAAATCACCCTGCTTTCCCCCCCTGGCTTGAGCGCAATGGTGCGTCACCTGCTGCAAGCCAGCCCATTGATTGTCGGAGGTTGAACATGTCTGTGCACACCATGGAAACCCTGGCGCTGTTTGACAGCGCGCCCTACCAGAACGCCTTCAGCGCCCGGGTGATTGCCGTCAGCGAACACGGCATCGCCCTGG…
	TGCCGGCAACGGCTACATCATCACGGCGCGCAACGGGCACTCAGCGTCCTACGGTTTTGTGCGCCAGCGCTGTGAGGCACGGCCATTGTTGCTGGAGCATGGGGAAGATTTCGTACTCTATGCACTGCTGGATTTCGTCACCGAAAACTACCAGCCGGTCAGCGAGGCGATCCACGCCGAGATCGATGAGCTGGAACGCAACGTGCTGTGCAGCTCACTCAATGAGCACGATATCCAGAACCTCCACGGCCTGCGCCGTGACGTACTGCGCCTGCGCCGCTACGTGGCACCGATGGTGGAGATCAGCGAAGAGCTGCAGAAGCTGAGTTTTCCATTCATCGACAAGAACATGCGCCCGTATTTTCGTGATGTACAAATCCACGTCACACGGCAGATGGA…
	GCAGGTCGTCGGGGCTGTAGTAATGACGGTGAATCAGGTCGACCACGAAGATCCCCACCCACGCGGTGATCGGCACCGCCAGCAACGAGATGAAGGTGATGAACGGGCCGTAGAAACTGTCGGCGATCAGCATGAAGTAGATCGAACCGGCGAAGATCGCCACGATATCGACGATCACCGCGTACACGCGCTTGACCTTCAAACCGAGGGTCAAGGTAGTGAGGCCGGCCGAATACACCGACAGGTTATTCGACAGCAACAGCCCGCCAAACGCGGTGATCAGGTACGGCACGGCCATCCAGGTGGGCAGCATGTCGCGGATCGCGACGATCGGGTCGGTCGCCGCCGCCAGGTCGTTGTTGCCCACCGACAGCAGGCCGCCGAGGGTGATCAGCAGCA…
	GGTCCTTGGGCACTACCTGCTGATGGTGACGCATCAGGTACTCGAGAATCCGGTACTCGTAGGCGGTCAGCGCCAGGGGTTGCTCGTCCAACGAGGCCTGCTTGCGGTTGAGGTCCAGCAGCAAGGGGCCGGCGACGATGGTCGATTGGGTAAAGCCGCTGGAACGACGCAGCAACGCGTTCATCCGCGCTTCCAGTTCTTCGAACTGGAACGGCTTGACCACGTAGTCGTCGGCGCCGGCGGCCAGGCCTTCGACCTTGTCCTGCCAGTTGCCGCGAGCGGTGAGGATCAGGATCGGGAAGGTCTTGTCCTGGGCGCGCAGTTGGCGGATCAGATCAAGACCGCCCATGCCGGGCAGGCCGAGGTCGATGATCGCCAGGTCATGGTTGAATTGGCCAG…
	ATCTGGCATTCGTCAGCCTTGAGCGCGGCCGCCAGGGCCACACCGGTGGTGTCCGAACCGCCACGCCCGAGGGTGGTGATATTGCCGTGCTCGTCGACGCCCTGGAAACCGGCGACGACTACCACACGACCGGCCTTCAGATCAGCGCGAATCTTCTGATCATCGATCTGCAGGATGCGCGCCTTGGTGTGCGCGCTGTCGGTGAGGATACGCACCTGACTGCCAGTGTAGGACACGGCCGGCACACCGCGCTTGTTCAGCGCCATGGCCAGCAGGCCAATGGTCACCTGCTCGCCGGTGGACACGATCACATCCAGCTCACGCGGCAGCGGTTGTTGATCGCCGCTGATAGCCTTGGCCAGTTCGATCAGGCGATTGGTTTCGCCGCTCATGGCCGAC…
	GCCACTCCAGCACGCGGCATGGAATGCAGCGCTATGGCTCTCGGACACCAGCGCATCCAGCCGATACTCACTCACACGCTCATCGATTTCATTGCGCGAATGCAGGGTGAAGCGCAGGCCGTCATCAGCCCGCTCTGCCGGCACCGCCACCAGTTGGGCACCGGCCTGACGCAGGAAGCCCAACGCTTCCAGGAAGGATGTGCTGTGTTCAATCGGCTCCTGATCATTGCCACGCACAAGGCGGTCGGCGAACCCCACGCGAGTGCCCGCCAACGTGTAGGGGACGGCGCAATTGCTGGAGTGTTGCACCAAGGCAGCTTCCACCTTGCCCGATTCAGTGGGCTCGACACCACTCAAGGCGATCAATGACAGCGCGGGGTCGCGCACAGGTTTCAGAGG…
	CGGCGGCGGCGAGCAACATGCCAGCGATGCCGACGGTGTAGAAAACCGACAGCGGGAAACGCTTCCAGATCGGCCGGCCTTCGATCACGTCGTAGGCGGCGTTCATCGCGCTCATCATCAGGCGCACGCCGGCCGACGCGGTCCACAGGGCAATCACGATACCCACCGAAAGCAGGCCGCCCTTGGACTGCTGCAACTGGTCGATCACCGGGTTGACCTGCTCGAGGGCCTGGGGCGGCAACACCAGTTCCGACTGCAGGCGCAGCCAGGTGAAGAAGTCCGGCAAATGCAGGAAACCGATCAATGCAATGAGAAACAGCAGGAACGGAAACAACGAGAACAGCATCTGGTAGGCCAGTGCCGAGGCGTAGGTGGACATCTCGTCGTTGACGAATTCCT…
	GGCGCGCCCGGAACCACGACAGTCGCCGGCACGAACGGTTCTTTGGTGTGTACGCGGACAGTGTCGGGGTCGATGTCCAGTGCATAGTCAGCCTTGAGGCGAATGCGCAGCTGTTGGTTGGCGTATGCCAGCAGCGTCGGTTTATCACTGAATTGCGCCAGCGACGGCAAGCCCTCGGCGTCCGGCAGGCGCGACAGCAGCTCGTAATAATCGGCCATCGCGGCGCGCCACGCCTGTTTATCGGCGGGGGATGCGTCGTGCAGAAAGGTCCGGAGCTGCGCCTGCCCGCGCTTGATTTCGCGGCCCCACAACACCCCGCCGGCACTGAAGAGGCGAGCGGGGTCCGTGACCCGGTCCAGCACCTGCGGCAGCTCGGCCACTTCGATGGGGTCGACCGGT…
	CTGGAAGAGCACTACCCAGTGCTCTACACCGGCAGCAACGGCCTGGTGGCGCATGAATGCATCCTGGACTTGCGCCCGTTGAAAGACAGCAGCGGCANNNNNNNNNNNNNNNNNNNNNNNNNNNNNNNNNNNNNNNNNNNNNNNNCGCCGACCATGTCGTTCCCGGTGGCCGGCACCTTGATGATCGAGCCGACCGAAAGCGAATCCAGGGAAGAACTGGACCGCTTCTGCGACGCGATGATCGCCATCCGCGAAGAAATCCGCACGGTGGAAAACGGCACCTTGGACAAGGACGACAACCCGCTGAAAAACGCCCCGCACACCGCGGCGGAACTGGTGGGCGAATGGAGCCACCCTTACAGCCGTGAACAAGCGGTGTACCCGCTGGCGTCGTTGATC…
	CCGCGATGGCTTTCTGGATACCGCGCAACAGCGGCGCGGTTTCCAGCTCGCCCGGTGTGATCAGGTAGTCGCCGGGCAACCGTGCGGCGGCAACGATCGGCGCATTGGCCGCTGGGAACTCATAGTTGAGCAGGTCACGCGCCGCGACCCATTCAAGGGGTTGACCTTCGGCGCCGTGTGGCTCGCCGGTAAAGGCCGAGACTTCCCAGACATCCAGCAACACCTGCTTATCCGGGTAATCATGCTGCACCTTGATCAACGGTCGCGCCGTGGTGACCTGGATGCCCAGCTCTTCCTGCAACTCGCGGGACAGCGCCGTGGCGACCGACTCGTCGGCCTCCACCTTGCCGCCGGGAAACTCCCAGAGGCCGCCCTGATGCTGGGTATCGGCACGGCGCG…
	GCGCACCTTCAACGAGAAAATGCAGCGGCATGGGTTGGTGCGCGAGATGTTTCTCTAGGGCGTTCTTTGTGGTGTTTTCAAAGACGCCATCGCAGGCACGTCATAAGCGGATTTCCGCTCACCCACCCCAGAACCATCGGCGGCTTTCCGCTCAAAAAAAGCTGCAAACCCTTCTAGATCGGGCCTTCCCCCACCTGGCACAGCTCCTGCTATAGCCCCAGTCAGGCTGTGCTCAGGCACGCTCCATAAAAACAACTATCTGAAGGTTCCTTCAATGGATAACTCCAATACTTTGCCTCTGGGGTCGGCGGCTGCGCCGGCGAAAGAACGCACCACCACCAGCCGCATCAAATCGATCTTCAGCGGATCGGTCGGCAACATGGTCGAGTGGTACGACTG…
	CCTCTTCGGCGCGCTGGCGCATCTTGCCCGCCAGCAGCTTGCGGGTGAACGGCAGCAACATGACCAGGCCGAGCACATCGCTGATGAAGCCTGGCAGGATCAACAGGCCACCGGCCAGGGCCATCATCAGCCCTTCGAGCATGGTTTGTGCCGGCAATTCGCCGCGATTCAGGCTTTCACGGGCACGCAGCGCCGTGGCCAGACCGGCGACGCGCAGCACCAGAACGCCGAGCATCGAGCCGAGAATGATCAGCAGCAGTGCCGGGAAAAACCCGATCGCACCACTGACTTTTACGAATACGAACAGCTCCAACACCGGGAACAGCAGAAAGAGCAATAAAAAAGGGCGCATCAAATGGTTTCCTCAACGCAAGATTGCCTTGCCAGTCCACCTTAGAT…
	CAGCGCTCGGCGAGCCTGCGGCGTGGGCAGGTCGCGGATTATAGCGAAGACTGCGCCCATGCACACCCGCTGTCTGGCCCTGAAGTCTTTCGTGGAACGCAGGTGTATGCCAAACTCAGCGCCTTTCGGGCTTGCCTAACAGGATTTATGCTCCCTTTGTCACCCAGTTTGCTACCCAGTCTCGCCGCCGCCTTTTTATATGCCGCTGCGACCCTCTACCAGGGCACTCGCCTGGCGCAAGGCGCCAAGGCCGACACTCGCCTGCTGGCAGGCCTTGGCGTGCTCGCCCTGCTGGCCCATGCCGCGAGCCTGTTCACCCACTTGATGACGCCGGTCGGCCTGGGCCTGGATTTTTTCAGCGCCGCCAGCCTGATCGCCGCCGCAGTGATCGCCCTCACG…
	NNNNNNNNNNNNNNNNNNNNNNNNNNNNNNNNNNNNNNNNNNNNNNNNNNNNNNNNNNNNNNNNNNNNNNNNNNNNNNNNNNNNNNNNNNNNNNNNNNNNNNNNNNNNNNNNNNNNNNNNNNNNNNNNNNNNNNNNNNNNNNNNNNNNNNNNNNNNNNNNNNNNNNNNNNNNNNNNNNNNNNNNNNNNNNNNNNNNNNNNNNNNNNNNNNNNNNNNNNNNNNNNNNNNNNNNNNNNNNNNNNNNNNNNNNNNNNNNNNNNNNNNNNNNNNNNNNNNNNNNNNNNNNNNNNNNNNNNNNNNNNNNNNNNNNNNNNNNNNNNNNNNNNNNNNNNNNNNNNNNNNNNNNNNNNNNNNNNNNNNNNNNNNNNNNNNNNNNNNNNNNNNNNNNNNNNNNNNNNN…
	CGCACGTTGGGGTTGTTGAACTTGAAGCCTTCGTTCAACCCTTCCTTGACGAAATCGAGTTCGGTGCCGTCCAGGTAGGTCAGGCTTTTCGGGTCGATGATCACTTTCTCGCCGTGACTTTCGAACACCTGATCTTCCGCCACTACCTCGTCGACGAACTCCAGCACATAGGCAAGGCCGGAACAGCCCGTGGTGCGAACACCCAGACGAATCCCCTCACCTTTACCGCGCCCATCCAGGGAGCGTCGCACGTGCCGCGCAGCCGCTTCTGTCATGCTGATAGCCATCGTTGACTCCTTACTCGTCGCCAAATGCTTTAGATCAAGCCTTTCTTCTGCTTGTAGTCGCGAACGGCCGCCTTGATGGCGTCTTCTGCGAGTACGGAGCAGTGAATCTTCA…
	GGGGTTGTATTGGGGCTTGAATCGACCAAAGCCATCACAAGCCAGATCGCCGAGCCGTTGTATGTGCCGTATGATGACGCCGCCAGCAATCGGGCAGGTGAGTTGAAGGGATAGGCGTTTCTCGGCACGGCCCGCGTGGATATCGATAGACTGGACGCTTCGATTTTTTAGGATGAAATGCTCATGTTCAAAGCTGCCCTCGCTTCCTTGCTGTTGACCTGCACTTTTTGCGCTCACGCCGGTACGACGGTCGATGTGTCGAAGATTTACGGCAAGATCCAGTTCGTGAACAGCTATCCCGACTACAAGGTGAAAGTGGTGAATCAGTACCCCGACCTTAAGGTAAAGAAGGTGGTTTCCTGGCCGGACTCTGTTGGCAAATGGCAAATCGTCGACAGC…
	NNNNNNNNNNNNNNNNNNNNNNNCGTGGAACGGGACCGCATCCCAACTTAATTTACCAAACATCGTTTACTCCTCTGCCCCAGCAGTTGAATGCGAGCCCGTGTCAGAACCTTCAACCGCAGCCACTTCTTTCTTCTCGTGCTTGACCGGCTTGCCTGGTTTCATGCCTTCGTACTTGTCGACGACTTTCTGAAACAGGTCAGGCGTGTAAGTGGAGTACAGCGCGACTGGGTTGTTCTGGCTTGGTTTGGCAAGGGCTTCGTATTCAGCTTGATCAAGCTGTTTAGGTGCGGCCTTGACTTCGGCTACCCAGGCGTCGAATTCTTCCTGGCTCGTCGAGATCGCTTTGAATTTCATGCCGGTGAAACCTGCGCCGCTATAGTTGGCGGAGATGCCGTC…
	CGGTAAACCCCTGGTCCTTGTACTGCTGATAGAGGTTTTCCAACGCCGCGTATTGCGGGGTCAAGCCACATTTGGAGGCCACGTTGACCACCAGCACAACTTTGCCCTTGAAGGGCGCCAGTGGCAGCTCTTGTCCGTCCAACGCTTTGAGTTTCAGGTCGTGGAAAGCACTCATGACGAACTCCAGATATCCCATGTTCTTTGCATTGCGGCTCTTCGAGATTACAACCCGCAAGCCTGCAATCATAGACGCCGATTACAAAACTCGCCTGCGGATCACTGCGCGGTCGGCCACGGCAAAATCGGAATCGCGGTAACGGCGTTCTGCGGGCTGCCTTCGATCAGGCGGTCGCTGTAGACCAGGTACACCAGGGTATTGCGCTTCTTGTCGAGGAAGCG…
	GTCGAATCCATCCAACAATGGCTGGTGGATCAGGCACTTGATGGCGTTCAGTTGTATTACGAAAAGTTCACGCAGAGTAATATCTGACCCCTCAGCACTTCTGAGGGGTTGGGCGCGGCGTGCAATCAACCCCGAGAAAAACAAGTAGAAGGGAATGTTAATGGCGGATGACATGGTTAACCCGGTAGGCCTCAAGCGTGGCCTGAAGAACCGGCATATTCAGCTGATTGCCTTGGGCGGCGCGATCGGTACGGGGCTGTTCCTCGGCTCGGCCGGCGTGCTCAAGTCGGCGGGGCCGTCGATGATCCTCGGCTACGCGATTGCCGGTTTTATCGCGTTCCTGATCATGCGCCAGCTCGGCGAGATGATCGTCGAGGAACCGGTGGCCGGTTCGTTCAG…
	AACGCGCTGGGCGCGCTCGAGGCTCGACGATGCACCGTTCAAGTCGCCACCAGCCTGCTGTTGCTGGGCAGTGGTGAGCAAGGCCAGTACCGGGCCGTCCAGTTGCTCATCAGCCGACAGGCCGCCCGCGCTGGAGGACGACGGAATGCCGCTTGGCGTCGACGGCATGGTGTAGGTGTTCTGGTTGATCGGCGCGGCCTGGACCGGCGTGGAGTCAATCGGCCCCGACGTGCTAGGCCCTGGCGTCCACGGCTCGGCGCTGATCGGCGCCGATGTCGCGGCACCGGCGCCCGGCACCATCACCACCACACCCGAATCCTGCGGCACGGCGCGGGTCGCGGCCTGGGCAGGACGCTTGGTCACGGTCTGACGGAAACCGCCATTGGCCGAGATCCGATC…
	CGATTTCGCCGAATGCTGCTTTGACGTCGCTGGCAGAAGGCTGGCCTTCTTCACCGGACAGCTTGGCAACGACCTGATCCTTCAGCTCGCCCAGGCGAGCGTAACGGTCGGCCTTGACGGTGATGGTGTAGGCCTGGGAGATCGCTTCGCCGAACTCGGCACGGATCGCGCCCAGCAGTTCGGTGGCTTCGGCTTGCGGAGCCCAGGCCCAGGTTGGCTTGGCGGCTTCGGCAGCGAGTTCTTTGACGGCGTTGATCACAACCTGGAACTCGTCGTGAGCGAACAGTACCGCGCCCAGCATCTGGTCTTCCGTCAGCTCTTTGGCTTCCGATTCAACCATCAGTACGGCTTCCGAGGTACCGGCAACGACCATGTCCAGGCTCGAGGCTTTCAGTTGCT…
	TCCTGTGCCGGCATGTTACGTGAGCACTACGCCGACCTCTTCAAGGACGAACCCGACACCCTCAAACAGGTGCAGGCCCTCGCGGCCCGGACTTATGAGTTGGCGGAGTTCCTGTTGTTCGTGTGCAAGGTTCAACTCAACGACAGCGGGGCGCCGGTCAAGGTCGCCCTGCACACGTCGTGCTCCGCGCGTCGGGAAATGAACACCCACCTTCACGGCCGCGAACTGCTTGCCCAATTGCGCAATGTCGAACGCGTCGACCACAGCCACGAAAGCGAATGCTGTGGCTTTGGTGGGACGTTCAGCGTGCGTATGCCAGACATTTCCGGCGCAATGGTGGCCGACAAGACCCGAGCCTTGCAGGACTCCGGCGCCCATCAAGTACTGAGTGCTGATTGC…
	AATGCCCACGCCACCTCGACCCCGGTGGGCGACAAAGGCGAACTCGCAGCAATCAAAGCCCTGTTCGGCACAGACAGCGGCCTTGCGATCAGTTCGACCAAGTCCGCCACTGGCCACCTGCTGGGCGCTGCGGGGGGGATCGAGGCGATCTTCACCGTACTTGCGCTGCGCGATCAGGTAGTTCCGGCAACACTCAATCTGCAAACTCCGGATGCCGCTGCCGAAGGCCTGAACCTGATTCGCGGCCAGGCCCAGCACCTGCCCATGGAATATGCGCTGTCCAATGGCTTCGGTTTCGGCGGGGTCAACGCCAGCGTGCTGTTCCGACGCTGGATCTAAAACCGGATATTGCGTCCGGCTTCAGTGCGGTTGAGGTCTCGGCACCGAGAGGTCGAGACC…
	TCGGGCATCGGGCGGGCTTCGCCTTCGAACTCGGTGTCGACGCCGGCCATGATTTTCAACAGGGTGGATTTACCCGAACCGTTGAGGCCGAGCACGCCGATCTTGGCGCCGGGGAAAAAAGACAGCGAAATGTTTTTCAGGATTTCCCGCTTCGGCGGAACAACTTTGCCCAGCCGATGCATGGTGAAGACGTATTGAGCCATGGTGAACCTAGCGTCAGTGACTGATGAATTGAGCGGGNNNNNNCCGTGCCAGACCATGCGCCGCGCGGGCCGTTGACCTTGATCAATGCCTGCGAGCGGAAAAAGCCTGATTGTCTGGGGCTGGAACGCCCCCGCGTAACCGGCAAAGCTACCTGAATGCGCCAGGGCAGTCCAGCCAGGCAGGACTGGCACTTTG…
	AAACCGGCGCCGCCTTCCGTGCAAGCGACCCTGGTGCCGCAAACCCCACCCACCGACAGCTGGGTTGGCAAATGGATCGGCGTCGAAGGCTTGCACCTGACCATCGCCAAGGACGACAGCATCGGCCGTGGCCACTACCTTCTTACCATGCAATACGGCCTCGACGCCGACGCCGCCGGCACCTTCAAAGGTGAAGCGGCCGAAGACGGCATCGCCTTCACCCGCCCCGATGGCCCGCAACAGCTGCGCGCCGGTGACGGTGCGGCAACCGGGTTGAAATGGCTGGCGGATAAAAAGAACTGCCTGATCGTCGCCACCGGCGAAGGCTATTGCCGTTAATCACGACCATAATCAATCACGCTTAGCACACAGAGGATTGCCCCATGCTATGGAAAAAAG…
	AGGAAAATCACCTTATAGATTGGAGCTTCACGTTTGGTCATGGTGGGCGGGGAACACATCGGGGATATAAAAGAGGGCGCGAACTATAGCATGGCACCCGATGCACAGTGCTAGGAACCGATGGACATGACCCCTATAATGCGCGGTTCTTTACCACCAGTTGACGATTCCCATGGCCAAGAAGCTCTACATTGAAACCCACGGTTGCCAGATGAACGAGTACGACAGCTCGCGCATGGTCGATCTGCTGGGTGAACATCAGGCCCTGGAAGTCACCGCCCGCGCCGAAGATGCCGACGTAATCCTGCTCAATACCTGCTCGATCCGCGAACGGGCACAGGACCGCGTGTATTCGCAGCTGGGCCGCTGGCGTGAATTGAAACTGGCCAACCCGGAGAT…
	GTCCTGCCGCAACTGCGTGGCCAGGTCGATATCGCCTTCTGCTGCCTGGGCACCACGATCAAGCAAGCCGGCTCCGAGGAAGCCTTTCGCGCGATCGACCTGGACCTGGTCGTGGCCTTTGCCAAGCGCGCACGGGAAATGGGCGCGCGGCACCTGATTGTCATCAGCGCGATTGGCGCCGACCCGAAATCCTCGATCTTCTACAACCGGATCAAAGGGCAAATGGAAGACGCCTTGAAAGCCCAGGGTTGGCCGCAACTGACCATCGTGCGGCCGTCGCTGTTGCTGGGGGAGCGCCTCGAACCGCGCCTGGCCGAGCAATTGGCCGGGCCGTTGTCACGGCTGATTCCAGGCAAGTACCACGGCATCGAAGTGTGCGAACTGGCACGCGCCATGTGG…
	CCGCTTTTACCCAGCACGATGATGTTGATCGCGAACTGATCCATGTCTCTCTAAACCCTGAACCGCTGAAGGGGGATGAAGGCCTGCCTAGAAACAGATCTGTCTCTCGCCACGGCCTTCAGAGTGCGCCAAGTGGCTTCAAGCTTTTTGATTGCCCCATTTTCCCAGCGCAATCTTGAACGCCTGCATGAACTGCTCGTTAGAAAAGAGGCGAGCCCAGTCCGGTGACTTGCCTGTCTTCAGGTAGCCGTCCACGGCGCGTTCATAGACCTCGACCAGGGCCAAGCCAAGCGCTCCGGTGATCGCCCCGGCAACAGCGGCGTTAATGATCTGCCCAAGCACGGGGATCATCTTGGTCAGGCTGGCTGCCAACTGACGCCCCACCAGGCTGAGGATCTG…
	CGATGGGCGGGCTCGTCGAGGTTGTCCGGGGTTTGCACCGCCAGGGTTCCGCCGGAGGTCAACTGGCTGACCAGGTGCGGGTAAAGCGTGGCGTGGTCCGGCAGCCATTGCAGGGAAGCATTCGCCAGGATCACATCGAACGGTTGCGCCGGGCTCCAGGCGCCGATATCCGCCCGTTCGAAGTTCAGCGTCGGCAGGCGCTTGCGGGCGTCGGCCAGCATGTCGTCGGAGCTGTCCATGCCGGTGACGCGAGCCTGCGGAAAACGTTCGGCCAACACTTGCGTGGAATTACCGGGGCCGCAGCCCAGGTCGACGGCAGTTTGCACCGCGGTATTGGGAATGGCCGCGACCAGATCACGGACGGGGCGTGTGCGCTGTTGTTCGAACAGCGTGTATTGC…
	ATGGACAGTGCACGAGCATCACGCTCAACGCCGTCGCGGGTGAAGACCTGTACGTCGATGACAGTACCTTTGGTACCGGTCGGTACGCGCAGGGAGGTGTCTTTAACGTCGCTGGCTTTTTCACCGAAGATGGCACGCAACAGCTTCTCTTCCGGAGTCAGTTGGGTCTCGCCTTTCGGAGTGACCTTACCGACCAGGATGTCGCCTGCGCCAACTTCAGCACCTACGTAAACGATACCGGCTTCGTCCAGCTTGTTCAGTGCAGCTTCACCCACGTTCGGGATGTCTGCAGTGATTTCCTCTGGCCCAAGCTTGGTATCACGCGCCACACAGGTCAGTTCCTGGATGTGGATCGTGGTGAAGCGGTCTTCTTGAACCACACGCTCGGACAGGCAGATG…
	GCCTTCGCGGATCAGTTGCAGGGTGCGGTCGACGTGCAGCGAGGCTTCCGGGTGGAAGGTGATGTAAGTCGCGCCCGCTTCAATGAAGTCCCCGACGATGCGGTCTACCGGGCTGACCATCAGGTGCGCGTCGATCGGCGCGGTGACACCGTACTTGCGCAACGCCGCGCAAACCATCGGGCCGATGGTCAGGTTGGGGACGTAGTGGTTGTCCATGACATCGAAGTGGACGAAGTCGGCACCGGCGGCCAACACGTTGTCCACTTCCTCACCCAGACGGGCGAAGTCGGCGGAGAGAATCGATGGAGCGATAACGAAGGGCTGCATGACGCACCTTTTTTGAGCTAAATCACAATGGCGCGCATTGTATACCTCATGCTTTGCCCAGCGCACCGTGAC…
	AAGCGGACGACGATGCCGAAGACGACGATGCCGAAGCCAGCACCGACGACGACGATGAAGTCGAAAGCGGTCCAGACCCGATCATCGCTGCCCAGCGTTTCGGTGCGGTTTCCGATCAAATGGAAATCACCCGCAAGGCCCTGAAAAAGCACGGTCGCTCCAACAAGCTGGCAATTGCCGAGCTGGTGGCGCTGGCTGAGCTGTTCATGCCGATCAAGCTGGTGCCGAAGCAATTCGAAGGCCTGGTCGAGCGTGTTCGTAGCGCCCTTGAGCGTCTGCGCGCACAAGAGCGGGCGATCATGCAGCTCTGTGTGCGTGATGCGCGCATGCCGCGTACCGACTTCCTGCGCCAGTTCCCGGGCAACGAAGTTGACGAAAGCTGGACCGACGCTCTGGCCA…
	TTTGGTACCGGCCGGTGCGTCCGGCAGGCGGGCCAGGACGATATGGACGATGTTGTCGGCCATGTCGTGTTCGCCGGCCGAGATGAAGATCTTGGTGCCGGAGACTTTGTAGGTGCCGTCGGCCTGAGGTTCGGCCTTGGTGCGCAGCATGCCCAGGTCGGTGCCGCAGTGAGGCTCGGTCAGGCACATGGTGCCGGTCCATTCGCCCGACACCAGCTTGGTCAGGTAGGCGTCTTGTTGCTCGGGGGTGCCGTGCTCGGAGATGGTGTTCATCGCGCCATGGGACAGGCCTGGGTACATGCCCCACGACCAGTTGGCTTCGCCGACCATTTCGCTGACCGCCAGGCCCAGGGATTCCGGCAGGCCTTGTCCACCGTGCTCCACGTCATGGGCCAGGCT…
	GAAGGTGATCATCGATATCCGCACCCGTGAGCTGGACCCGGCGCTGTGGCAGGGCGACTACGAAAACGACCCGGCGTTTCGCCAGGTCGTACAGAACTGGGTGAACCGGCTCTGGATGGAGAAAGATCAGCGGATTCAGGAACTGCGAGGCGAAACCGCTGGGGCCTTATGGGCAAAGTAACCGTTACGGACGCTTAGGCCACGTGGCCGAATCGTCACCGGTACGCCACCCGTGCGCTATCTCGATGGTGTCGTGACTGCTCACGGTATCAGCCTGCTCCTGGCTGGCGTCGTGGGGCGCTTTTCCTTGCTCTGCGGCAGCGGGCTTGTGGGTCGCGGCGTGATACGAAGCGCTAGCGAGAGCGTTGTAGGTGTTGACGATGTTCATGGAAGACTCCT…
	ACGCCTGGATGGTCTGAGTGCCGGGCACCACGTCGCTGCCCATCTCCTCCAGCACCTTGCTGACCGCAATGAGGGTGCTGTCGGTGAACGGGGCGAAGGGTTGATTGTGTTGCGAACGCTCCACCATCACTTGCAGCACGGCACGTTGCGCAAGGGTGAGGGCGTTCCAGGCGCTTTCGAATTCGTTCCAGACGCCAGCGCGCAGCACTTCCGCGCGGCTGTGCAGCAACTGGCCCAGGTTGCTCGCCTCGCCCAACTCCAGGGCCACTTCACCGATGATGGTGCGCAGCATCTCGGGGCGCCGGCCTACCAACTCAAATGCTTCGTCGATATCCGCCGCGTTGAATTGGTTGGTCTTGGCCAGGTGCGCGTTGAGATGCGCGGTGTAAGCCTGAGTGA…
	ACCTGACGCTGGGCGGCGACCTGGTGGTAGATCCAGGCACTCAACTGGCTGATCAGCCGCGCCTCTTCCAGCAGCGGCAAAAACAGCCCCGGCGGTACATCGCCGACACTCGGGTGCTGCCAGCGCAACAACGCCTCGACGCCGCGCAGATGGCCGTCCTCCAGAGACACCTGGGGCTGGTACACCAGGGTGAAATCCTTGTTCTGGATGGCGTTGCGCACGCTGTCCTCGAGCATCAGCCGCGAGCGGGCGCGACCGTTCATTTCCTGATCGTAATAGCGATATTGCTGACGCCCCGCACGCTTGGCCTCATACATGGCGATGTCAGCCGCACGCAACAGGCCGCCCAAGTCCGAGCCGCAATCCGGAAAAGTCGCGATGCCGATGCTGACCCCGAGC…
	AGGAACGCCGCCATCCAGCGCCATTGCTGCGGGTCGAGGCGCGGGCGCAGCTTCAATGGCGAATCACCGCGCAGCAGCCAGCCAAGCGCTTGCAGCGGCACGCCGGCATCAGCCAGCGGCGCAACGTAGCGATACGACAACTGCCCACCGTTGGCGAAACTGGTTTCGCTGCCCAGGGTGTCGCGCGCGTCGATCAGCGTCACGTCATGCCCGGCGCGCACCAGCGCGTAGGCGCTTGCCAGGCCGATGACCCCACCCCCGATGATACAAACCTGCCTGGCCATCCCCGCTCCTCGCCGTTGAATAAGACGGCTCAAGCGTAGGGGCAGGTGACAGGCCCGCGACAATGAATAAAGATGGGTCACCTATAAGCAAAGGTTATGGACTCGCCATGCGCTT…
	TCCGCGCCAGCGATCCGGGCGCCGAAACCCGCGCCCGCATCAGCGCCGAACACGGTATCGACACCTTCGCCGACAACGCCGAGGCCATCCAGGGCGTCGACGTGATCGTGCTGGCGGTCAAGCCGCAAGCCATGAAAGCCGTGTGCGAAAGCCTGCGCCCGAGCCTGCAGCCGCACCAGTTGGTGGTGTCCATCGCCGCCGGCATCACCTGCGCCAGCATGAACCGCTGGCTCGGCGCCCAGCCCATCGTGCGCTGCATGCCCAACACCCCGGCGCTGCTGCGCAAAGGCGTGAGCGGTTTGTATGCCACCGCCCAGGTGAGCGCCGAACAGCGCGACCAGGCCCAGGAACTGCTGTCCGCCGTGGGCATCGCCCTGTGGCTGGAACAGGAAGAGCAAC…
	GACACCATTCCATATTGGTATTAAATCAATATATATCAAGCTGTTAGGCTTCCCGGTTCGCAATCGCAGGCTCACGCGATTGGCAACACTCTCAACGGAGCTTCAATGAATCTGCCCCTGATTCTCAACTTACTGGTGTTCGTGGCCCTGTTGCTGGGCCTGGCACAAACCCGTCGAACGAACTGGAGCCTCGCCAAGAAGGTCCTGTTCGCCCTGATACTCGGCGTGGCGTTCGGTACGGCCTTGCACACCATTTACGGCGATGGCAACCCGGTCCTCAAAGCCTCTATCGGCTGGTTCGATCTGGTCGGCAACGGTTATGTGCAGTTGCTGCAAATGATCGTGATCCCGCTGGTGTTCGCTTCGATCCTCAGCGCCGTGGCACGTCTGCACAACGCC…
	AGCAGGCAGCACTTCGTGGGGCACTTCGCCGGACAGGAACACCACCAGGCAACCTCCGCTGGGCACCACGTCGAGTTCGACGCCGTCCTTGAGGTACATGCGCAACTGGCCGCCGTGTTCCGGCAGCCACTCGTCGTTCAAGTAGATCACCGCCGAGACCGTGCGCCGGTCGTCGTCGCGAAACCGGTCCAGGTGCCTGAGGTAAAACGCCCCCGGCGGGTACATCGCGAAATGGCTTTCGAAATCTTCCAGGCCGAGGAACAAGCTGCGGTTTATCGCCAGGCGCAGGCTGTCCATCACCGTCATATAGCGGTCGCAGACGACGGCGTCGCCCTCCTCCAGCCACTGGATATGGTCGCCACGAATACCCTCGCGAATCTCCTGGGCCGGCCCGCGCCC…
	CACCATCGACAACTTCTCGAAGAAAAACCGCTCGTAAGCCTCGATGTCCGACGTGACAATGCGCAGCAGAAAATCCACCGCCCCCATCAACACATAACACTCCAACACTTCCGGAAAACCGCGGATCGCCTCGGTGAACTCGGTGAAGTTGGAACGCCCGTGGGCATTGAGTTTGACCTCGGCAAAAATCTGCGTATTGAGGCCGATCTTCTTGCGGTCCAGCAGCGTGACCTGGCTGCGGATCACGCCCTCGTCCTTCAGCCGTTGGATACGCCGCCAGCATGGCGATTGAGACAGGCCGACCTGCTCGGCGATCTGCGCGCTGGAGAGCGAGGCATCCTCCTGCAGCAGGGCCAGGATACGGCGGTCGTAGACGTCCAGCTCGCTGCGCATAGAAAT…
	TCTGGCCGGATGAACGGTAGCTTCTGGCTCTCCAGGAACACCTCGGCGCTGGCACTCAGGATGCTGACCATCGCCTGGTTGCCGCTGGCGAGGAGGATGCGCTGGTGGAATTCGAAGTCCAGCCGCGCGGCCGCTTCGAAGTCGCCGGCCTTGAGCACCTTGCGCATGGCTTCGACATTCTCTTCCAGGCTATCCAGTTCATCAATGGTCAGCGTAACGGCCGCCAACCCTGCCGCAAACCCTTCCAGGGCATAGCGCAACTGGAAGATATCCAGCGGCGTCGCCTGGGCCGCGAAGGGCCACGCAAACCCCGGCGGCTCCTGTGCCTCTTGCACGAACACGCCTTTGCCCGGCTGCACGCTGACCACCCCCAAGGCACTCAGGGACGACAACGCTTCG…
	GGCCATGCCGTGAAGTACGGCGTGGAAAGCGGCAAGGACCTGGCGGAAATGAGCCTGGAAGAACTGCGCCAGTTCAGCGACCAGATCGAGCAGGACGTGTTTGCCGTGCTGACCCTGGAAGGTTCGGTGAATGCGCGCAACCACGTGGGCGGTACCGCGCCGGCCCAGGTCAAGGCCGCCGTCGTGCGCGGTCAGGTCCTGCTCGCCAGCCGCTAGGTCGAAAATGTGGGAGGGGGCTTGCTCCCTCCCACATTGATCACTTCTTCGCCGCCACCATCGCCATGAACGCCGGCATCGCCGCTTCCCTGTCCGCCGCCACCTTCAGGGCGTTAGGCATGGCGTGCAAACGCTCCAGCAATGCCTTGGCCGTCGGCAATTCAGCCAACAGGTCCAGGCCGA…
	GTGATGTTGAGCAACGCCTCAATTACCTTGGCATCGGTCTGACCGCGCAAGTCGGCAATTCCGTATTCGGTGATGACAATGTCCCGCAGGTGCCGTGGGATCGTGCAATGGCCGTACTCCCACACGATATTGGAACTGACCTCCCCCGCCGCCTCGCGCCAGCTGCGCAACATCAGGATCGCGCGCGCGCCTTCCAGCGCGTGGGCCTGGGCAACAAAATTGTACTGCCCGCCCACGCCACTGAGCACGTGGCCACCTTCCAGTTGGTCGGCAACCCCGGCGCCGAGCAAGGTCACCACGATCGCGCTGTTGATGAACCGCGCATCCAGACGCTGCAAACGCTTGAGTTCTTCCTGCCCGTACAGCTCGTTGATGTAGCTGATGCGCGTCATGTTGAAC…
	AAGAAGGGCACCCTGGCCAATACGCTGGTACACGACGCGCTGGAAGAAATGCGCCTGTCGGCCAATACCCGCGAAAAAGAGGGCATCAAGGAGCGCGTGGCATTCCGTCTCGAGCGCCTGGTGGCAGCCTGCGGTCGTAACATGAGCAACGGCACCGGCGTGCTGGCGACCATCGGTTCCACCGCGCCGTTCGTCGGTCTGTTCGGCACCGTGTGGGGCATCATGAACAGCTTCATCGGCATCGCCAAAACCCAGACCACCAACCTCGCCGTCGTCGCTCCCGGCATCGCCGAAGCCTTGCTGGCGACCGCCCTGGGCCTGGTTGCCGCGATTCCCGCGGTGGTGATCTACAACGTCTTCGCCCGTTCGATTGCCGGCTACAAGGCCCAGGTATCGGAC…
	CATCAGGTGCAGATCCTCGACGAAGCACTGGAAGCCTCGGTGAAGCTGTCCCACCGCTACATCCCGGCGCGCCAGTTGCCGGATAAATCCGTCAGCCTGCTGGACACCGCCTGCGCCCGCGTCGCCATCAGCCTGCATGCGGTGCCGGCCGAAGTCGACGACAGCCGTCGCCGCATCGAAGCCCTGGAAACCGAGCTGCAGATCATCGCCCGCGAGCATGCGATCGGCATCGCCATCGGGGCACGCCAGAGCAACAGCGAAGCCCTGCTGAGTGCCGAGCGCGAGCGCCTGGCCAGCCTGGAAAGCCGCTGGGCCGAAGAGAAAACCCTGGTCGATGAGTTGCTCGCCACCCGCGCGACGTTGCGTGAAAAAGTCGGCGTGGTCGACAGCGGCAACGAT…
	GCCATCAAACGCTTCAGTTTCATGCCTTACTCCTAGCAGATAGGGATAGTTGGATCGGGGCCAAGTATTGATAGGCCGTGTGAACACTCTATGTCTGGAATATGACAATTAGATGAAAGGCCAGTATTGGAAAGGAATCAGGCTAGGCGCGAGAAATATGCGGAACAACTGGAGTCTGCGGGGCGGCAACGCTCATGTTGCTTGAATTTAGAAACACTTTGTAATCGTTGCTTCATCAACGCTGCCTGCAGCCTGACCAGCGAACGGCGAGTCCCAGGTTGACAAAACAAAACCAAAGCATAGTCTTGTCAACCTAAGGAGATCGCACATGATCAATGACCGGATTCGCCGCGCAAGGCTATTGCGTGGCATGTCGCTGGAAGCACTGGCGCTCAGTCT…
	NNNNNNNNNNNNNNNNNNNNNNNNNNNNNNNNNNNNNNNNNNNNNNNNNNNNNNNNNNNNNNNNNNNNNNNNNNNNNNNNNNNNNNNNNNNNNNNNNNNNNNNNNNNNNNNNNNNNNNNNNNNNNNNNNNNNNNNNNNNNNNNNNNNNNNNNNNNNNNNNNNNNNNNNNNNNNNNNNNNNNNNNNNNNNNNNNNNNNNNNNNNNNNNNNNNNNNNNNNNNNNNNNNNNNNNNNNNNNNNNNNNNNNNNNNNNNNNNNNNNNNNNNNNNNNNNNNNNNNNNNNNNNNNNNNNNNNNNNNNNNNNNNNNNNNNNNNNNNNNNNNNNNNNNNNNNNNNNNNNNNNNNNNNNNNNNNNNNNNNNNNNNNNNNNNNNNNNNNNNNNNNNNNNNNNNNNNNNNNN…
	GGATCACCTCGGAGATGGAGCCTTCCAGCTCCAGTTTGCCCTCGACGAAGGCTTCGCCCAATGAATCGAGCGTGGGATGGGAAAGCTTGGACACAATCGTGGGGTCCTTCACCACGATGGTCACACTGGGCTCAGGGCCCAAGTTGAATTCATGGCCGTCCCAGAGTCGAAGACGCAGCGGTAGCTGAAGATTCTGTAAGGCCGGTGGAAGTTGCGCGAGCATGAGTAGTCCCCCCTTGTTTCAGACGTCTGGAAAGAGGGTAGACCATCCGACGACCGGGTAGGAAGCTATCGATCTGATAACCTGCGCTTATGGAATCCGGCGTTCGAGCAAACCGTCCTGAACCCACTGTTTCAGCCATGAGACTGCTTGCAGGGGCGCACCCTCTCCATGACTGA…
	AGAAAAAGGGTAGCCGAGGCTACCCTTTTTAATCAATCACGCATGAGGCGTAACGGCTTAGCCGCCAAACTTCTTGCGGATCTGCTGGACGGTACGCAGCTGAGCTGCGGCCTCGGCCAGACGAGCGGCAGCAGAACCGTAGTCGAAATCTGCGCCTCTTTCGTTCAGGGCCTTCTCAGCAGCCTTGACGGCAGCCTGAGCGGAGGCTTCATCCAGGTCAGCAGCACGTTGCACGGTGTCGGCAAGTACCGTGACCATGTTCGGCTGAACCTCGAGGAAACCACCGGAGATGTAAAACACCTCCCGTTCCCCGCCTTGCTTGGTCAGAGTGATCGGACCTGGCTTCAAACCGGTGATCAATGGCGCGTGGCCCATGGCAATACCCAGGTCACCGAGTTC…
	TTGAATCTGAAGAATTGTGCTCAGATTCAACGACCCTTTGGATCTCTCGGTACGCTGATATCAAAGGGCCGTTAACGCTTTGAAAAACCATGCGGCTCAGGGGGAAAGATACCGACTCCCGTGCGTAAGGAAAAGGATCAGTGCCGCTGGCATTGCATAGCCGTGCGGGTAGCTGATACTGCGCCCCGATGTACGGTATGTTTCAACGAACGCTTTCAGGAAAAAAACCGGGGCGATCAAAATGAGCTTCACTGGGTTCAGCACCACACCGCGCACCACCTGGAGGGAGAAACCGGGTCTATGACATCTTCAACTGTCCATTTTCAGCAGCGGTGCGGGTTCCTGGCGGTCGCCCTGTGATGCTGTGGCGCAAGGCCGAAAAACGCCAGCCCACCCAGG…
	GCCACCAGGCTGTCCGGCAGGCGGCCTTCCTGGGCTTGCAGCTGGGTGCGGGTTTCCTTGCCGATCACGGACTGGAAGTCGCGCACCATCGCAGGATAAGGGTGCGGGCCGGCAACGGTGCCGATCAGGTAGAACGTGTCGTCGACGTTGGTCACCCAGTCGCGCAGAGCTTCGTTCATCGCGTCTTTGAGGGTGCCGGTGCCGGCGACCACCGGGATCACTTCAGCGCCCAGCAGCTTCATGCGAAATACGTTGGCCTGTTGGCGCTCGATGTCAGTGGTGCCCATGTAGATCACGCATTGCAGGCCGAAACGCGCGGCCACGGTGGCGGTGGCCACACCGTGCATGCCGGCACCGGTCTCGGCGATGATGCGTTTCTTGCCCATGCGCCGCGCCAGC…
	CTGGGCCTGCCCGCACCGACCAAAGGCACGGTGCCGCCGCGCAAGGCGTCGGTGAAAGCGTCGCCGGCGTTGAGCCAGGTGAACCTGCTGTCGGGCGATATCAAAACGCGCAAAGTGGCGATTCTGGCGGCTGATGGTGTCGACGGCGCGGCAATTGCTGCATTGAAGAAAGCGCTGCAAGCCGAGGGCGCACACGCCAAGTTGCTCGGGCCGACCTCGGCGCCGGTCACCACGGCCGATGGCAAGCATCTGGCGGTGGATGCGTCGATGGCAGGCCTGCCCTCGATTGCGTTTGATGCGGTGTTCGTGCCCGGCGGTAAGGCGTCGATCAAGGTGTTGAGTGGGGACGGCGTGGCGTTGCACTACCTGCTGGAGGCCTACAAGCACCTGAAGGCGATT…
	GCGATCAACGTACACATCAGCGCCAGGGTCAGCACGCCGTTGAACCAGATCAGCTTCGGACGGCGGGCATCCGGGTATTGCGACACGCTGATTTCGCTGTGATCGATCTCGTCGCCCTGCAGGTGCAGTTCACCCAGGCGCGCACGTTCGCGCTTGCCGTACATGTAAGCGATCACCAGGATCGCGACCACGCCGGCGGCCATGGCCGGGATCATCGGGACGAAGATGTCTGACGGGTCCACATGCAGCGCACTCGCGGCGCGAGCGGTCGGGCCGCCCCAGGGCGTCATGTTCATCACGCCACCGGCGAGGATGATCAGGCCGGCCATGATCCGCGGGCTCATGCCGATGCGCTGGTACAGCGGCAGCATCGCGGCCACGCAGATCATGTAGGTGGTG…
	TGAACCTGCTGGTCGCTCTCGACGCATTGCTCGACGAGGGCAGCGTGGTCGGTGCTGCGCGGCGGATGAACCTCAGCCCGGCGGCGATGAGCCGCACCCTCACGCGTATTCGCGAGGCGGTGGGTGACCCGATCCTGGTACGCGCCGGGCGTGGCCTGGTGCCGACGCCCAAGGCGCTGGCGTTGCAGGGCCAGGTGCGCAGCGTAGTGGAACAGGCGGCGCTGCTGTTCCGTTCGGCGGATCAGGTTGACCTGAGCACCCTGCGCCGGCGCTTCAGCGTGCGGGCCAACGACTTTTTCATCGGTGTGTATGGCGGTCGTCTGTTCGACACCCTGGAGCGTTCGGCACCGTTATGCGAGCTGTGCTTCGTGCCCGAAGGCGATACCGACGACGAAGCGC…
	GCGCATCCACGAAGCCGAAGCGGCGACCCAGGGCGCCCTCGCGCACTTCGACGGGGTGGTGCTCAACGCCATCCGCGAAACCCAGACCGGCCTGGCGCAGTACACCGCGCAGTTACAGCGCCGCGATGCCCTGGCCGAAGCCGACGCATCGGCCAAGGAAGCCGCAGACCAGACCCACCGCTTCTTCCAGGCCGGCCGCGCATCGTTCCTCGCCGACCTGCAAGCCACGCGCACCTACACCGATGTGCGCGCGCAACTGGCGGCGGCCAACACCCAGGTTGCCATGAGCCAGATCGATCTGTTCCTGGCCCTGGGCGGCGGCTGGGAAAGCGGACGAACGCAAGCCTCACAGCCCGGCAAACCCTGAGCAGCTAGCTATGCTTTGACAAGCGGGCCGCC…
	GCGGCCGCCCCTGGGGTTCCAGCGGACCGCTCTAAGCAAGGCCTGTTCAGGTGCTTTTGCGGATCTGGCACCGGCCTTGCTCTGGCACTGGTAACCAGCCCGACTGGTGACCCAATAATAAAAACAGGTGCCCGATGTCCTGCCCAACTCCCTTTCCCGGTTCTGCCCGTAGCGGCGTCATGAGTCGCATGCCGCAACAGCTCAATCGACTGGTTCTGGACCTTGTGCTACCGCGCTGACGCCCCTCCTGGCGGACTCTTGCGGGGCGCCAGGGCCAATCGTTCCAAGGAGATTTCGCTATGACCCTTTCGATCAATCCGCAACGCAGCATGCGCGCCGCTGTCTGGCACGGCCGTCACGATATCCGCGTCGAAGACGTCCCGCTGCCCATTTCGCCGC…
	CGGCGCCCAGGCCCAGTTGGACGTGGCCCAGACCGACCTGAAAACCACCCAGGCCAGCCTCGACCAGGCGCAGGCCTCGGTCAACCAGGCCAAGGACCAGCTCAACTACGCCCGATTGCGTACCGACCATGGCGGCATCGTTACCGCCTGGAACGCCGAGGCCGGCCAGGTGGTCAGCGCGGGCCAGCAAGTGGTGACCCTGGCGCGCCCGGACATCAAGGAGGCGGTGATCGACCTGCCCGCCGGCCTCGCCGAGCGTCTGCCGCCCGATGTGGTGTTCCTCGTCGCCGGGCAACTCGACCCCAGCGTGAACACCACCGCCACCGTGCGCGAAATCGAACCCCAGGCCCAGAGCGCCACGCGCACCCGTCGCGCGCGCCTGACCCTGGCCGACACGCC…
	GACCTGATGCTACCCGGCGAAGACGGCCTCACCGCCTGCAAACGCCTGCGCGGCGCGAACAACCAGATTCCGATCATCATGCTCACCGCCAAGGGCGATGAGCTGAGCCGCATCAAGGGCCTCGAACTGGGCGCTGATGATTACCTGGCCAAGCCGTTCAACCCGGACGAGCTGATGGCGCGGGTCAAGGCCGTATTGCGTCGCCAGGCGGCGCCGGTGCCGGGCGCACCGGGCAGTGAAGACGAAAGCGTCACCTTCGGCGATTACGAACTGTCATTGGCCACCCGTGAGCTCAAGCGTGGCGATGAAGTCCACATGCTCACCACCGGCGAGTTCGCCGTGCTCAAGGCGCTGGTGATGAACGCGCGCCAGCCGCTGACCCGCGACAAACTGATGAAC…
	GGCCGATTTTTATCGGTTATAAAGTCGGCCTTCACCCTTTCGGAGCCCTGATCGCCATGACCACCCTGCACAGCACACCTCGCGCCGATGGCTTTCATATGCCTGCCGAATGGGCGCCACAGACCCAGGCCTGGATGATCTGGCCCGAGCGCCCGGACAACTGGCGCCTGGGTGGCAAGCCGGCGCAGGCCGCGCACGTGGCGGTGGCCAAGGCTATCGCGCGTTTCGAGCCGGTCACCGTGGCGGTTTCCGCCGGCCAGTACGAAAACGCCCGTGCCCGCCTCGACGTGCCCAATATCCGCGTGGTGGAAATGTCCAGCGACGACGCCTGGGTGCGCGACACCGGCCCGACTTTCGTGATCGACAGCCGTGGTGAAGTGCGCGGCGTGAACTGGGATT…
	GAAGCCACGATTTACTTCAAGCCGAACGAAAACTTCAACGGCACCGCGAATTTCACCTATACCGCGACCGACAGCGGCAACGCTGACGGCAGCAACCCGCTGACCTCTGCTCCGGCTAACGGCACTGTCACTGTGACGGCGGTCAACGATGCACCAGAAGCGATCGCGACCACTGCAACCGGGACTGAAGATCCAAGCGTAGGCATTGCGGTCAAGCTGAGCGCGACCGATGTGGATGGCCTGGCGAACGTGAAATCGTTCACCGTCGGCGAGTCGGCCAACGGCACGTTCTACACCGACGCTGCCATGACCAAGCCGGTGACTGGCGCGATTGACGCGGTCAATGGCGAAGCCACCGTGTACTTCAAGCCGAACGAAAACTTCAACGGCACCGCGAAC…
	ATCCATGCCCAGCACGCGCAGGTCGATGTCGCCGTTGCCGTTGACCGTAAGGCCGGGGATACGCACCTTCAGGTCGGGGTTGTTGGCCACGCCGTTGCGCAACGTCAGGTTGCCCCTGAGTTCCTGGAACGGTGTGTCCTTGGCCCGTGGCTCGCTGCTCAAGGTCTTGCGGTTGAGCAGGGCGATGCCGGTACACAGTTGCTGTTCAAGGTTGGCGTTGAGCAGCACGCCGTTGTTGATCACGAAGCTGGCGTTGCCGTTGAGGCTGTCGATCAGTGCCTTTTGGCTGTTGCCGCGGCCGCTGAGGTTGCTGTCGAGGGTGATCTGGCCCTTGACCGGCGGCGTCTGCCCCTGGGCTTGCAGGATGCGCTCGACCGGCACTTGCTTGATGTGGCTTTG…
	GCGCCGACCCTGCGGGTTGCCGTGCGCGCCACTCAGTTGGTGTTCCTGGCGCGGGGCGAGCCGCCGTTCACCCTGGCGCTGGGGAATGCCTCGGCCAAGGCGGCGAACCTGCCGCTGTCGACCCTGATCCCCGACTACAGCGCCGAGCGCCTCAACACCTTGGGGCAGGCCACGGTGGCGGGGGACGTCAGGGTCACGTCGCCAGCGCTCGTGGCCGCTGTCGACACCGAACCGAACTGGAAAAAACTCGGACTCTGGGCCGTATTGCTGCTCGGTGTGGCGGCGCTGGGGGCCATGGCTTACAGTTTGCTGCGCAAGCCTGCAGCAGCACGTTAAATAACGTCCATGAACTCTATTGGGTTTAAATCCTCTGATAGGAGGAAATACGCCCCGACTCGC…
	GGACGTGGTCAACGGCAAGGCCGATGCCTTTGTGTATGACGCACCGTACAACGTCGTCGCCGAGAAGAAAGTCGGTAATGGCAAGCTGGTGTTCCTCGAAGAACCCTTCACCTTTGAACCGCTGGCCTTCGGTCTGAAGAAAGGCGATTACGACAGCATCAACTTCATCAACAACTTCCTGCACCAGATCAAGAACGACGGCACCTACGATCGCATCCATGACAAGTGGTTCAAGAGCTCCGAGTGGCTCAAGGACATGGAATAACGCCGGCTCCTATGGCTCCTGCTTTCTGTAGGAGCGAGCTTGCTCGCGAAGGCCGTCAACGATAACGCTGGCTTGCTGAATAAACGCGGTGTCTTTGAGTTTTTCGCGAGCAAGCTCGCTCCTACAAAATGCCT…
	GGATGCCCGCGGGATGGGAATTGCTTGCGGGTTGGCCCTGAGGAGTTTCGCTTGAAGACACTAATCAACCTTTTGCCCTGGCGCCAGGCGCTGGCGGAACGGCGGCGCAAATTCTTTCTGGGGTTGCTGCTGGCGTTTGCCTGCGTGGCGTTCGCAACCGTGTGGTTGGCCGATCAGGTGATCGACCGGGCGATTGATCGACAGGTGACGCGCAATAGCCACCTGGACAAGGACGCTGCCGTCCTCGACTCGCGCATCAAGACCATCGATGACCTGCAGGAACAAAGCCAGCAATTGGCGGAGCGCATGAAGGTCGTGCAGGACTTGAACGAAGCCCGCTCGGCCGGTGCCCAGCTCTTGGATCAGTTGGCCCGCGCGGTGCCAGACGGCGTGCATTTG…
	TGATCAGCGTCTTTATGTCGTGCTCAAGGCTGTTTGAGTTGCTCATCTTCGGCGAGCTCCTTAATAAAATAGTGATGCAGGTAATCGTTGAGCTTGCGTGAGGCCTGGGGCGCGGGGCCGAGTGCGGCGAACGCTTGTGGTTCTATATCGGCACCCACCCGTAAACTGAAGTGAAAGCGGCGTTTGGGAATGCGATACCAGGGTTCGGCCTTGGTCAGGGTGGTCGGGCTGACCTTGATTACCACGGGGGTGATGATTGTCGCACCACGCAACGCAATCGCGGCGCCGCCGCGATGAAAGGCAGGCGCCGCACCGGGTGTGGTGCGGGTGCCTTCTGGAAAGATGATCAGGGTCTGACCTTCGCGCAGCGCATCGGCGGCGGCGTCGAGCATGTCCGCG…
	TATGAATTTTCAGCTATTTCTAACTTTTGTTCGACAGTCATTCATCGCGCCTGCCTCCTGCGTTCACCGCAACAAGCCCTTTACGCGCCGTTCAAGGATAGACCATGAGCCTTCCAACGCTGGCCGAGCTGCCGGCCGTTCTCTTGCCGTTCGCCATTCGGGCCGAACAGTCATTCCGTGACGCAGTGGCCGCGCTGGACGACGATCATGGCCTTTCTGAATGGACGCCGCAACGCTGGGCCGATTTCGCGCGGGTGTGCGCGGCCAGTGATTTCGTGATTGAACAGAGTGTTCGTGACCCGTTGATGTTGCTCGAATTGGTCGCCTGGGGCGAGTTGGACCGTGGTTTTGCACCGGGCGAGCTGTGCGGGCAGATTGCCGGTGCCGTGCAACAGGCTG…
	GGTCGCGCATTTCTGCTCGATGTGCGGGCCGAAGTTCTGCTCGATGAAAATCACCCAGGAAGTGCGTGAGTACGCGGCCAACCAGCGCATCGATGCGGTGGATGTGGAGGTGGCCAAGGGCTTGGCCGAGCAGGCTGAGCGGTTCAAGCAGGAAGGCAGCCAGCTCTACAAGAAGGTCTGATCCGAGGTTGTAGGCGCTTTCAAGGGCCTTATCGGGGGCAAGCCCCCTCCCACATTT-GAATTGTGAACACATTCAAGTGTGGGAGGGGGCTTGCCCCCGATAACAATCTTTCAAACAACAAATGCCCCTCAGAGATTCCATCCTTGAGCATTCAACCCAGCACCTATTCCCCCGACATCGCAGTACCGACCGGCAAACGCGTTTTCGGCGCCCGCGA…
	GACCAGGAGTTCTACGCGTTCTACCGTAGCCTGCGTGCCTACCGTGAAAGCTTTGCGAACAAAACCGACGTCATGGTGCTGGACCCGAGCAGCGACTTCTTCCGCTACCTGGAAAAGTCCAAGTAACTCATTGTTCACTCCCGTCGGGCGGCTAAAACGCCTGGCGGGGTGATCCTTTGAGAAAACGGGTGTATGATGCGGCAGCCGGGAAATTCCCGGCTTTTTTGCGTCTGCATGTTTGATTCGGCAGACGCGACAGGTTTTTCGAGGAAAGTGCCCGACGAGGCCGTTTGCAGGCCGTTCGTCACGTCGCTCTTGCGCGTGGTTTATGCCGGGGGCGGGCATTTTCTGCTTCACTCAAGGCTCGGCCGAGGGCTGGCCGCCCGGATCATAGGGGAA…
	NNNNNNNNNNNNNNNNNNNNNNNNNNNNNNNNNNNNACCTGCTCCATCATCCACTTCACAAACTCCCGCACCTTGGGCACCTCCGCCGAATGCTCGGGGTACGCCAGGTAATACGCATCCTGGCTCGGCATTGCATGCTGCCAAGGGATCACCAGCTTGCCGTCGGCCAGTTCCTCCTCCACCAGGAAGCGCGGTAGCAACGCCACGCCACAGCCCACCTGCGCCGCCCGAATGCACATATAGAACGTGTCGAAACGCGGCCCGTGATAGCTGTGCTCGGTGTGAAACCCCTGGTCGGCGAACCAGTCATGCCAGCCCTGGGGGCGCGAGGCGTTTTGCAGCAGGACCAGGTTGCTCAGTTGCGTGGGGTCGGTGAACGGCTGCGCGGGCAGGCTTTCC…
	ACTTCATCGATGCGGTCCTTCTGTTCCCCGCTCAGGCGTGCGCGCAGGCTGGCCCACACCGACTTGTCGGTCTTCTGCGCCAGCTCCAGGTTTTCGAACACGCTCAAGGCTTCGAACACCGTGGGTTTCTGGAACTTGCGGCCAATGCCGGCCTGGGCGATCTGCACTTCGCTCATCGCGGTCAGGTCGAGGGTTTCGCCGAACCAGGCGTTGCCGTGGCTGGGCCGGGTCTTGCCGGTGATCACGTCCATCAGCGTGGTTTTGCCGGCGCCGTTGGGGCCGATGATGCAGCGCAGTTCGCCGACGCCGATGTAGAGGTTCAAGGCGTTGAGTGCCTTGAAACCGTCGAAGCTGACGCTGATGTCTTCCAGGGTCAGGATCGTGCCGTGGCGCGTATTG…
	AGGTCGTCGAACTGGTAGGCAATGTACTGGCCGGCGAGGCCGGCGGCGGCGATCAGCACCAGCAACAGCCAGAGCAGGCGACGGCCCCAGCTTGACGGGCGTTTGCCGGCGTACAAGTGCAGCGGGTCATCTTCGAGGTCCTGCAGCAGCTCGTCGTGGGCGCTGGCGGCGCTGCGCGAGCGCTTGCGGCCTTGGGGGGGCTCGTCGGGTTCCGGCGCGTCCACGTCGTCGCTGACCGCGCTCACGGGTGGATCGAGTTCGTCGTCTTCATCGGCAGGCGTGGAGCGCAGCGGCGGTTCATCGTCGATGTCGTCGGTAGCGAGGGACATCGACGGTTCGGTGCGCTGTTTAGTCGCAGGGACATTTGCCGGTTCAGGTTCGTCTTCGGGCGCTTTGGCG…
	TGAGTTGGGCCACGGCTTCCAGCGCGCCGGGCTTGAGAGTGTCGCCGAAAGCGAACAGCCCGAGTACCCGCGGTTGCGCGCCTTGCTCGATCAGCCAGGACAAGGTGCGGCCCTCGGCTTCCCAGGCCTTGGCCGAAGCGTTCAGTGCGCCCGCGTCCAGCCCGTTGTCTTCCAGCAGACGGCGGTTGCCCAGGGCCAGCGGCCGACCGTCGAGGGTGCCGGCAATGCCGCGCCCGGTCAGGGACTGGCTGGCGCTCACATCGGCCACGTTTAGCCCTTGTTCGTGGCAGGCATCCAGCACCGCCTTGGCCAGCGGGTGTTCGCTGCCGCGTTGCAAGGCGCCGGCCTGTTGCAGCAGCAGCGGTTCGTTGCCGTCGACTGCCGCCAAGTGGGCGATCT…
	CTGCAAGGCGTTGATCGATGCGGATTTACCCAGGTTGTTCGCGCCGTACACCGACAGCGGCTCTTCGAGCGGGAACAAACCGAGGCTGTAGCCGGCGGTATTCAATAGGGCGAAGCGGCGGATGCCGTAGCGTTCCTTGCTCATGCGTCGGTCTCCTGTTCTTCGGCAATGGCGCGGGCCAGGGCGTCTTCTTCGCTTTCGTCGGCAAAGTCGCTCAAGTCCAGCGGGTCATCGGTCTTCAGCAGTTTTTCATCGCTGTCTTCATCGATGAGCACCGGTGTCGGCAATGGCAGCACGCTGTGGATGCTGGCCGCGAGGTCGCGGTCCTGTTGCACCGACAGGCACACATCGAGGAAGCGATGCATCGGCGGCAGAAAGCGATAGATGCCGTTTTCTTCG…
	TGCCGCTGCCGGTGGTGCGCTGCCCAAAGCCATCCCAATCGTCGCTTTGCCGCACACCCGGTTGCTGCACGCGGACCGCCGCGATCACGTCGGCGCCGGTGTCGTCCCGTTGGGCGTACAGGTCGATCCAGTCGGCGAACAGGCTGCCGGTGCTGTAGAACTTGGTGCCGTTGGCGACCCATTGCTCGCCCTGGCGGCTGATGCGGGTAATCACCTGGCCGATCTTCACGTCGCCGACTTCGGTCCAGGCATTGCCGACCAGTTCCCCGGCCACAAACCGCTCGAACCAGGCGTTCTGGGCGCTGAATGCCTGGGCATTGAGGCGGTCTTCGACAAACGCAAAATGCCCGCGCAGGGCTTGTGTCACGTTGGAGTCGGCGGCCGCCAGTTCAATCAACA…
	NNNNNNNNNNNNNNNNNNNNNNNNNNNNNNNNNNNNNNNNNNNNNNNNNNNNNNNNNNNNNNNNNNNNNNNNNNNNNNNNNNNNNNNNNNNNNNNNNNNNNNNNNNNNNNNNNNNNNNNNNNNNNNNNNNNNNNNNNNNNNNNNNNNNNNNNNNNNNNNNNNNNNNNNNNNNNNNNNNNNNNNNNNNNNNNNNNNNNNNNNNNNNNNNNNNNNNNNNNNNNNNNNNNNNNNNNNNNNNNNNNNNNNNNNNNNNNNNNNNNNNNNNNNNNNNNNNNNNNNNNNNNNNNNNNNNNNNNNNNNNNNNNNNNNNNNNNNNNNNNNNNNNNNNNNNNNNNNNNNNNNNNNNNNNNNNNNNNNNNNNNNNNNNNNNNNNNNNNNNNNNNNNNNNNNNNNNNGGCC…
	GCGTATCGGTGATCTGTGCCAGGTCGAAAAAAAGCCTGGCGATTACATGCTGGCCGAAATCATCGGGTTCGATCAGCAGGATGCGGTGCTCAGTGCCCTGGGCAATCTGGAGGGGGTGCGCGTCGGCGCCGCGGTGGAGCGCCTGGGGGTGCCGCACCGGGTGCGGGTCAGCGACGAGCTGTTGGGCCAGGTGCTGGATGGTTTTGGTCGGCCGATTGCCGGCGAGGGCCCCAGTGCGTTCGTCGAGGCGGATACGCCCGACGCGACCACGGTGTTGTGCGAGGCGCCATTGCCCACGGAGCGCCCGCGCATCAGTCGCGCGTTGGCCACTGGCGTGCGCTCGATCGATGGCTTGCTGACGTTGGGCGAGGGCCAGCGCGTCGGGCTGTTCGCCGGCGC…
	GCAGTGGCGGCGGTGGATGTGGTGCTCGATTGCAGCGACAACTTTTCCACCCGTGAAGCGGTCAACGCCGCCTGCGTGGCCGCCGGCAAGCCGTTGGTCAGCGGCGCGGCGATCCGCCTGGATGGGCAATTGTCGGTGTTCGACCCGCGGCGCGCCGACAGCCCGTGCTACCACTGTTTATACGGGCACGGCAGCGACACCGAACTGACCTGCAGCGAAGCCGGCGTGGTCGGCCCGCTGGTCGGTCTGGTCGGCAGCCTGCAGGCCCTGGAAGCATTGAAGTTGCTCGCCGGTTTCGGTGAGCCCCTGGTCGGACGCTTGTTGCTGATCGATGCCTTGACCACGCGTTTCCGTGAGTTGCGCGTCAAGCGCGATCCCGGTTGCAGTGTGTGTGGGGCG…
	CTGGCCGAAGAGATGGTCGAAGCCTGCCTGGCGCGTTACGCGCTGGAAGGTTCGGTGATCGCCACCACCACCGGTTCCGCGCTGGAACTGATCAACTTCCGTCACCCGTTCTACGACCGCCTGTCGCCGGTGTACCTGGCTGACTACGTTGAACTGGGCGCCGGCACCGGCGTCGTTCACTCCGCGCCTGCTTACGGCGTAGACGACTTCGTGACCTGCAAGGCCTACGGCATGGTCAACGACGACATCTTGAACCCGGTGCAGAGCAACGGTGTTTATGCGCCGTCCCTGGAATTCTTCGGTGGCCAGTTCATCTTCAAGGCCAACCAGCCGATCATCGACAAGCTGTCGGAAGTCGGCGCGCTGCTGCACACCGAGACCATCAAGCACAGCTACATG…
	CGGCGCACCCAGCACTCCACTGAAGAGATCGAGCAGATGATCAGCCGCTTGCACAGCGGTGTCGGCGCGGCGGTCAAGGCCATGGGCACCAGCCATGCCATGGCTGAAGGCACCGTGGGCCAGTCGGAAAAGGTCCAGCAGGCCCTGGAAAATATTCTCGGCGCCGTCGGCATGATCGTGGATCAGAACCAGCAGATTGCCGCCGCCGTCGAGCAGCAAACCGCGGTCGCCCACGACATTGACCGCAACATCGTCGAAATCAACCGCGCCGGAGAGCATGCGGCCGACGGTGCGTACCAGACCGAAGCGGCCAGCCGGCAGTTGTCGCAGCAGGTGATCGAGCTGAAGCAACTGATCGGCGCATTTCGGGTGTAGGGTCTGTTAGTAGGATTTGTCCTT…
	TGCCACGGTGCTCAACGTAGGTCGCACGAATGGCCGTGGCTTTGAGTGGGCCGCTCTGGATTGCGTAAGAGGCGCCTACACCGTATTCCTGGTGTTTTTCGCCGTCTTGGCTCTGGATGCCGTCATAGGCGAACTTGGCCCGACCACCGTTGCCGGTGTAGTGGGTGCCGTCGATGCCCCAGCCGCGCGCCGAGTAAGCGTTGAACTTCAGGCCTGGCACGCCGTATTCGGCCATGTTGATGGCGTAGGCGATCTGGAAGGACTTCTCGTTCGGGCCGTTGAAGTCCGAGGTCAGGGAGTTGGCCAGGTAGATGCCGTTGGTTTCGTGCAGGTAGTCGAAGTACTCGTTACCGTTCACTTCCTGGTACGCGAAGGTCAGGCTGTGCGCCTGATGGGTCA…
	GCAAGGTCGCTATGCGCAAGAGTTCTACACCGTGGTGAAAACCAGCTACATCGGTTCGTAACACTGTAAGAGCGAGCTTGCTCGCGAAAAATTTCAACGAATACGCAGGCATTCAGGGGGCACGCGGTGCCTTTGAGTTTTTCGCGAGCAAGCTCGCTCCTACAACGTTCCGTTCGGTGGTCGTAAAGGTTCATCCTACGGTTCGCGTGAGCAAGGTCGCTATGCGCAAGAGTTCTACACCGTGGTGAAAACCAGCTACATCGGTTCGTAACACTGTAGGAGCGAGCTTGCTCGCGAAAAATCTCAACGAATACGCAGGCATTCAGGGGGCACGCGGTGCCTTTGAGTTTTTCGCGAGCAAGCTCGCTCCTACAACGTTCCGTTCGGTGGGCGTAAAGG…
	CGAGAAAGCGCTCCGGGCTGATATTCCAGTAGCCAACCGCCAGGAGCAGCGCGGCGATGACCCCGAATAGCAGGAAGTTGCGAATCTTTTTGCTCAGCATAAAACGCTCTATAGGTAGGCGGCGTGGGCCGCTTCAAGGCTGCCCTGGGCACGCAGGATCAACTCGCAGAACTCGCGGGCGGCGCCTTCGCCGCCACGGGCCGTGGTGATGCCGTGGGCATGCTCGCGAACAAATGCCGCCGCATTGGCGACAGCCATGCCCAGGCCCACCCGGCGGATCACCGGCAGGTCGGGCAGGTCGTCGCCCAGGTAGGCAACCTGCTCATAGCTTAGGTTCAGTTGGCCAAGAAGCTCGTCCAGAACGACTAGTTTATCCTCCCTGCCTTGATACAGGTGAGG…
	GCGCTACCCGGACACCTTCAAGATGCCGGTCTACCCGACCCATCGCGGCGCCACTGTACCGGCCGAGGTGTTCGCCTCGATCAAGAAGAACGCCACCAACACCAACCTGGTGTCCGGCGGTAACGGTCTGGAAAACTTCGAAACCGCCGTGCCGTTCCCGATTCCGAAAAGTGGCGTTGAAGTCATCTGGAACCACATCACCCGCTATCGCGGCGGCAGCGTGACCCGCCTGGTGACCCAGGCCACGCCGCAGACCAACGGTTCGTTCAGCCTGGTGTATTTCAAAGACCAGTTCGTGTTCCGCGACAAAATGAAGGACTTCGACCCGAAAAACCCCGGTAACGTGCTGTTCTACTTCAAGCAGCAAGTGACCGCGCCAGCACGTCTGGCCGGTGGTGT…
	TGGTCGCCACTTCGTCGGCCAGGGAGCTTTCGATCAGCTTGGTGGCCTTGCTGCCCTGGTCGGCGCTGGCGAGGAACAGCATGTCGTTGATGATCGAACGCAGGCGCTCCAGTTCTTCCAGGTTCGATTGCAGCACCTCGAAATAATGTTCGGCCGAGCGCCCGCGTGTCAGGGCCACCTGGGTCTGGCCGATCAGGTTGGTCAGGGGCGAGCGCAGTTCATGGGCGACGTCGGCATTGAACGATTCCAGGCGCGAGTAGGCCTGTTCGACGCGGTCCAGGGTGGCGTTGAACGAGTTGACGAACTGACGCAACTCCGGCGGCAGCGGCGACAGTTGCAGGCGCCCGGAGAGTTTCGGCGGTGCGAGTTTCTGCGCTTCGTCCGAGAGTTTGCTCAGCG…
	GAGCGTGATGCCGTCGGTGTGGTTGCGGTAGATCTCGTTGTCGGCGATCAGGTTGTTCACGCTGTTACGGTCGATCACCAGGCCCGACAGCTTGTTGTCGTAGCTGCGGTTGTTGAAGATNNNNNNNNNNTTCACTTCCCGGGAAATGATGATGCCGTGCTTCTTCTTGGTGCCGTAGACGGTGTTGTCCGCGATGATCAGGCCGTGGGAACGGTCGTGGGGGTCGATGCCGTAGACGATGTTGTCTTTGTAGGTGTTGCCCTTGATCACGAAGCCTTCGGTCTCGTAGCAGTAGAAGCCGTACCACATGTCCGAGAACTCGGAATCGATGATCCAGCCGGTCGGCTCAGGACGCTTGAGCACCTTGGCCATGTTCGGCGTGTACTGGGAAATACTCAC…
	GTCACGGCGGTGGAGGGGCGCTGGCCGAGTCGCGGCCGGTTGGGGCAACTGTTCGGCTGCAGCGAGGCGCTGCCCGGCATCCTGGCAAGCCTGGTGTATGAGGCCGAGCTCGATCTGCATGCGCTGGCCCAGGCCACCGACGGCCTGCAAGCGCAGGCCACGGTCGAGCATTTGCACCGCTTGATCGGCAGCGTGGCGTTCTTCGGCGCCACACCGCTGGAAATGCGCGGTCATCAGTTGATCGAGGCGATCAACCGCGACGGTGTGGCCATGCACCTTCAGCGCTTGCTCGCCTTGCGCAGCGACTTGATGGGGTATCTGAAATATTTGTCGCTATTAGGAAAAGGATGACAGCTAAGACCGATGGCTTCTGTAGGTCTTCAGAGTGGGCAATTTCCT…
	GCCGAGCTGCAATGGCGTATTTCCCTGCCGTTGCTGGTGTTCATCGTGACGCTGATGGCCGTGCCGCTGTCCCGCGTCAACCCGCGCCAGGGCCGCTTCCTCAAGCTGCTGCCGGCGATCCTGCTGTACATGGCCTACCTGACCATCCTGATCTCCGCCCGTGGTTCCCTGGAAAAGGGCAAGCTGTCGCCGACCCTGGGCCTGTGGTGGGTACACGGGGTCTTCCTGATGATCGGCCTCGGGCTGCTCTACTGGGAACCTATACGTCTGAAAATGAAGAGCCGTCGTGGCCAGAAGGAGTTGGCTCGTGGCTAAGCTCGATCGCTACATCGGTAGCAGCGTACTGATCGCCATCCTGGCGGTGTTGGGCATCATTCTCGGGCTGGCGTCGTTGTTCGC…
	TCGCTTTCTTCAAGGAAGGTCAGGGTCGGGTAGATCACGCCGGGGCTGGGGCTGTAGGCGCCGTCGAACAGGCCTTCGATCTGGCGGATCAGGTCGTAGCCGTGGCACGGCTGCTCGGCGATCAGCGCCAGCAACAGCAACTTCAGGTCGCCGGGGGCGAACACGCGTGGGCCGCGACCGCCGCGTTCACGGCCAGGGCGTTTTTCGAAGCCGTCGCGGCCGTCGCCGTGGGAATGGGGATGATGCTCTCTCATTTTGGGTCTCTCCGTTTTGGTTAAGATATAACTTAAGATATATCTTTAGACTGTTCAAGATCAGTCGACCAACGGTCGCGGCCTACTTAACTACCACCGTCCCGCGTGATGCGCCCAGCATGCTGATGGCTCTTCCCATGTGCAT…
	TGCATGCGTTGGCGATGGGCCCTTCCGGCGGTTGAGATCAGCTTGCCGCTGACGGCCAGGTCGGTGACATCGGCCAGCGCCGAGGCAAATCCGCTGGCTTCGCCCTTGGCCAGCTCATTCACGCCCTGGGCGGCGCTGTAGGTCAGGCTGCCCATGACCGCGAGTTGCATGACCCGGTTCATGCCGGTGACGCCGCCGGGCAATGGCGTAAGCAGCATCTGCAGCACTTCGCCGGCAATCGCTGCCGCCGCATCTTTGAGGGCTTGCCAGTCTTTTTCCGAGCGGGTTTGCGCCAGTGTGTCCAGGTCTGACTGAAAGCGCTGGATCTGGCGATAGGCACACGCCTGCACCAGGGTGATTGCGCGCCCGGATTTGATGTCGGTGTTGAAGCGGATGTTG…
	TGGCGTCGGTCGGCAAAATGCGCCATCAGGTCGCTGCTGCCGATGATCCCACCGGCCAGCGGATAGCCCAGCTCGCCGCCGACCTTGCCGAGCACGCCGCCCTGACCCTGGGCGCCGCCCACGGCGCGACCCAGTTGGGCGTAGACGCGCCAGAAATCGGCCGGCGCGTATTCCACGAACCCACCGACTTCGGCCATGCTCGACACTTCGCGCAACCCCGACAAGGCGCCGTTGGACGTGCGGCGCGACAGGTAGTTGATGTACGGGCCGGCGCTGAAACCGTTGGTTTTCAAGGCGCTCCAGGACAGGCCGTCATCGGTGCTTAGGCTGACGTCGCCCCAGTCCAGGTCGAGGTATGGAACGGCCGCGGTTTCATAGCGGGTGCCGGTAGGTTCCTTG…
	CGTTCTCGCGTATTCCGGCGGCCTGGACACTTCGGTGATCCTCAAGTGGCTGCAGGATACTTATAACTGTGAAGTGGTGACCTTCACCGCTGACCTGGGTCAGGGCGAAGAGGTCGAACCTGCACGCGCCAAGGCGCAAGCCATGGGCGTCAAAGAGATCTACATTGACGACCTGCGCGAAGAGTTCGTCCGCGATTTCGTTTTCCCNNNNNNNNNNNNNNNNNNNNNNNNNNNNNNNNNNNNNNNNCTGGGTACCTCCATCGCACGTCCGCTGATCGCCAAGCGCCTGATCGAAATCGCCAATGAAACCGGCGCTGACGCCATTTCCCATGGCGCCACCGGCAAAGGCAACGACCAGGTGCGTTTCGAACTGGGCGCCTATGCCCTCAAGCCGGGCGT…
	GCTCAGGAAGAAGCCGATGTGGTGGTGCGCTCCAAGGAGTTTGGCGCCAGCGGTTTCATTCCCAAATCGAGCTCCATGGAAAAGATCCAGAAAGCCGTGCGCGCGGTGCTGGAGGGCGATGTGTCCTGGCCGCCGCAAGCGTTTGAAGAGATCAACGTGTCCGACGAAGCCAAGGCTGCCCGCGATGGCCTGGCCAGCTTGACGCCCCAGCAGTTCCGGGTGCTCACCATGGTCTGCGAAGGCTTGTTGAACAAGCAGATCGCTTACGAGTTGAGCGTGTCGGAAGCGACCATCAAGGCCCACGTCACCGCGATCTTTCGCAAGCTGGGGGTGCGAACGCGAACCCAGGCGGCGTTGCTCTTGCAACAACTTGAGTCAATTTCGCAGCATTAAGCTATT…
	ACACCGCGCTGGCCTGCCGCATGCGCCCGTTTGCCGATGTGCTCGCCGGCCAGGTCCGCATGGTGCGCGACCTCGGCCGCAGCCTGGGCAAGCAGGTGCGCCTGGAGATCGAGGGCGAAAAGACCCAGGTCGACCGCGATGTGCTGGAGAAGCTCGAAGCGCCGCTCACCCACTTATTGCGCAATGCCGTCGACCACGGCATCGAAACGCCGGAACAACGCCTGCTGGCGGGCAAGCCGGCCGAAGGCTTGATCCGCTTGCGGGCCTCCCACCAGGCCGGTTTGCTGGTGCTGGAACTGAGCGACGACGGAAATGGCGTCGACCTCGAACGCCTGCGTGGCACGATCGTTGATCGGCATCTGTCGACGGTGGAAACCGCCTTGAACCTCAGCGAGGAGG…
	GGGCACCGTTCCCTGGCCGAAGGCCAGCAGGTGGAATACGCCGTGGTGAGCGGCGAGAAGGGCTTGCAGGCTGAGGATGTGGTGGGTTTGTAATGCGGGTTTTTGTTACACCGTAGAACCCATGTGGGAGGGGGCTTGCTCTCGATCGCGGTGGGCCAGTCAATACATTTAGTGACTGATCCAACGCGATCGGGGGCAAGCCCCCTCCCACATTTGATTGGGTTCACACATTCAGATCAGGTGGTTTTCCAGGTGATCTGTTCTTCACCGTCTTCGCTGATGCGAATCCAGGTGTCGGCACTTTCCTCGCCTTCTTCCTCAACCCAGCTGCCGGGTGCGCAACGCACTTCGACGTTCAGCGCGGCAAAGGCGGCGCGGGCGCAGGCGATGTCGTCTTCC…
	CCCGAAACTGGCGATGATCGATGGCAATCGCTGCCCGAAACTGGCGATGCCGGCTGAAGCGGTGGTCAAGGGTGATAGCAAGGTGCCCGCCATCGCGGCCGCCTCGATTCTGGCCAAGGTCAGCCGTGACCGTGAAATGGCTGCGTTCGAATTGATCTACCCCGGCTACGGCATTGCGGGCCATAAAGGCTACCCGACGCCCGTTCATCTGGAAGCGCTGGCCCGTCTCGGCCCGACGCCGATCCACCGCCGCTCGTTCGCCCCGGTGCGCCTGGCTTACGAACAGCGCGAGAGCCTCAGCGAGGTTTAGTCGCGAGGCTGATGTTTTTGCCCAGGCCCGGTACAATCCCGGGCCTTGTTGTTTCTACGTTTAAGACAGGATCACTATGCCGGCTTCAT…
	TGCACGTAACGCGGTGCGGTTTCAAACCCGCTGAAGCGCAGTTGCAACAGGCCGACACCGCTGATCGGCAAAACCAGCACCGCCACCCAAACCCACACGAAAAAACGTTGAAACACATTCGCCCACAGCTTGAGCCGGGCAGGGCCCTCGAGGGCCGCCACAGCGGCCGGGCGCAGGATCATCCAGGCGAAAAACATGCCGCCGACCCAGATCAGGGCGGCCAATACATGCAGGGTGTAAACGAGGCTGAACACGGTCATTGCGGTACTCCGTTCTGCGCGGGATTAATTAGCGGGGTATGATAGCGGTCGATCCGAACCACTGAAAATTTATCCAGCGTTTTTTGCGCCCGACTATCCATGATCAGCACTGAACTCAAAACCACGATCCAGGGCGCCT…
	TTGCCCAAACCTGCCAATAAGGCGTAGGACGTTTCGCTGGTTTCAAAGCGTCGGGCATCGTTGCGCAGGCCGAACCCCTGGGCGCTCCACGGCGCTGAAAACACATCGCGCTGCGCAGGGTTCAACCGCGCCAGAAAGTCCGGCCGCACGTACAGCAGCGCCGTGCCCCGCGGCCCGCGCAGGTGCTTGCGGCCCGCTGACTTGAGCACGTCGCAGTGCAGCGCCTGCACATCCACCGGCACCTGGCCGACCGCCTGGCCGGCATCGATGAAGTAGGGGATGCCATGCCGCCTGGCCACTTGACCAATCGCCTGGGCGGGGTTGATCAGGCCGCCATTGGCGGGGAGCCAGGTCAGGTCGATCAGTTTCACGCTTGCGTCGATCATCGCTTCCAGGGCT…
	AGCCGTTGGCGCCGTGGATTTCCACGCCGTCGAAACCGGCGGCCTTGGCGTTCTCGGCACCGGTGCGGTAGGCGTCGACGATGTCGGCGATTTCAGCGGTTTCCAGGGCGCGAGGCGTTGGGTAGTCGGCCAGCGGGCGGACCAGGCTGACGTGGCCTTTAGGCTGGATCGCACTCGGTGCCACCGGGGTTTCACCGTTCAGGTAAGAAGGGTGGGAGATCCGGCCGACGTGCCACAGTTGCAGGAAGATCTTGCCGCCCGCGGCATGTACGGCCTTGGTCACATTGGCCCAGCCACGTACCTGATCGTTGGACCAGATGCCCGGGGTGTCCGGGTAGCCCACGCCCATCGGCGTCACGGACGTGGCTTCGCTGAGGATCAGCCCGGCGGAGGCGCGTT…
	GCCCACCCGCCGAACTGCTGAGTGTCGCGGCGGTGCTTGGCATCAGCGGCTCGGCGCTGACCCTGATGCCGTCGCTGTGGTGCATCGTGATCGGGCTGGCGCTCAGTTCCACCGGTGTGTTTCTGGCCCAGGCTGCCGCCAATGCGTTCATTGCCGGCAGCGCTCGCGACAACAAGGCGGGGGCCGTGGGGGTCTATCTCACCGCGTACTACCTGGGCGGCAGTTGCGGGGCCGTCGTCCCGGCGCTGATCTGGGAGCGCTGGGGCTGGGCCGGGTGTGTGGCGCTGATCATCGTGTTCCAACTGCTGACGTTGCTGATCGCCTTGACTGGCTGGAAGCCCCTTAAACCTCAATTGATCCGCACACCATGAACGACACCGTCGCTTTGCCTGTTGCTGA…
	GCCGTTTCTGCTGCACTGGCTGATGAAGCCGTTCCGGCAAAAGCTGCGCGGGGGCCATGGCGTAGCCTGGGTCGCCTGGCAGTGGCCGCTTCGGTGACTGTTGCCGTTCTGGCTGGTGTTCGCCTGTACAACCAGGACGAAATCGCCGGTGCCGAACTGGCCCAGCAGACTCAGCAACCGATCATGGCTGGCCCGCAAGTCAAGGGCCCCGCCGTACTGGCAGGCTACAAGGAAAGCTCCGACACTACCGGCCCGATGGCGAACGGTGTGCTTCAAGGGCAATCCGGCTGGCAGGATCAGCGTCTTCCAGGCTACCTGCGCCAACACGCACAGGAATCGGCCTTGAAAGGCACTGAAAGCGCTCTGCCTTATGCTCGCGCGGCAAGCCTGGAAAACCGT…
	GCCGGGCGTGGGCAAATTCCGCTGGCGACCATGGGCCTGTCTATGGGCAGCCATGCCCGGGTCGGCCTGGAAGATTCGTTGTGGGACGGGCCGGGCAAATTGGCCGCTTCGAACGCCGATCAGGTACGGCGCATTCGCAGCGTGATCGAAGCCCTCGGCCATCGCGTCGCCACGCCGGATGAAGCGCGGGACATCCTCGGGCTCAAGGGGCGCGACCAGGTCAATTTCTAACCGACGACACGGCCGCGTGCTGGCGCGGCCCGAATCCCGCACAACAACAATAAGGGGATCACACCATGCGTATCGAAGTGCTTGTGGACGTCAAGACCACCCTGGGCGAAGGCCCGGTGTGGGACGTCGAACAACAGCGGCTGTATTGGATCGACAGCGCCGACGGCC…
	GCAATCGGGGCGGCAGTGATGGGGGTCGATGGCGGCATGGATCACTCTCTGTCTGGCGGATGGTGGCAGGCATTGCAGCCGCGACACGCAAAAGCCGTTATCATAGCGGCCTGTTTGCCTACCTTGCCATGGACACCATGACCGAGAACGATTATCTGACCGCTTGGGGCCTTTACGCCTTCGCCGCTTTGGGCTGCCTGTTGGTGTGGTGGCGCATGACCCGCTGGATCTGGCGCTGGTTGCGCGAGCCACTGCAATTGCTGATGGCCGTGCTGCTGTTGAGCCCGACCATCGTCGACCCGGTCAAGACCCAGTTCGCGCCGGCCGTGGCGATTACTGCGCTGGACCTGGTGCTCAAGGTCGGTAACAACGCCTGGCGGGCCGTCTCCGATTTGTTCA…
	ATGCGCGCGCTGGCGGATCACCCTAACGCCGAATACCTCGCCGAACAGTGTGGCTGGATCATGGCCACTGAAGTCCTGGCCGTCGGCCTGGACCTGAGTTTCGCCCCCGTGCTGGACCTGGACTACCAGCGCAGCGCCGTGGTCGGCAGCCGTTCCTTCGAGGGCAACCCCGAGCGCGCCGCGGTGCTTGCCGGGGCGTTTATCCGCGGCATGAACAGCGCCGGCATGGCCGCCACCGGCAAGCACTTCCCGGGGCACGGGTGGGCTGAAGCCGATTCCCACGTTGCGATTCCCAATGACGAACGCAGCCTGGAACAGATTCGCGCCAATGACCTGGTACCTTTCGCACGCCTGAGCCGGCAATTGGCGGCGGTGATGCCAGCCCACGTCATTTACCCG…
	NNNNNNNNNNNNNNNNNNNNNNNNNNNNNNNNNNNNNNNNNNNNNNNNNNNNNNNNNNNNNNNNNNNNNNNNNNNNNNNNNNNNNNNNNNNNNNNNNNNNNNNNNNNNNNNNNNNNNNNNNNNNNNNNNNNNNNNNNNNNNNNNNNNNNNNNNNNNNNNNNNNNNNNNNNNNNNNNNNNNNNNNNNNNNNNNNNNNNNNNNNNNNNNNNNNNNNNNNNNNNNNNNNNNNNNNNNNNNNNNNNNNNNNNNNNNNNNNNNNNNNNNNNNNNNNNNNNNNNNNNNNNNNNNNNNNNNNNNNNNNNNNNNNNNNNNNNNNNNNNNNNNNNNNNNNNNNNNNNNNNNNNNNNNNNNNNNNNNNNNNNNNNNNNNNNNNNNNNNNNNNNNNNNNNNNNNNNNNNN…
	CAGGTGCTGTTCGACGGCATCGACATGGCCCACGGCAGCGCCGTCGACATCGCCCGCCTGCGCCATGAAACCGCGATGATCTTCCAAGACCCGTATGCCGCGCTGAACCCACGCCACACCATCGGCGAAACCCTTGCCGAAGTGTTGCGGGTGCAGCACAAAGTCGCGCCGCAGCAGATCGCGCGGCGTGTCGACGAATTACTCGAGCTGGTCGGCCTGCGCCCTGAATTGGCCGCTCGCAAGCCCGGTTCCCTCAGCGGCGGCCAGTGCCAGCGAGTCGGCATCGCCCGGGCGCTGGCGGTGGAGCCGCGCTTGATCGTTGCCGATGAATGCGTGGCGGCACTGGATGTCTCGATCCAGGGGCAGATCATCAACCTGTTGCTGGAGCTGCAACAGCGC…
	NNNNNNNNNNNNNNNNNNNNNNNNNNNNNNNNNNNNNNNNNNNNNNNNNNNNNNNNNNNNNNNNNNNNNNNNNNNNNNNNNNNNNNNNNNNNNNNNNNNNNNNNNNNNNNNNNNNNNNNNNNNNNNNNNNNNNNNNNNNNNNNNNNNNNNNNNNNNNNNNNNNNNNNNNNNNNNNNNNNNNNNNNNNNNNNNNNNNNNNNNNNNNNNNNNNNNNNNNNNNNNNNNNNNNNNNNNNNNNNNNNNNNNNNNNNNNNNNNNNNNNNNNNNNNNNNNNNNNNNNNNNNNNNNNNNNNNNNNNNNNNNNNNNNNNNNNNNNNNNNNNNNNNNNNNNNNNNNNNNNNNNNNNNNNNNNNNNNNNNNNNNNNNNNNNNNNNNNNNNNNNNNNNNNNNNNNNNNNNN…
	CGTTGATTTTCTGGCTGTCTTCGGCGAGTTTCTGGATCATCTCGGCGGTCTGTTGCACGCCGCTGGACAGCCCGGCGATTGAGCGCTGCACCCGATCCACCACTTCGCGGCCGCTGCCGGCGAGGGTGTCGGCGGTCTGGGACAAATCGCGGGTGGCGCCGGCGTGCTGGGCGATGTGGTGGACGGTGGCCGTCATCTCGTTGATGGCGGTGGCGGCCTGGTCGGTTTCGCTTTGCTGGCCGAGCATGCCGTGCTGCACCTCGTTCATGCTGCTGGCCAGGCGCGCCGCGCCCTCATCCAGTTGCTTGGCGGTGCTGGCCACGGTGTTGACCACTCGCTGGTAGCCGGCTTGCATGGCATTGAACGCGCTGGCCATCTGCCCGACTTCATCTTTGCAGG…
	CCACTCCCACATTTGACCGAGCACATCCTGAAGGAATGCGGTCGATGTGGGCGCGGGCTTGCTCGCGATGACTGCGGCACGGCCAACTCAAACTCCCCTGAATACCCCCGGGCGCTTCTCGAGCATGGCGCGCACGCCTTCCTTGGCGTCTTCGCTGTTGAACAATTGCGCGACCAGCGGCGGTAACGCCGCGGCCGCGACAGCTTCGCCCTCCAAGCGCGCCAGGCGGGCCGACATCAATGTGGCTTGCACGCCGAGGGGCGCCTGGCGCGCGATGCGGCTGGCCAGTTCGATGGCGCGCGGCAGCAGGTCTTCGCTGGCCATCACTTCCTGCACCAACCCCAGGCGCAGGGCTTCGTGGGCATCGAACTCATCGCCGGTGAGCAGCCAGCGCATGGC…
	TGATCCAGCTCTCTAAAATCGGTCGCCAAAGCCGTTATTGTGCTCCTTTCTATAACGGCCGCAGCACCGCCGACTTGAACCGTAAAGGCCCGCGATCTTTTGACCAGCCCTCTTCTTGAAGCCGTAGCGCTTGCCTGTGAACGCGACCTGCGCCTGCTGTTCGAGCACCTCGACCTGCGCCTGGCGGGCGGTGACATGGTGCAGATCAGCGGGCCCAACGGCAGCGGCAAGACCAGCCTCCTGCGTTTGCTGGCCGGGTTGATGCAGCCCACGGCGGGCGAAGTGCGGCTCAACGGCAAGCCCCTGAACGAACAACGCACCGAGCTGGCCCGCAACCTCACCTGGATCGGCCACGCCGCCGGGATCAAAGACGTGCTCAGCGCCGAGGAAAACCTCAGT…
	TGTGGCGGCAGAAGTGATCAAGGCAAAGCTCGGTTATGACGTCAAGTTGCAAGCGGTCGCCACCGGGATCATGTGGCAGGGTGTTGCTACCGGCAAGCTCGACGCCATGCTCTCTGCCTGGCTACCCGTGACCCACGGTGAATACTGGGCCAAGAACAAGGACAAGGTGGTCGACTACGGCCCCAACTTCAAGGATGCGAAGATCGGCCTGATCGTGCCGGAGTACGTCAAGGCCAAGTCCATCGAAGACCTCAAGACCGACACCACCTTCAAGAACAAGATCGTCGGTATCGACGCCGGTTCAGGCGTGATGCTCAAGACCGACGAAGCGATCAAGGCCTATGGCCTGGACTACAAGCTGCAAGCCAGCTCCGGTGCCGCGATGATCGCCGAACTGAC…
	CGCCGTAGCTGACGGTGTTGGGCCCGCGGAACACTTCGATGCGCTCGATGTCTTCCATGGCCACCGGAATATCGCTCCAGTCCACCGTGGCCAGGCCTGCGCGGTACACCGAGCGGCCGTCGATCAAGACCTGCATGCGTCGCGCATCGCTGGCATTGGTGCCGTGGTAGTTCACCGCCGCCTGGTTGCCGCTGGTGTAGCCGACCATCATGCCCGGCACCAGCCGCAGCAACTCAGCGATGTCCCGCGCGCCGCTGGCCTTGATCAGTTCGCTGTCGATCACGGTCATGCTGCCGGGCACGGCGGCGGCCGATTGTTTGAGGCGAGTGGCAGTCAGCACCTGTGGCAGCGGTTGGTTGTCGAGGAACAGGTCGTCGGCGAACACCGCGCCGCTGCACA…
	CGGCCCCGTATCGCTGGTTTTGCCCAGCTCGCCCTGGGCCAGGGTGCCGAGGAAACCGTTGAAGTCAGTGACCGAGGTTTGGCTGAAGTCCTTCAGAATCGCCGTGCTCTGCTGTGGGGTGATATTGGCGAAAGCCGGGCTGACGAGGGTCGAAAGGCTCGCGGCGAACACGCTGGCGGCAGCCAATTGCTTGAGTGGAAAGTACATGGCGGGACGCATTCCTTTGCTGGTAGTGAGTGGGGGATTTCTGATCATTAAGTCAGAAATATTTCCACACACTACCACCACACGGGCTGAGAATGGCAGACCTGGGAGTAGGAAATTTCTCAGTCAAACGCCCCCGCGTCGGAGTGTACATCCCTGTGCGCGCGGGCGTTGAATCGTGTTCAGGTCAAGGTT…
	CCAGCGCCAGGCCCAGGCCGATGCCGGCGACGGACGATTCCTGCTGGCCGCGGGTGAAGGGTTCGAACAGATTCGCCGGCGCATGGCCGGGGCCGGTGTCGCTGACCTCCAGCACAATGCCCTCGCCGACCTGGCTCGCGGCCACGCGGATAGCGGTGCCCGGCGGGGTGTACTTGGCGGCGTTGTCCAGCAGGTTGACCAGCACCCGCTCGATCAGCAGCGCGTCGACTTCAACCAGCGGCAAGTGCGCGTCGAGCGTGGTGTGGACAGGGTGCCGCGCCAACGGTTCGCGCAATTGGCGCAGGGCGCTGCCGACGATTTCTTCCAGCGAGTGCCATTGGCGGTTCAGGCGCACGCCGCGTTCTTGCATGCGTGCCATGTCCAGCAGGTTTTCGATCA…
	GATGACGGGCGGCGGGTACTCAATTATCTGCAATGGCGCTCACGCGAGGACGGCGAGGCGGCCTTCCAGTGCGTTGAGCACGGCGAGGAAGATTTCTGGACACTGATACGCGCCCACCAGGCGACGGCCGTGACCTTCGGTTCGTTCCAGGTGCTGCACAGTTTCGAGCGCAGCCATGACAATGCGTTGCACTGCCGTTTAAATGGATAGGTGCAGCATGCGCTCACCCTGAACGTTTTCCCCCGGGCGGCGCTTGTTCACCGCCAGTTCGCCGATCTTGATCAGGCGCGTGCGTGTGACGTTGCGGCTCAGGCCCAGCAGGTTGGCGGTGTGGACCTGGTTGTAGTGGCTGAAGCGGTAGGCGGCACGCAGCAACGCGTCCTCGACTTTTTCATGCAG…
	GTCCTACACCGGGGCTCAGGGTGAGACAATTCGCGCTTCGGTAGTGCGTACATCGCGCAGGTTGTTCTCCGGTTATGTCTACGCCGCGGCTTCCCAACGACTTGCCGGATAACGTCCTTTAGTCATTGTCGTTTCTGCATCAGCACAATTCTAAAAATGGGTGATGCCATGAAGTTTGTAAAATCGCTCTACGTCCAGATTCTCTTCGCCGTGCTGTTGGGCGTGCTGGTCGGGCATTTCTGGTCACAACAGGCCATAGCCTTGAAGCCGCTGGGTGATGCCTTCATCAAGCTGATCAAGATGATGATCGCTCCCGTGGTGTTCTGCACCATCGTCACCGGTATCGCCGGCATGAGCGACAAGCGCTCCCTCGGGCGTTTGTTGAGCAAGACCCTGTTG…
	GGATTTTCTACAACCAGGGCCAGGTGTGTACGGCGGCATCGCGTCTGTACGTACACGCCAGCGTGCTGGATCAGGTGCTCGAAGAATTGCAGCGCCACGCTGCTGCCCATGTCCTCGGCAACGGCCTGGACCCGGCCAACAGCATGGGCCCGCTGGTGTCCGCGCGGCAGCTGGATACGGTCAAGGGCTACCTGCAGCGCGGCCAGGAGGAGGGCGCCGAACTGATTTGCGGCGGCGGCCGCCCCGAGCACCTGGAACGCGGGCACTTCATCCAGCCGAGTGTGTTCCTCGATCGTGCCGAGCGTGCCTGCGTGGCCCGCGAAGAGATCTTCGGCCCGGTGCTCACCGTCATGAGCTGGACCGACGTCGATGACCTGGTGTTGCGCGCCAACGACTCGC…
	NNNNNNNNNNNNNNNNNNNNNNNNNNNNNNNNNNNNNNNNNNNNNNNNNNNNNNNNNNNNNNNNNNNNNNNNNNNNNNNNNNNNNNNNNNNNNNNNNNNNNNNNNNNNNNNNNNNNNNNNNNNNNNNNNNNNNNNNNNNNNNNNNNNNNNNNNNNNNNNNNNNNNNNNNNNNNNNNNNNNNNNNNNNNNNNNNNNNNNNNNNNNNNNNNNNNNNNNNNNNNNNNNNNNNNNNNNNNNNNNNNNNNNNNNNNNNNNNNNNNNNNNNNNNNNNNNNNNNNNNNNNNNNNNNNNNNNNNNNNNNNNNNNNNNNNNNNNNNNNNNNNNNNNNNNNNNNNNNNNNNNNNNNNNNNNNNNNNNNNNNNNNNNNNNNNNNNNNNNNNNNNNNNNNNNNNNNNNNNN…
	GCCCGAGTACCGGCACCGCGGCCGACAACTGCCGCAAGCGCCGGGTAATGCTGTCGTGTTGCCGCGCCAACTGCGCTTCCATCTGCGCGGCCTCACCCTGGGCAAATAACGCGTCGCTGCCCTCCAACTGCAACTGCACGATTTGCCAATGGCCGGCCAGGGGCATGCCCAACTGGGCGGCGCGGTGCAGCAGCAGATCCAACGATTGATAGTCACCGGCCAGCAACCGCTCCAGCACATCGTGCNNNNNNNNNNNNNNNNNNNNNNNNNNNNNNAACGCCGAACCGATCGCCTGGGTCACCAGCACCATTTTCAGTGAGTAAGGCTGTTCGATCAGCGGCATGTCGGCGGCTTCGGCGGCGTCCAGCAAGCGCTGGGGAATCGCCTGGATGTAGGCCG…
	CCACGGTGAGTCTGCAGGTGGGGGAGAAAGTCGTGGCGCGGGCGAACGCGGTGTTTGCGGTGCCGCGTGCGGACTGACAGACGAAAAAAAGCCCGGTTTTTCGTGGAACCGGGCCTTTTCGTGTGTTGCTCTTGAATCAGCTGCGCTCAAGGGCCAGGGCTACGCCTTGGCCGCCACCGATGCACAGTGTCGCCAGGCCTTTTTTGGCGTCGCGCTTGATCATTTCGTGCAGCAGGGTCACCAGTATGCGGCAGCCTGATGCGCCGATCGGGTGGCCAATGGCAATCGCGCCGCCGTTGACGTTGACTTTGTCGGCGTCCCATTCCAGCTCTTTGGCCACCGCCAGGGATTGCGCGGCAAAGGCTTCGTTGGCTTCGACCAGGTCCAGGTCGCCGACGC…
	CGCTGACGTCCAACGCCAGTTTCTTCAGGTTGCGTGCGTATTCCATGGCCGATTCCGGGTCGTGGATCGAACACGGACCGACGATCACCAGCAAACGTGAATCTTCGCCATTGAGAATGGCGCGCACGGCTTGGCGATGGGCGTGGATTTGCTCATTGAGGAATGGGCTGAGAGGTAACTGGTGCTTGAGTTCAAGGGAACTGGGCAAGCGCAGGGTCAGCGCTTCATTGGCGCTGGTCAGGGTAGAGACGGGCAGAGCGGCGACGGAGGAGTTCATCTTCAAGGCTTCCTGGGCAAGCGGCGGGCGATTCCCGCACGCTCTGCCCTACTGGGGTGTTCGACAATTGGCCGTAGTGGCTACGTGTGTTGGCTTGCCACCGATAGGTGACCGATCGGAGG…
	CATGCTCAGGATGACCAGCAGCACGCCGGCCAGTACCGCAATAAACAGTTTGGTGGAGATACTCAACTTCATGGAGGTGGGCCGTTAAGAATGGATTGGGCCATTTAGGCCCTGGCGAAGAAAAGATTCAACCCGGCCGGGCAATCTTCAATTTTCCTGCACATTTGCCTTGCACGATGGCGCTGACTCAAGCCATCCCGTCTTGTAGAGGCCGCTATGTCGACGAAAATCTTCGCCAAATACCTGGTAACCGCCGCGGTTTGCCTGTCCTTGTTCATTCTGGTCCTGCTGGGCGGTTGCTCCGGCGGCGAGCCGGCACCTCAAGCGATCACTCCGAAAGTCTCGGTGATCAGCATAAAACCCCAGAGCCAAGTGCTGACCACCGAGTTGGCGGGGCGT…
	CCGGGCTGGGCGATGGCGTGGTCAACGTCATCAGCAACGCACCGGCCGATGCCGCCGCGATTGTCGAACGGCTGATCGCCAACCCGGCGGTGCGCCGGGTCAACTTCACCGGCTCGACCCATGTCGGGCGGATTGTCGGCGAACTCTCGGCGCGTCACCTCAAGCCGGCCTTGCTGGAACTGGGCGGCAAGGCGCCGCTCCTGGTGCTCGACGACGCCGACCTGGATGCGGCGGTTGCCGCGGCAGCGTTTGGTGCCTACTTCAACCAGGGGCAGATTTGCATGTCCACCGAGCGCCTGATTGTCGATGCCAAGGTCGCCGATGCGTTTATCGCCAAGCTGACCGCCAAGGTCGCCAGCCTGCGCGCCGGTGACCCCGCGGCGGCGGATTCGGTCTTGG…
	TGCATGCGCCTTGCCCTTTGACGGTTACCCAAATACCTAAGCGTCACCACTCTATGAGGCGAAGGCAAGCCATTCGTGCGAATTTTTTGGGGAGGCACGGCGGCAACGATGCGCGTGGTCAGGCGGCGGCACAAGATTGTTTAAACCTTCTGCCTCAGCGCTATGTCGATAGCTGGACATACTTCGCCAACTGAGGCAACGCCAATGATAGGAGTCGTGATACCCGCCCATAATGAAGAGCGGCAGATCAGCGAGTGCCTCGCTTCTGTGCGGCTCGCCAGTGAACATCCCGCGCTTGACGGCCGCCCGGTTGAGATACTCGTGGTTCTGGATGACTGCTCCGACCGCACCGACGCGTTGGCGGCGGCCCACGGTGCGGCGACACTCGACGTGCGTTTT…
	CGACAACGACACCGAAGTCGCCGCCGGCTACCTGACCTGGCGCCTGCAACAGGGCGACTCGCTCAAAGACGCGCTGGACCACGCCCTGGAAGACCTCGACGGCTTCTTCACCTTCGCCATCGGCACGCGCAACGGTTTTGCGGTGATCCGCGATCCGATCGCGTGCAAGCCGGCGATCCTCGCCGAGACCGACGACTACGTCGCCATGGCCTCCGAGTACCAGGCGCTGTCGAGCCTGCCAGGCATCGAGAATGCCCGCATCTGGGAGCCCGCACCGGCCACTTTGTACATCTGGGAACGCCAGTCAGCTTAAGGAGCGCACACATGAAAACCATCGACCTTTCCACCGCCACCGTGCGTGACCTCAACCAGGCGCTGCACGCCCAGGCCATCGACAAC…
	CCAGCTCGCATAACCGCCGTCGCTCAGGCCCAGGGACAGGTAGGCGGTGCTTGGATGGCTTTTGGCGAACTGCTCGAATATCGCCAGCAGCTCTTTATTCGTTGGCGTCAGCGGGATTTGTGCGGCGTCGGCACCGGCGTAGTTCTTCAGCTCCTTGGCCGCGACAACGCGAGGGTCTTTGGCCACGTACTCGACGTTCTGGCTGATGCCGTCGAAGAACTGCTTCATGCCGTTATCGATCTGGCGGATCTCGCGGCCGCTGCTGTCGAGGAAATTGGCCACAGCCGCCTCGCGCAGGTTCAGCACCACCAGCACCGCCACCAGGATAACCGGCACGCACGCGATGGCCGCAAACGCCCAGGTCAGCTTTTGCTTGATATTCATGACTTCTCCCGCGGG…
	TGTTCGAGAAGAACCTGACCCGGGTCGCCGAAAAACTGTTTATGGGCCAACCAGCGGTGAGCGCGGCCTTGGGCCGTTTACGCGATTTGTTCGACGACCCGTTGCTGCTGCGCAATGGGCGCGGCATGGAGCCCACACCACGCGCAATGGCGATACTCAAGGAGCTGCAACCGGCCATGGACACCATCTCGAGCGCGGTCAGCCGCGCCAAGGATTTCGACCCTTCCACCAGCTGTGCGGTGTTCCGCATCGGCCTGTCCGATGACGCCGAATTCGGCCTGTTCCCGCCGTTGCTCAGCCAACTGCGCGACGAGGCACCGGGGATCGTGGTGGTGGTGCGCCGCGCCAATTACCTGTTGATGTCGTCGCTGCTGGCCAGTGGCGAGATCACCGTGGGAG…
	GTCGCTTCAACGGCGAGCTGGCGGGTAAGACCTTTGCGCTCTGGGGGCTGAGTTTCAAACCCAACACCGATGACATGCGCGAAGCACCCAGCCGGGTGCTGATGGAGGCCTTGTGGCGCGCGGGCGCCAAGGTGCAGGCCTATGACCCGGAAGCCATGGAAGAAACCCAGCGCATTTATGGCGACCGCGACGACTTGCGCTTGTGCGGCACCCAGGAGGCAGCCCTCAAAGGTGCGGATGCATTGATGATCGTCACCGAGTGGCAGGCATTCAAGGCGCCGGATTTCAACGTGATCAAACGGCAACTCAAACAGCCGTTGATTTTTGACGGACGCAACCTGTTCGACCCCGGCAGCGTGCTGAAGAAAGGCATTGAGTACATTTCCATTGGGCGACCTC…
	TCAGCGATCATTTGTTTATCGTCGAATCCGGCGTGGTCTCGGTGATGCTGGACAAGGCTGGGCACATGTTCGAAGCCGGGCGCATGGGGCCGGGGGAGGTGATCGGCGAGGCTGGGATCTTGTCCGACGAGGCCACGCTGGCGGACTTTCGCGCCAAGACCTTCTGCACCCTCTATCGCATCGAGAAGGAATACCTCAAGCCGTGCCTGGATGCGCGGCATGACATCGGCGAAGCGATGAAAGCGCTGCTGGATTTCCGCATACATGCGGCGCAGACCCTGACCCAGGAAGCACCGGTGGTGCCGGTGAAGAAGGGGTTCCTGCAGTGGTTGCGCAAGCGCCGGCTGTAGTGCGATCAGGGCGCCGGGGCGAGGCGGCAACGCTCGTCGAAATCCTCGG…

## Sheet: Staphylococcus xylosus_Meta
	Metagenomic detection
	>Staphylococcus xylosus
	TATATATGGTGGCGTGGGTTTAGGTAAAACCCATTTGATGCACGCAATTGGACATTATGTATTAGCAAATAATCCTGATGCTAAGGTTATTTATACTTCAAGTGAAAAATTTACTAATGAATTTATTAAATCTATTCGAGATAATAAGACTGAACGTTTTAGAGAAAAATATCGTAATATTGATGTACTTCTCATTGATGATATTCAATTTATTCAAAATAAAGAACAAACTCAGGAAGAATTCTTCCATACGTTTAATGAATTACATCAAGCAAATAAACAAATTGTTATTTCTAGTGATAGACCTCCTAAAGAAATTGCTAAACTTGAAGATCGACTACGTTCACGTTTTGAATGGGGACTCATTGTTGACATTACACCTCCTGATTATGAAACAAG…
	NNNNNNNNNNNNNNNNNNNNNNNNNNNNNNNNNNNNNNNNNNNNNNNNNNNNNNNNNNNNNNNNNNNNNNNNNNNNNNNNNNNNNNNNNNNNNNNNNNNNNNNNNNNNNNNNNNNNNNNNNNNNNNNNNNNNNNNNNNNNNNNNNNNNNNNNNNNNNNNNNNNNNNNNNNNNNNNNNNNNNNNNNNNNNNNNNNNNNNNNNNNNNNNNNNNNNNNNNNNNNNNNNNNNNNNNNNNNNNNNNNNNNNNNNNNNNNNNNNNNNNNNNNNNNNNNNNNNNNNNNNNNNNNNNNNNNNNNNNNNNNNNNNNNNNNNNNNNNNNNNNNNNNNNNNNNNNNNNNNNNNNNNNNNNNNNNNNNNNNNNNNNNNNNNNNNNNNNNNNNNNNNNNNNNNNNNNNNNNN…
	NNNNNNNNNNNNNNNNNNNNNNNNNNNNNNNNNNNNNNNNNNNNNNNNNNNNNNNNNNNNNNNNNNNNNNNNNNNNNNNNNNNNNNNNNNNNNNNNNNNNNNNNNNNNNNNNNNNNNNNNNNNNNNNNNNNNNNNNNNNNNNNNNNNNNNNNNNNNNNNNNNNNNNNNNNNNNNNNNNNNNNNNNNNNNNNNNNNNNNNNNNNNNNNNNNNNNNNNNNNNNNNNNNNNNNNNNNNNNNNNNNNNNNNNNNNNNNNNNNNNNNNNNNNNNNNNNNNNNNNNNNNNNNNNNNNNNNNNNNNNNNNNNNNNNNNNNNNNNNNNNNNNNNNNNNNNNNNNNNNNNNNNNNNNNNNNNNNNNNNNNNNNNNNNNNNNNNNNNNNNNNNNNNNNNNNNNNNNNNN…
	NNNNNNNNNNNNNNNNNNNNNNNNNNNNNNNNNNNNNNNNNNNNNNNNNNNNNNNNNNNNNNNNNNNNNNNNNNNNNNNNNNNNNNNNNNNNNNNNNNNNNNNNNNNNNNNNNNNNNNNNNNNNNNNNNNNNNNNNNNNNNNNNNNNNNNNNNNNNNNNNNNNNNNNNNNNNNNNNNNNNNNNNNNNNNNNNNNNNNNNNNNNNNNNNNNNNNNNNNNNNNNNNNNNNNNNNNNNNNNNNNNNNNNNNNNNNNNNNNNNNNNNNNNNNNNNNNNNNNNNNNNNNNNNNNNNNNNNNNNNNNNNNNNNNNNNNNNNNNNNNNNNNNNNNNNNNNNNNNNNNNNNNNNNNNNNNNNNNNNNNNNNNNNNNNNNNNNNNNNNNNNNNNNNNNNNNNNNNNNN…
	NNNNNNNNNNNNNNNNNNNNNNNNNNNNNNNNNNNNNNNNNNNNNNNNNNNNNNNNNNNNNNNNNNNNNNNNNNNNNNNNNNNNNNNNNNNNNNNNNNNNNNNNNNNNNNNNNNNNGGTGAGGTTATTGGATCTTTCGACTTAACTGAAATTATTGAAGCAGGTTATGACCCAACAACAATTGTAGTTATTACAAATACAGATGATTATGACTCTATTACGTCTTTCGATACTGTTGACGTTAGTGCTCATACATCAATATTAGGAGTGGTTAAAAAATGAGGATAAAAACTTTTCCAGAAAATTTTCTTTGGGGTGGTGCTATTGCAGCAAATCAAACAGAAGGTGCGTGGAATATTGGTGGAAGAGGTCTAAGTAATATAGATTTAATACCACATGG…
	NNNNNNNNNNNNNNNNNNNNNNNNNNNNNNNNNNNNNNNNNNNNNNNNNNNNNNNNNNNNNNNNNNNNNNNNNNNNNNNNNNNNNNNNNNNNNNNNNNNNNNNNNNNNNNNNNNNNNNNNNNNNNNNNNNNNNNNNNNNNNNNNNNNNNNNNNNNNNNNNNNNNNNNNNNNNNNNNNNNNNNNNNNNNNNNNNNNNNNNNNNNNNNNNNNNNNNNNNNNNNNNNNNNNNNNNNNNNNNNNNNNNNNNNNNNNNNNNNNNNNNNNNNNNNNNNNNNNNNNNNNNNNNNNNNNNNNNNNNNNNNNNNNNNNNNNNNNNNNNNNNNNNNNNNNNNNNNNNNNNNNNNNNNNNNNNNNNNNNNNNNNNNNNNNNNNNNNNNNNNNNNNNNNNNNNNNNNNNNN…
	NGTTGAGTGCAGGTATTATTGCGATTATATTTGCATATATATTATGTATTCCAAAAGCGAAAAAATTAGAAGAAATTGATAGACGTGCAGGCATTATTGGCGAAAATGAATATTTAGAAAATAAGTAATAGTAATAGTTCGAGGCTACAAATTTAGTATTTTAACTATTCAAAACGACTGTTTCAAATATAATTTGTACAAAGTTGATGGAAAATAAGATGTATCAATTATTGTTCATAGAATTAAAAAATCCCGAGACTGATAATGTCTCGGGATTAATTTATATTTTATTAAGAAAATCTGAATGAAATTATTTNNNNNNNNNNNNNNNNNNNNNNNNNNNNNNNNNNNNNNNNNNNNNNNNNNNGCTAAAAGTGACCATAAAATATATAAGGTTTT…
	NNNNNNNNNNNNNNTAGTTGGGCGATATTTGCTCTGAACATGTCTATCGATAATATTGGCAAATTTATCTTAGTAGGATTATTGTGGGCCATCGCAGCAATTACCATCACTACCTTCTTAAGCCTGTTGTTAGATAGAATTGGGCTCTTTATATCGATGGTTTTACTAATACTACAATTAAGTTCAAGTNNNNNNNNNNNNNNNNNNNNNNNNNNNNNNNNNNNNNNNNNNNNNNNNNNNNNNNTCTCACCAATGTCATATGCAATACAAGGTTACAGAGAAGCAATCTTTACTCATGCGGGACATTTTAACTTTGGTTTTGTTGTAGCCTTACTCATTGGCATTATTGCAGTAATGATTATTTTACAATATATAGTAATATTATGGTTTAACAAGAGA…
	TGATAAAAAATTCATGTTTAGAACAGCCGCGTCTTTTGTTAAAGCTATGTGTGAAACACCTGGAGAGATTATTAACTTGAATCATTATGGTAATCAAACGAATGGTGGACTAATGATTGTAGGGTCACATGTTAAAAAAACTTCATCGCAACTACAACATTTATTAACAAATACTGATATTGCATCTATTGAGTTTGATGTAAAAGCAGTCACTACAAATGATTTNNNNNNNNNNNNNNNNNNNNNNNNNNNNNNNNNNNNNNNNNNNNNNNNNNNNNNNNNNNNNNNNNNNNNNNNNNNNNNNNNNNNNNNNNNNNNNNNNNNNNNNNNNNNNNNNNNNNNNNNNNNNNNNNNNNNNNNNNNNNNNNNNNNNNNNNNNNNNNNNNNNNNNNNNNNNNN…
	TGATGGTGCTGNNNNNNNNNNNNNNNNNNNNNNNNNNNNNNNNNNNNNNNNNNNNNNNNNNNNNNNNNNNNNNNNNNNNNNNNNNNNNCCTAAAGTAGAGATAGGTCGTTTTCAAAATACTGCTGTAGAAATTAACCAAGATTATTTAGAACAAAAAGATATTAAAGTTGTACGTCGAGATACAGGGGGCGGAGCGGTTTATGTAGACCGTGGTGCGGTGAATATGTGTTGTATTCTAGAAAAAGATGACACAATCTATGGTAATTTCAAAAAATTCTATGAACCGGGTATCCAAGCGTTACATCACCTTGGTGCCACAGAAGTAGAACAAAGTGGGCGTAATGATTTAGCGATTAACGGTAAAAAGGTATCTGGAGCGGCTATGACGCTAATCAAAGG…
	NNNNNNNNNNNNNNNNNNNNNNNNNNNNNNNNNNNNNNNNNNNNNNNNNNNNNNNNNNNNNNNNNNNNNNNNNNNNNNNNNNNNNNNNNNNNNNNNNNNNNNNNNNNNNNNNNNNNNNNNNNNNNNNNNNNNNNNNNNNNNNNNNNNNNNNNNNNNNNNNNNNNNNNNNNNATTCTTAAGGACATTGTCAGAAGATCGACTCAAATTGGAACATCGTGCCGATAAATATAGAGAAGTAGAACGTCGTTCGTTAAGAATTACACAAGTAAGAGAGAAAAAAGAAGACGACAATTTATAAAGCGCAAAATAGCTACCGACAGTGAGTCGGTANCTATTTTTTAGGCTTTATTAATTAAATGAGAATGAAACACCACATATTATCGAACAAAGTTAAATTAA…
	CGTTTTGTACCGATTATTACAGCAATTNNNNNNNNNNNNNNNNNNNNNNNNNNNNNNNNNNNNNNNNNNNNNNNNNNNNNNNNNNNNNNNNNNNNNNNNNNNNNNNNNNNNNNNNNNNNNNNNNNNNNNNNNNNNNNNNNNNNNNNNNNNNNNNNNNNNNNNNNNNNNNNNNNNNNNNNNNNNNNNNNNNNNNNNNNNNNNNNNNNNNNNNCTTTGGGAGGATCGTTAGAAGTTAAAGGACATATGGTTCAAGGAACGCAAAATATTTTCTTTGCACAATTAGGGGACCCTGACGTTACAAAGTACTTTTCAGGTGTTTCACGATATATGTCGGGTAGGTTTATTACCATGATGTTTGGGCTTTGTGGCGCAGCATTAGCGATTTACCATACGGCTAAA…
	NNNNNNNNNNNNNNNNNNNNNNNNNNNNNNNNNNNNNNNNNNATACCAGGAATCATAAATAACACAACTGGTGCTTTATAAACACGACTTAAGATATGTGCTATTAAACCTAGTGTTAAACTTCCTAACAAACTTGTGTATATACTATCCATATGAAAGTTTCTTTCTAAAATAAAAGTTATGGAATAACCCATAGCGCCAGCCAATCCGGCAGGTAAGAANNNNNNNNNNNNNNNNNNNNNNNNNNNNNNNNNNNNNNNNNNNNNNNNNNNNNNNNNNNNNNNNNNNNNNNNNNNNNNNNNNNNNNNNNNNNNNNNNNNNNNNNNNNNNNNNNNNNNNNNNNNNNNNNNNNNNNNNNNNNNNNNNNNNNAGTGCTTCTAAGAACTTGGCTGTAAACAT…
	NNNNNNNNNNNNNNNNNNNNNNNNNNNNNNNNNNNNNNNNNNNNNNNNNNNNNNNNNNNNNNNNNNNNNNNNNNNNNNNNNNNNNNNNNNNNNNNNNNNNNNNNNNNNNNNNNNNNNNNNNNNNNNNNNNNNNNNNNNNNNNNNNNNNNNNNNNNNNNNNNNNNNNNNNNNNNNNNNNNNNNNNNNNNNNNNNNNNNNNNNNNNNNNNNNNNNNNNNNNNNNNNNNNNNNNNNNNNNNNNNNNNNNNNNNNNNNNNNNNNNNNNNNNNNNNNNNNNNNNNNNNNNNNNNNNNNNNNNNNNNNNNNTAGTAAAATAGAAATGTGCACATATTTCAAGGTTAAGGGGTTAGGAACTATGGCAGACAGATTAAAGAGAGAGTTAAGTAATAGGCATATACAA…
	ACAACTGCTTGAAGCTAAGCATCATATCGGTGTAGATCATGTGCTAATCAAGNNNNNNNNNNNNNNNNNNNNNNNNNNNNNNNNNNNNNNNNNNNNNNNNNNNNNNNNNNNNNNNNNNNNNNNNNNNNNNNNNNNNNNNNNNNNNNNNNNNNNNNNNNNNNNNNNNNNNNNNNNNNNNNNNATAGAAATAAACCCACCTAAGGCAAGAGTGAACTTTAAAGTGTATTATCAGGAAATGACTTATTTATTAGAACACATATATAATACATTAATGGATAGAAAATCACTTGATTTAATAGTTTATATTAGTACTAATGATGAACATTTATTTCAGTCTCTTTTGAAATTGTTTAAAAATTATTTTCCTCACGTCAAAATAGTGATGAATACAAACATTGA…
	TCGCTGCTAATGAACCGAAATCGACTAAGGCAATATTAAATAAGGTGGAAAGTTATAACTATCCATATAAGAAAATTGTTATCATCTTGAATTNNNNNNNNNNNNNNNNNNNNNNNNNNNNNNNNNNNNNNNNNNNNNNNNNNNNNNNNNNNNNNNNNNNNNNNNNNNNNNNNNNNNNNNNNNNNACGCAAATGGTTACTGAAGTAATGAAAGGCCAACCGGATAAAAAGTATTTGAATTTTGAAGGTAAAGATATAAAAGAAATAGAGCAAGCGTTATACCAAGAGTCTCAAAATGCATTGATATTTTGTGTAGGTAATATCCATGGACCAGGTAAACAAATAGCGCAGTATATAGAAGGGATCAAATAATATGATAGGTTCAGAATTATATTTTTCA…
	NNNNNNNNNNNNNNNNNNNNNNNNNNNNNNNNNNNNNNNNNNNNNNNNNNNNNNNNNNNNNNNNNNNNNNNNNNNNNNNNNNNNNNNNNNNNNNNNNNNNNNNNNNNNNNNNNNNNNNNNNNNNCAAGGCACAACCGTAGGTATTGTTGGTCGTACAGGTTCTGGTAAGAGTACATTGATAAGACTATTGTTGAGAGAGTTTGATACCAAACATGCACAAGATATAACATATGGTGGTTATCCGTTGCGTGACTATAAAGTTGAGNNNNNNNNNNNNNNNNNNNNNNNNNNNNNNNNNNNNNNNNNNNNNNNNNNNNNNNNNNNNNNNNNNNNNNNNNNNNNNNNNNNNNNNNNNNNNNNNNNNNNNNNNNNNNNNNNNNNNNNNNNNNNNNNNNNNNN…
	GTTGCAGCATTTATTGTAGGTATCGCATTATTCTTCGAAGTGGGATTAGTANNNNNNNNNNNNNNNNNNNNNNNNNNNNNNNNNNNTGCAAATGTATCACAATTGAAACTAGGTTTACCGATGGTAGTAGCTTTATCTGTGACACACGGCTTCTTACCACCACATCCAGGGCCAGTAGTTATTGCAAAAGAATTGGAAGCTAACCTTGGTCATGTACTCATGTACGGTATTATTATTGCTATTCCTGTTACATTGATAGCAGGACCATTATTTAATAAAATTGCACAAAAAATAGCACCAACTGCCTATACACGTGAAGGTGACATATCTGCATTAGGTGCACAAAGAGAATTTAGTGAAGCTGAGATGCCAAGATTTAGTATTAGTTNNNNNNNNNNN…
	NNNNNNNNNNNNNNNNNNNNNNNNNNNNNNNNNNNNNNNNNNNNNNNNNNNNNNNNNNNNNNNNNNNNNNNNNNNNNNNNNNNNNNNNNNNNNNNNNNNNNNNNNNNNNNNNNNNNNNNNNNNNNNNNNNNNNNNNNNNNNNNNNNNNNNNNNNNNNNNNNNNNNNNNNNNNNNNNCTTCACGAAGACCCTTTCGAGAGAATGTAAATTGAGTAGCATCTATTTTATTAAATAGAGTATTAAAGACTGCTACGGCTGGCAGTATAATATCCACACGGTCTCTACTTAGTCCATCAATATCCTTTAAATCATCACGTGAACTCTTTTTAATGATTGTATATACNNNNNNNNNNNNNNNNNNNNNNNNNNNNNNNNNNNNNNNNNNNNNNNNNNNNNNNNN…
	TANNNNNNNNNNNNNNNNNNNNNNNNNNNNNNNNNNNNNNNNNNNNNNNNNNNNNNNNNNNNNNNNNNNNNNNNNNNNNNNNNNNNNNNNNNNNNNNNNNNNNNNNNNNNNNNNNNNNNNNNNNNNNNNNNNNNNNNNNNNNNNNNNNNNNNNNNNNNNNNNNNNNNNNNNNNNNNNNNNNNNNNNNNNNNNNNNNNNNNNNNNNNNNNNNNNNNNNNNNNNNNNNNCAAATGTAATTAATGGTTTATTTATTTTAATCATGGGGATACTGACTTTATTTAAACAAGTGACAATTAATAATATTGTCGATGTAACTGAAGAAGAAGGGGTGCATGGTGCTCGAAAATATGGAAATAAGCTATTTATTCCAGCTGTTATCTTAGCAATTGCGGCGATAGC…
	NNNNNNNNNNNNNNNNNNNNNNNNNNNNNNNNNNNNNNNNNNNNNNNNNNNNNNNNNNNNNNNNNNNNNNNNNNNNNNNNNNNNNNNNNNNNNNNNNNNNNNNNNNNNNNNNNNNNNNNNNNNNNNNNNNNNNNNNNNNNNNNNNNNNNNNNNNNNNNNNNNNNNNNNNNNNNNNNNNNNNNNNNNNNNNNNNNNNNNNNNNNNNNNNNNNNNNNNNNNNNNNNNNNNNNNNNNNNNNNNNNNNNNNNNNNNNNNNNNNNNNNNNNNNNNNNNNNNNNNNNNNNNNNNNNNNNNNNNNNNNNNNNNNNNNNNNNNNNNNNNNNNNNNNNNNNNNNNNNNNNNNNNNNNNNNNNNNNNNNNNNNNNNNNNNNNNNNNNNNNNNNNNNNNNNNNNNNNNNN…
	NNNNNNNNNNNNNNNNNNNNNNNNNNNNNNNNNNNNNNNNNNNNNNNNNNNNNNNNNNNNNNNNNNNNNNNNNNNNNNNNNNNNNNNNNNNNNNNNNNNNNNNNNNNNNNNNNTGAACGGCGGTATGGCAGAGTATATGAAATTCACAAAAGAAGCAATCAATTACAAAGTGCCTGAGGATATGCCTATAGAAAAAGCAATTTTAATTGAACCATACGCCTGTAGTTTACATGCGGTACAACGTGCCAACATTAAATTAGGAGATTTTGTTGTACTTTCAGGTGCCGGAACATTAGGTTTAGGCATGGTAGGTGCAGCTAAAAAAGCAGGTGCTGAGACATTGGTTGTCTTAGACATGAAAGATGAAAGATTAGAACTAGCTAAGGAATTTGGTGCTGA…
	NNNNNNNNNNNNNNNNNNNNNNNNNNNNNNNNNNNNNNNNNNNNNNNNNNNNNNNNNNNNNNNNNNNNNNNNNNNNNNNNNNNNNNNNNNNNNNNNNNNNNNNNNNNNNNNNNNNNNNNNNNNNNNNNNNNNNNNNNNNNNNNNNNNNNNNNNNNNNNNNNNNNNNNNNNNNNNNNNNNNNNNNNNNNNNNNNNNNNNNNNNNNNNNNNNNNNNNNNNNNNNNNNNNNNNNNNNNNNNNNNNNNNNNNNNNNNNNNNNNNNNNNNNNNNNGAACACCTAGGGCAAAATATAAATCATATGATACATATCAATATATCGTATTGCATAGTATTGACACGAATAACAGTGGTGACAAAGCGTTGAATTTATTTATAAAAGATGAAGTGCTTATTACGTATC…
	TAGGTCTTAAGAACGAAGTTAAAATTTTTAATAGAAGTTACGTACAGATATTATATTTAGAATATTTAGAAAATTAAGTTGTTTGTAAGTTTAAAGTATGATACATTCTTCTTTGTTAATACATAAAGGGAAGTGTTTATAGATGTTATCAAAGGTAAGNNNNNNNNNNNNNNNNNNNNNNNNNNNNNNNNNNNNNNNNNNNNNNNNNNNNNNNNNNNNNNNNNNNNNNNNNNNNNNNNNNNNNNNNNNNNNNNNNNNNNNNNNNNNNNNNNNNNNNNNNNNNNNNNNNNNNNNNNNNNNNNNNNCTAAAGATTTTAAAATTGTATTTCAAGCGCCACGCTCAGTGATAATTGGTGTTATCTTACAATATACAATCATGCCATTAACAGCTTTTTTAAT…
	TTAAAGAATCAACTACATCAAGTCCAATATTAATGGGGATAGTTCTAGGNNNNNNNNNNNNNNNNNNNNNNNNNNNNNNNNNNNNNNNNNNNNNNNNNNNNNNNNNNNNNNNNNNNNNNNNNNNNNNNNNNNNNNNNNNNNNNNNNNNNNNNNNTGGATCCTCATTTATGAATTTCGTACTATTTAAACGTATGAAGTTTGGAGATCGTAAAACAACGATTTCTGTAGCTATTGAACCGTTATCTCAAGCAGATATTGTAACTGCAAATCCAGTGCCAGTATACATAACTAACTTTATGGGTGGCGCAATTTCTGGTGTGATTATAGCTCTGTTTGGATTAGTTAATGATGCGACAGGAACTGCTACGCCAATAGCCGGACTTATGGTTATGTTTGGTT…
	CATTTATGTTAAAGTATGAAAATGGATTGAAAACGAAATAATGTAATGAAAGAAGGATTATTGTGACTCAACAATTTATCATAATTATTATACTGNNNNNNNNNNNNNNNNNNNNNNNNNNNNNNNNNNNNNNNNAGGCGAACGATAGCCAAGTATTCTCTACCTTAGTATTAAATGTCACATTGCCTTCGCTAGTAATAGTTAATTTGAATGGTGCAGAACTTGATTTATCACTTTCAATTTTACCAATAATGATGATTATTTATGGTATTCTTGCCAAAATTATTGTTGTCTNNNNNNNNNNNNNNNNNNNNNNNNNNNNNNNNNNNNNNNNNNNNNNNNNNNNNNNNNNNNNNNNNNNNNNNNNNNNNNNNNNNNNNNNNNNNNNNNNNNNNNNGC…
	AAACAGATTAACGATTGTATTTTGGGTAGCATTATCAATTTGTACATTGTTTGTTGTATACGGTGCAATATTGCCTAAACAACTNNNNNNNNNNNNNNNNNNNNNNNNNNNNNNNNNNNNNNNNNNNNNNNNNNNNNNNNNNNNNNNNNNNNNNNNNNNNNNNNNNNNNNNNNNNNNNNNNNNNNNNNNNNNNNNNNNNNNNNNNNNNNNNNNNNNNNNNNNNNNNNNNNNNNNNNNNTTCTCATTGAAATCTTGGTTTGCTATGTTATTTAGTGCTGGTATGGGGATAGGATTAGTCTTTTGGACTACAGCAGAGCCAATTAGTCATGCCTTTACGTTAACACCTTTACATAAAGCAGGTACGCAAACTGCAATTAATGATGCCATGCAATTTTCANN…
	CTAAAACTGCTTGTTTTAAACTTTCTGAAGGTGAACCAGAATTGATTGCATCTACATTATGCACACGTGTTGTTGTTTTAGCTTCATCAGCTAAAATGACATCATATTCATGATGNNNNNNNNNNNNNNNNNNNNNNNNNNNNNNNNNNNNNNNNNNNNNNNNNNNNNNNNNNNNNNNNNNNNNNNNNNNNNNNNNNNNNNNNNNNNNNNNNNNNNNNNNNNNNNNNNNNNNNNNNNNNNNNNNNNNNNNNNNNNNTCAAAGACTTGTTTGATTTCCTCTGCTGATGAAGCTTGAATAATACGTTCTACGTTTTCTTCTTCGCTAAAAGTAATAGCTATTTTAGAAAGTAAGTCTAAATGCTCACCATCTTTACCTGCAATACCTACGACAACTTTAAC…
	NNNNNNNNNNNNNNNNNNNNNNNNNNNNNNNNNNNNNNNNNNNNNNNNNNNNNNNNNNNNNNNNNNNNNNNNNNNNNNNNNNNNNNNNNNNNNNNNNNNNNNNNNNNNNNNNNNNNNNNNNNNNNNNNNNNNNNNNNNNNNNNNNNNNNNNNNNNNNNNNNNNNNNNNNNNNNNNNNNNNNNNNNNNNNNNNNNNNNNNNNNNNNNNNNNNNNNNNNNNNNNNNNNNNNNNNNNNNNNNNNNAATTGACTTTTTCCAGGAACATGATAAAATTTTATTCGGGCTCCTTTAAATAGGACGACGTGTATAAATAATATACGCTCCCCCTTACAACCATGTGAGAGGGAGCGATTTTTTTANNNNNNNNNNNNNNNNNNNNNNNNNNNNNNNNNNNNNNNNN…
	AGAATCAACTGGTAAAGGTAAAAACACACAAGTAGTATCTAAGAAAAACANNNNNNNNNNNNNNNNNNNNNNNNNNNNNNNNNNNNNNNNNNNNNNNNNNNNNNNNNNTGATAATTAAATCAGTTCGGGATTCTTTTTGGTTCGAAAGTTTTTGATTATTTAAATTTAATGTTACAACTAGTAATACCATTCATTAAAAAATTGTTCAACGAATTGTTGCATATATTGATGTCGCTCTTGTGCAATTTGTTTGGCAGTAGTTGTATGCATTAAATCTTTAAGTTTAAATAATTTTTCATAAAAATGTTTTATAGCAGAAGGGGACCATTCGCTATAAAGAGATGCATCGACTTCGTTAATATTCTTTGTATCATGTTCTTTCCACATAGATTCTTTAAA…
	NNNNNNNNNNNNNNNNNNNNNNNNNNNNNNNNNNNNNNNNNNNNNNNNNNNNNNNNNNNNNNNNNNNNNNNNATTAAAGAATCTCAAAGAGGGGACAAACTATTATTTGATTATACCTAATGAGATTCTTCTTACTACGAGTTAACAAATTCAGTGTCTATTTATTTTTCAATACTTTTAGATTTAATGAATGGCATCATTTCANNNNNNNNNNNNNNNNNNNNNNNNNNNNNNNNNNNNNNNNNNNNNNNNNNNNNNNNNNNNNNNNNNNNNNNNNNNNNNNNNNNNNNNNNNNNNNNNNNNNNNNNNNNNNNNNNNNNNNNNNNNNNNNNNNNNNNNNNNNNNNNNNNNNNNNNNNNNNNNNNNNNNNNNNNNNNNNNNNNNNNNNNNNNNNNNNNN…
	NNNNNNNNNNNNNNNNNNNNNNNNNNNNNNNNNNNNNNNNNNNNNNNNNNNNNNNNNNNNNNNNNNNNNNNNNNNNNNNNNNNNNNNNNNNNNNNNNNNNNNNNNNNNNNNNNNNNNNNNNNNNNNNNNNNNNNNNNNNNNNNNNNNNNNNNNNNNNNNNNNNNNNNNNNNNNNNNNNNNNNNNNNNNNNNNNNNNNNNNNNNNNNNNNNNNNNNNNNNNNNNNNNNNNNNNNNNNNNNNNNNNNNNNNNNNNNNNNNNNNNNNNNNNNNNNNNNNNNNNNNNNNNNNNNNNNNNNNNNNNNNNNNNNNNNNNNNNNNNNNNNNNNNNNNNNNNNNNNNNNNNNNNNNNNNNNNNNNNNNNNNNNNNNNNNNNNNNNNNNNNNNNNNNNNNNNNNNNNN…
	TATATAGCGTGAAGAAAACTACGATAATTAAACCAGAAATAATTTTTATATAATTATTTTGATCATTCAGTCTATTTTTGAAAAAATCTGGTAATGTAATTGCATCACCTGCGAGCTCAGTATAAACTCTTAACCTAGGAGCTACGACAAAGTAGTTCACATATGCCCCTAAAGAGAGCCCAATTGTAATCCACATTGCTGAAAGACCAGTGCTATACACAGAGCCTGGTAATCCCATAATCATCCAACCACTCATATCTGATGCCCCAGCTGAAAGCGCAGTGACATAAGGACCAATACTTCTGCCTCCAAGCATAAATTCACTCAAATTACTTGTAGACTGTTTATATCCATAATAACCAATAACGAGTAGTACAATGAAATATATTACAATCATAA…
	TAGAAGACTTTATAATCATTTACAAGCATTAAGTGCTAGGTTCTATGCTAATAACCAAGCAGGACAGGTTATATCTAGAGTGATTAATGATGTCGAGCAAACAAAAGATTTTATTTTAACAGGATTGATGAATATTTGGCTGGATTGTATCACAATTGTGATTGCACTTTCCATCATGTTTTTCTTAGACGCTAAACTAACACTAGCGGCACTTGTGATTTTCCCAGTGTATATACTAACTGTTTACTTTTTCTTTGGTCGTCTAAGAAGTCTAACAAGAAAGAGATCTCAAGCATTAGCAGAAGTACAAGGCTTTTTACNNNNNNNNNNNNNNNNNNNNNNNNNNNNNNNNNNNNNNNNNNNNNNNNNNNNNNNNNNNNNNNNNNNNNNNNNNNNNNN…
	TGTGTGTCTCGANNNNNNNNNNNNNNNNNNNNNNNNNNNNNNNNNNNNNNNNNNNNNNNNNNNNNNNNNNNNNNNNNNNNNNNNNNNNNNNGTAATGAATATATGGAAGGATAATAACCTCCAAAGAAACATAATATTAATACAATCATAAGTAAACCAAGATGTCCATAAAATCTACTGAATACAATATAACTAGGTATGATAGATAAAGGGAATTTCATTTTAGCTACTTGATTATACTTTGAAGTGATTGATTTTGTACCTTCTAATACACCTTGATTAACGAAAAACCACATGCTAATACCGACAATTAACCAATAAATAAATGGAATACCATCATGTGTTGTATTATTTCGTAACCCTAAACCAAAGACAAACCAGTAAACTGCGATTTGTATG…
	NNNNNNNNNNNNNNNNNNNNNNNNNNNNNNNNNNNNNNNNNNNNNNNNNNNNNNNNNNNNNNNNNNNNNNNNNNNNNNNNNNNNNNNNNNNNNNNNNNNNNNNNNNNNNNNNNNNNNNNNNNNNNNNNNNNNNNNNNNNNNNNNNNNNNNNNNNNNNNNNNNNNNNNNNNNNNNNNNNNNNNNNNNNNNNNNNNNNNNNNNNNNNNNNNNNNNNNNNNNNNNNNNNNNNNNNNNNNNNNNNNNNNNNNNNNNNNNNNNNNNNNNNNNNNNNNNNNNNNNNNNNNNNNNNNNNNNNNNNNNNNNNNNNNNNNNNNNNNNNNNNNNNNNNNNNNNNNNNNNNNNNNNNNNNNNNNNNNNNNNNNNNNNNNNNNNNNNNNNNNNNNNNNNNNNNNNNNNNNN…
	TCGTATTAAATCTCGAGAACAGACAGGTTGNNNNNNNNNNNNNNNNNNNNNNNNNNNNNNNNNNNNNNNNNNNNNNNNNNNNNNNNNNNNNNNNNNNNNNNNNNNNNNNNNNNNNNNNNNNNNNNNNNNNNNNNNNNNNNNNNNNNNNNNNNNNNNNNNNNNNNNNNNNNNNNNNNNNNNNNNNNNNNNNNNNNNNNNNNNNNNNNNNNNNNNNNNNNNNNNNNNNNNNNNNNNNNNNNNNNNNNNNNNNNNNNNNNNNNNNNNNNNNNNNNNNNNNNNNNNNNNNNNNNNNNNNNNNNNNNNNNNNNNNNNNNNNNNNNNNNNNNNNNNNNNNNNNNNNNNNNNNNNNNNNNNNNNNNNNNNNNNNNNNNNNNNNNNNNNNNNNNNNNNNNNNNNNNN…
	NNNNNNNNNNNNNNNNNNNNNNNNNNNNNNNNNNNNNNNNNNNNNNNNNNNNNNNNNNNNNNNNNNNNNNNNNNNNNNNNNNNNNNNNNNNNNNNNNNNNNNNNNNNNNNNNNNNNNNNNNNNNNNNNNNNNNNNNNNNNNNNNNNNNNNNNNNNNNNNNNNNNNNNNNNNNNNNNNNNNNNNNNNNNNNNNNNNNNNNNNNNNNNNNNNNNNNNNNNNNNNNNNNNNNCTTAAGTTTGGCTGACACAACATTCTTATGTGAGATTTTTGGTTCTATAAGAGAAAATACTGGTAATTTAACGATTCAAGATTTGATTCAAAGAATCGATGGCGCAAAGCTAATCGATGAGGAAAGTGTAAGCATATTAGAACAATATAGTAATTCAGTCATTCTATTTA…
	ATATAGTGATGAAGAGAAAATTAATAGTGACAGCAAGCAAGTCGAAACAAGCGATCTTTACCATGAACAAATAGCGAAAGCGTTATATGTAGGGTTTGGGTTAAGNNNNNNNNNNNNNNNNNNNNNNNNNNNNNNNNNNNNNNNNNNNNNNNNNNNNNNNNNNNNNNNNNNNNNNNNNNNNNNNNNNNNNNNNNNNNNNNNNNNNNNNNNNNNNNNNNNNNNNNNNNNNNNNNNNNNNNNNNNNNNNNNNNNNNNNNNNNNNNNNNNNNNNNNNNNNNNNNNNNNNNNNNNNNNNNNNNNNNNNNNNNNNNNNNNNNNNNNNNNNNNNNNNNNNNNNNNNNNNNNNNNNNNNNNNNNNNNNNNNNNNNNNNNNNNNNNNNNNNNNNNNNNNNNNNNNNN…
	NNNNNNNNNNNNNNNNNNNNNNNNNNNNNNNNNNNNNNNNNNNNNATAAATTGCTAGTTTATTCAGATATTAGACGATTTGGAGAAATTAGGAATGTACCTGATTTTCAGGCGTATCCTTCATTTTTAGAAATTGCGCCAGAACCTTTTGAGAAAGATGCAAAGAGTCATTATTTAGCTTGGTTTGATAAAAAGATGTATCAAAATAAGCCTATTAAACAAATGATTTTAGATCATAGAGTGATTTCAGGATGCGGTAACATTTANNNNNNNNNNNNNNNNNNNNNNNNNNNNNNNNNNNNNNNNNNNNNNNNNNNNNNNNNNNNNNNNNNNNNNNNNNNNNNNNNNNNNNNNNNNNNNNNNNNNNNNNNNNNNNNNNNNNNNNNNNNNNNNNNNNNNN…
	NNNNNNNNNNNNNNNNNNNNNNNNNNNNNNNNNNNNNNNNNNNNNNNNNNNNNNNNNNNNNNNNNNNNNTTCACACTCCCTTTGTACATAATTGTACTATGAAAAAAGCATGTATGCATCAGTCTATCGTTAACTTTTGCATACTACTACAGACTGATGATATTTAAAGTAATTGATTTTATAATATAGGGTGAAATTATGGGAGGGTGGTTCATGCGGTTTATATTTAGCATTATTAAAAACTTTATAGCAATTATAGCAATTATAGTCATTGTATTCTTCGCGTTGAAATATGCGCCTTTTTTAAAAGACCAACAATGGAACCCTGTACATAATAATGAGCCACCTACTGGCAACATGAGAACAGAAGGTAACTTAACAGGTGGTCAACGTTATTCT…
	NNNNNNNNNNNNNNNNNNNNNNNNNNNNNNNNNNNNNGGCTTAGCGACTTATATGCAAACGGAGGATACTGACGAAGCTATTCGTCATTTTGAAGCGGCTGTAGACGTCAATCCAGATCATGTCATGAGCCATCATGCTATTAAAACATTTAAAGCTATCGCAGAGGAGGAATAACTTATGGAAAACCCTACACTATTTAACAATTCAATGATTAAAGGGACCGTTGATGCGATTTTGTTTCAAAACAAAGAGAATTTTTATACGGTTTTAAAAGTTGATACGATTGAATCCAATGAGACATTTGATTCAATGCCTACAATTGTAGGGTTTTTCCCAGATGTTGCAGAAGGTGACGTCTATACATTTAAAGGCCAAGTAGTTACGCATGCAAAATATGG…
	NNNNNNNNNNNNNNNNNNNNNNNNNNNNNNNNNNNNNNNNNNNGATTTAGGTCAGCCAATTGGTTCAAAAACACTGATTGAACGGCATAAATTGAATGTTAGTCCTGCTACTATTAGAAATGAGATGAAGCAATTAGAGCTTCTCGAACTAATAGAGAAGACGCACACGTCGTCAGGGCGATATCCTTCAGAATCAGGTATCAGATATTATGTGAATCAATTATTACAAGAAACATCTCATCAACAACAAACTAAAATTCAACGTTTGAGAGATTTATTAGTTGAAAATCATTATGATATTTCGACTTCGCTCAGTGATTTTGCAAATGAGCTTTCAAATCAATCTCAGTATACTACGTTGGTAATGCGTCCAAATCATAAAAAAGNNNNNNNNNNNNN…
	GCATCGCAATATGGGAAAGAGGATTAAGAGAACACCCTAACTCAGGGCTCTTAAACNNNNNNNNNNNNNNNNNNNNNNNNNNNNNNNNNNNNNNNNNNNNNNNNNNNNNNNNNNNNNNNNNNNNNNNNNNNNNNNNNNNNNNNNNNNNNNNNNNNNNNNNNNNNNNNNNNNNNNNNNNNNNNNNNNNNNNNNNNGAAAATTAATACATTTTATGACGTGCAGCAACTCCTTAAGAAATTTGGATTTATCGTTTATTTTAAAGATAAGGCAGACATGTATGAAATGATGGAACAAGAAATAAAATCGCTATACAATATTGGTCTTATTTCAAAGGACGATTATTTAAANNNNNNNNNNNNNNNNNNNNNNNGAAAAAGTAAATAAAGTTGTAAAAGAGGT…
	ATAAATATAAGAATGGGGAATTATAAATGATAAATAAACAACGACTTATAGATACTTTTTTAGAATTAGTGCAAATTAATTCTGAAAGTGGTAAGGAACAAGCCATACAACAATTCCTTAAATCTAAATTTGAAACTTTAGGTGTTACTGTAGAAGAAGATAACGCAAGTATTAATAAATGTTTGGGTGCTAATAATTTAGTGTGTACATTAAAAGCAACTGAAAATATGGATAATGTTGATAAAGTGTATTTTACAAGTCACANNNNNNNNNNNNNNNNNNNNNNNNNNNNNNNNNNNNNNNNNNNNNNNNNNNNNNNNNNNNNNNNNNNNNNNNNNNNNNNNNNNNNNNNNNNNNNNNNNNNNNNNNNNNNNNNNNNNNNNNNNNNNNNNNNNNNNN…
	AAGCGTNNNNNNNNNNNNNNNNNNNNNNNNNNNNNNNNNNNNNNNNNNNNNNNNNNNNNNNNNNNNNNNNNNNNNNNNNNNNNNNNNNNNNNNNNNNNNNNNNNNAACGTTTTTTGCGCATAAATCATTGCAGTAGCAGTAATCGTTGTGTTAAAGTCATAGCATAATGATATTAAGTTATCATTATTAACCCTAGGGGAGGTGAATTCATAATGAACAAGACAGATTTAATCAATGCTGTTGCAGAACAAGCTGACTTAACTANNNNNNNNNNNNNNNNNNNNNNNNNNNNNNNNNNNNNNNNNNNNNNNNNNNNNNNNNNNNNNNNNNNNNNNNNNNNNNNNNNNNNNNTCGGTAACTTCGAAGTACGCGAACGCGCTGCTCGTAAAGGCCGTAACC…
	NNNNNNNNNNNNNNNNNNNNNNNNNNNNNNNNNNNNNNNNNNNNNNNNNNNNNNNNNNNNNNNNNNNNNNNNNNNNNNNNNNNNNNNNNNNNNNNNNNNNNNNNNNNNNNNNNNNNNNNNNNNNNNNNNNNNNNNNNNNNNNNNNGTTAATATTGGAGTCCAAAATTTTGAAGCAGATGATGTCATTGGTACACTAGCAGAAGCCTATTCTGAACAAGACCAAATCTATATCGTGACAGGGGATAGAGATATTTTACAATGTATTAATCCAAATGTTGAGATTTGGCTAACTAAAAAGGGGTTTAATATATACAATCGCTACACATTAAATAGNNNNNNNNNNNNNNNNNNNNNNNNNNNNNNNNNNNNNNNNNNNNNNNNNNNNNNNNNNNNNNNNNN…
	NNNNNNNNNNNNNNNNNNNNNNNNNNNNNNNNNNNNNNNNNNNNNNNNNNNNNNNNNNNNNNNNNNNNNNNNNNNNNNNNNNNNNNNNNNNNNNNNNNNNNNNNNNNNNNNNNNNNNNNNNNNNNNNNNNNNNNNNNNNNNNNNNNNNNNNNNNNNNNNNNNNNNNNNNNNNNNNNNNNNTTGAAAAATCGTTTTGTTGTCATTCAAGTAGACTACATCGATGGTGATATTTTAAGTGATGTCATTAAACAACAAAGTCAGTTAAATGACGATGCGTTAATTCAAAAAATCATTAAATTTAATGAAGATTTACGTACAATGACTAAACAGGGTCAAATTTCAGAAGAAGCGGCTAGTATTCGTGCACTTATAGATTTAAGTGATTTAGCTACTATTATG…
	NNNNNNNNNNNNNNNNNNNNNNNNNNNNNNNNNNNNNNNNNNNNNNNNNNNNNNNNNNNNNNNNNNNNNNNNNATCTCTACGCGCTTCTTTTTCATTAATACCCTCTTGCGTATTATTAATATATTCATCTAAATCAATATATGCCAATGGTACTAACGCTTTATCGCCATAATTATCAATAAAATTATAGAAATATTCATCTGTCTTTGAAACAAAACCAGCACGTTCTTCCGTTTCNNNNNNNNNNNNNNNNNNNNNNNNNNNNNNNNNNNNNNNNNNNNNNCTAACTTTAACACCGTAATTAATCGCTTTATTTATGTTTCGTTTACGCTGACTATCAAACTGTTTTTTTAATGATGCTGGCGTTTCTCCATCAAGTTTTAATACACCCATCCATC…
	NNNNNNNNNNNNNCTGTTTTTATTTTTATGTCGTTACCTCATTACTAGTATCACTATTATCTTGAATATTAAGGCGTTTATTAACTTTCTTTTTCGGAATAGGTACAATATAATTACCAAATGGCAACTTACCAATTAAGTATACGATAAATACTGATAAAGCAACTGCTGCTATAAATACGCCCATAAATTTACTTTGAGCATCGATTTCTTCAACAAGTGGTAAACGCTTCACAAATTGGATTGCTACATAATGTACTAAATAGACACCCATAGAGTAATTTCCTATTAATGTTAGTGTACGNNNNNNNNNNNNNNNNNNNNNNNNNNNNNNNNNNNNNNNNNNNNNNNNNNNNNNNNNNNNNNNNNNNNNNNNNNNNNNNNNNNNNNNNNNNNNNN…
	NNNNNNNNNNNNNNNNNNNNNNNNNNNNNNNNNNNNNNNNNNNNNNNNNNNNNNNNNNNNNNNNNNNNNNNNNNNNNNNNNNNNNNNNNNNNNNNNNNNNNNNNNNNNNNNNNNNNNNNNNNNNNNNNNNNNNNNNNNNNNNNNNNNNNNNNNNNNNNNNNNNNNNNNNNNNNNNNNNNNNNNNNNNNNNNNNNNNNNNNNNNNNNNNNNNNNNNNNNNNNNNNNNNNNNNNNNNNNNNNNNNNNNNNNNNNNNNNNNNNNNNNNNNNNNNNNNNNNNNNNNNNNNNNNNNNNNNNNNNNNNNNNNNNNNNNNNNNNNNNNNNNNNNNNNNNNNNNNNNNNNNNNNNNNNNNNNNGGAATACCATTATCACTGTTACTTAAAGTTACCTCATCAGCAAC…
	NNNNNNNNNNCTACCATACTCCCTGGGAAAGCAAAGAAACTTCCTGTACCAAAAATCATGCGTATGATAGATGAAATAAAAGCTTGAGCAAGCCCAAACCATGGTCCTACAAGTACAGCACATAACACATTAACTAAATGCTGAATTGGCGCTGCTTTCACTGGACCTAATGGAATTACAATAATACTACTTAACACAACGTTTATAGCAATAAAAATTGCAGTTAGCGTTAACTTTCTCGTCTTCATATGGCTCATTTCCTTTNNNNNNNNNNNNNNNNNNNNNNNNNNNNNNNNNNNNNNNNNNNNNNNNNNNNNNNNNNNNNNNNNNNNNNNNNNNNNNNNNNNNNNNNNNNNNNNNNNNNNNNNNNNNNNNNNNNNNNNNNNNNNNNNNNNNNNN…
	NNNNNNNNNNNNNNNNNNNNNNNNNNNNNNNNNNNNNNNNNNNNNNNNNNNNNNNNNNNNNNNNNNNNNNNNNNNNNNNNNNNNNNNNNNNNNNNNNNNNNNNNNNNNNNNNNNNNNNNNNNNNNNNNNNNNNNNNNNNNNNNNNNNNNNNNNNNNNNNNNNNNNNNNNNNNNNNNNNNNNNNNNNNNNNNNNNNNNNNNNNNNNNNNNNNNNNNNNNNNNNNNNNNNNNNNNNNNNNNNNNNNNNNNNNNNNNNNNNNNNNNNNNNNNNNNNNNNNNNNNNNNNNNNNNNNNNNNNNNNNNNNNNNNNNNNNNNNNNNNNNNNNNNNNNNNNNNNNNNNNNNNNNNNNNNNNNNNNNNNNNNNNNNNNNNNNNNNNNNNNNNNNNNNNNNNNNNNNNN…
	CAAATGTACTTATTTGATAATTGGAGTAAGGGGAATTGGTTTTACGCCTCTGACTTCGGTTTAGGGGGAGATTTTTTCACTGATTTAAGCTACTATTTCTCCACCAACATTATTTTTATATTAAATGTAGCGGTCATTGTACNNNNNNNNNNNNNNATTCCTTTAAACACTTCAGATGTTTTATTTTGGACAACAAATGCCCTGATTGTGTCAATCATTAAATCTGCTATTGCTATGCTAGGGACCTTTATATTTGTGCGTAAAATTTCATTTAATCGCAATATCGCNNNNNNNNNNNNNNNNNNNNNNNNNNNNNNNNNNNNNNNNNNNNNNNNNNNNNNNNNNNNNNNNNNNNNNNNNNNNNNNNNNNNNNNNNNNNNNNNNNNNNNNNNNNNNNNA…
	NNNNNNNNNNNNNNNNNNNNNNNNNNNNNNNNNNNNNNNNNNNNNNNNNNNNNNNNNNNNNNNNNNNNNNNNNNNNNNNNNNNNNNNNNNNNNNNNNNNNNNNNNNNNNNNNNNNNNNNNNNNNNNNNNNNNNNNNNNNNNNNNNNNNNNNNNNNNNNNNNNNNNNNNNNNNNNNNNNNNNNNNNNNNNNNNNNNNNNNNNNNNNNNNNNNNNNNNNNNNNNNNNNNNNNNNNNNNNNNNNNNNNNNNNNNNNNNNNNNNNNNNNNNNNNNNNNNNNNNNNNNNNNNNNNNNNNNNNNNNNNNNNNNNNNNNNNNNNNNNNNAACTCGTTCTCTCGCTCGGTTCGCAAGATCTTTGCTCTTGCATAAGCGACACTAAACTCGTTCTCTCGCTCGGTTCG…
	NNNNNNNNNNNNNNNNNNNNNNNNNNNNNNNNNNNNNNNNNNNNNNNNNNNNNNNNNNNNNNNNNNNNNNNNNNNNNNNNNNNNNNNNNNNNNNNNNNNNNNNNNNNNNNNNNNNNNNNNNNNNNNNNNNNNNNNNNNNNNNNNNNNNNNNNNNNNNNNNNNNNNNNNNNNNNNNNNNNNNNNNNNNNNNNNNNNNNNNNNNNNNNNNNATCAAATGCTACATAAATAGATGGTGAACGTTTATCTTGATATTCAATTTCTGCTTCTGCTAATGAAGATTCACTTGATGGTGACCAATATACTGGTTTTTTACCTTTATAAATTAAGNNNNNNNNNNNNNNNNNNNNNNNNNNNNNNNNNNNNNNNNNNNNNNNNNNNNNNNNNNNNNNNNNNNNNNNN…
	NNNNNNNNNNNNNNNNNNNNNNNNNNNNNNNNNNNNNNNNNNNNNNNNNNNNNNNNNNNNNNNNNNNNNNNNNNNNNNNNNNNNNNNNNNNNNNNNNNNNNNNNNNNNNNNNNNNNNNNNNNNNNNNNNNNNNNNNNNNNNNNNNNNNNNNNNNNNNNNNNNNNNNNNNNNNNNNNNNNNNNNNNNNNNNNNNNNNNNNNNNNNNNNNNNNNNNNNNNNNNNNNNNNNNNNNNNNNNNNNNNNNNNNNNNNNNNNTCATTAAGTACTCGCGTGTAACGTCGGCGCACTACTTCGCGCATAGATTTGTAATCATCTGGCCCAACTACTGTCTTTATCTTATATTTGCGGNNNNNNNNNNNNNNNNNNNNNNNNNNNNNNNNNNNNNNNNNNNNNNNNNNN…
	NNNNNNNNNNNNNNNNNNNNNNNNNNNNNNNNNNNNNNNNNNNNNNNNNNNNNNNNNNNNNNNNNNNNNNNNNNNNNNNNNNNNNNNNNNNNNNNNNNNNNNNNNNNNNNNNNNNNNNNNNNNNNNNNNNNNNNNNNNNNNNNNNNNNNNNNNNNNNNNNNNNNNNNNNNNNNNNNNNNNNNNNNNNNNNNNNNNNNNNNNNNNNNNNNNNNNNNNNNNNNNNNNNNNNNNNNNNNNNNNNNNNGAGCAATCTTAGAAGGTCAAACTAATCCACCAACGTTAAATTCTGAAATTAAATATAAAAAAAGAGCCATATTAGAAAATTCATTTGTCATTAACATGTCTCCATTTTTCAAGAATGCTGAACCGTTTGATCACGCAAAAGCAATTCGTTTATTT…
	GACTAAAATTTAAATCACTAGTTTTGTTTGATTTTTTTATGTTGTGGTATGTATATATTATACAAGCCATATAGTTTAAAAGGAGTGTTTAATCTATGAGTAAAGAAGAATTAAACAAAAAAGCCGCAGAACAAGCAAAAGAAGCGGAAGATAAATTAAAAGATAAGAAAGAAAAAGCTGATGATAGTACAGAAGAAACTAAAAAGAATGTACAAGATTCATTAGACTAAATGTTTCAATAATATAAGTATCACGTGCTTTAAAATATAAATGTAAATTCGACAAGTGAGGCTAGAGCATAATTATGCTCTAGNNNNNNNNNNNNNNNNNNNNNNNNNNNNNNNNNNNNNNNNNNNNNNNNNNNNNNNNNNNNNNNNNNNNNNNNNNNNNNNNNNNNNN…
	GTGATTATTAATAGAAATGGTAACTATTATTTAGATCCTACATCTACGACTGCATCAGGTTCACTTAAAGATTTCTATGAAAGTATTTTCACAGTATATGAAACTCAAGTGATTAATGGTACTACTTGGTATCATGGTAAACTATCTANNNNNNNNNNNNNNNNNATTAAAGAAGCTGATTTACGTAAAGAATTAGTAAAATACTATGATTCAGGCATTACTTTAGATCAAGCTGTTGCTATCCAAAAAGGATTAACTGCTAAACCACAAATTCAACATACACCTGGAAAATGGGAAGATGCTACAGCAAATGAAATCAAAAATGCTATGGACTCAAGTAAGTTAATAAAAGATGAAACTCAAAAATATCAATTTTTACGTTTAGATAAAACTCAAAAC…
	NNNNNNNNNNNNNNNNNNNNNNNNNNNNNNNNNNNNNNNNNNNNNNNNNNNNNNNNNNNNNNNNNNNNNNNNNNNNNNNNNNNNNNNNNNNNNNNNNNNNNNNNNNNNNNNNNNNNNNNNNNNNNNNNNNNNNNNNNNNNNNNNNNNNNNNNNNNNNNNNNNNNNNNNNNNNNNNNNNNNNNNNNNNNNNNNNNNNNNNACTGAATGCATTTTTCATCGAGCTTGAAATAGCATTAGACTGTACACCTGGTAATAATAATCCTACTGATATAACAGTAACGATTGCAAATATTAAACCGTATATCTTTCCTAATTTCCCCTTAATACCATATTCAATATAGAATGCTGGACCGCCTCGATATTGACCTTTCTCTTCACGTTTATAAATTTGTCCAAGTG…
	NNNNNNNNNNNNNNNNNNNNNNNNNNNNNNNNNNNNNNNNNNNNNNNNNNNNNNNNNNNNNNNNNNNNNNNNNNNNNNNNNNNNNNNNNNNNNNNNNNNNNNNNNNNNNNNNNNNNNNNNNNNNNNNNNNNNNAAATAACGGGTTACCTAATATTTTAGCAAAATAACCAGATGGATGTACTGCGCTAATAATTACAAATAACGTCAGTAAAGAAATTAAATAAAAACCACCATGATATATCCAATTACTATTATCATTCACTTTAAAGAACAGCATTAACAATAGTGCGATGGCAACAACGCCTATGCTATCAATGATAGTTCTCAATATATAGTTTGGATTTCTCTTTAATTTAAACGGAGGCCAAACAAATGCAAAAATCACACCTAATAACATGG…
	TAGGCGTTATCCTAGTTGGTATTGCGATGATGAATCAATCAGGTATGATGGGTGCGATTTACTATACATTACATGATATGTTAGTAAAAGCAGCACTATTCTTTCTAATTGGTGTTATGTATAAAATTACGAAAACACATGATTTACGTAAATATGGTGGTCTGATTAAAGATTATCCTGTTTTAGGATGGACGTTCTTCATCGCTGCACTAAGTCTTGCAGGCATCCCGCCACTAAGCGGCTTTTATGGTAAATTTTATATCGTACAAGCTACATTTGAAAAAGGNNNNNNNNNNNNNNNNNNNNNNNNNNNNNNNNNNNNNNNNNNNNNNNNNNNNNNTGTTATTCGTATTTTCTTATTAGGCTTTTTCGGAAAATCTGAAGGTTATCAAGTAAATC…
	GTATCTACCGCAGTTGCTACATCATGCGCATGAACATCAGTCATATTGAATGTAATAACACCAGCGCGTCTTTCTTTCGCAGGTCCATAAATTTCAATACCATCTATTTCTGACATCTTGTCGTAAGCGTNNNNNNNNNNNNNNNNNNNNNNNNNNNNNNNNNNNNNNNNNNNNNNNNNNNNNNNNNNNNNNNNNNNNNNNNNNNNNNNNNNNNNNNNNNNNNNNNNNNNNNNNNNNNNNNNNNNNNNNNNNNNNNNNNNNNNNNNNNNNNNNNNNNNNNNNNNNACAAAATCGATCATATCTCCGCCAAATTCAATTGGTTCCATTTTATTAAGTAACGTGCGTTTACCGTATAAAACGCCAATCCCTGTTGGGCCGAGCATTTTATGACCACTAAAG…
	AATCTAAAAATAAAACTATAATATCTAAACCTCACCGACAATGATGAGGTTTAGNNNNNNNNGTTTTATTTTCGCTTTCTTAGGTATGTCTTTTTCTTTCACTTCAGTATATCCTTTTACTTCTCCAACTTTATAATCTAATTCTAAATAATGATTTGTTTTTAATTTTTTTGTTGCTGTATAAGTAATTTCTTTTCCATTACCGTCTTTATCATATGCCTTATTTGTATATTCATATACTTTTATATGTTTACCAGAATCTTTTACACTTTTAGGCTCATTAGTCTGTATATAATATTTTTCAGTTGTAATCAAAGGATTTAAGTTAGCCAAATTCCTAACGTTTTTACTATCTGTATGAGATTCAGCATATAACTTCCAAAAGAATAACACTAAAAT…
	NNNNNNNNNNNNNNNNNNNNNNNNNNNNNNNNNNNNNNNNNNNNNNNNNNNNNNNNNNNNNNNNNNNNNNNNNNNNNNNNNNNNNNNNNNNNNNNNNNNNNNNNNNNNNNNNNNNNNNNNNNNNNNNNNNNNNNNNNNNNNNNNNNNNNNNNNNNNNNNNNNNNNNTTTGTATCGGATTCCCATAAGCCAGAGTATTATCTGGTATATCTTTAGATACGACGGCACCCGCACCTACTTTGACGTTATTTCCTATCGTAACGCCAGGCAAAATAGTTACGTTTGCTCCTATTAAAGTATTGTCTCCGATATGGACAGGTCCTGTTTTAAACTCATCCACTAGAAATTCGTGCGTCAAAATAGTTGTATTATATCCAATGACACAATTTTTACCTATCGTA…
	AACTAATACAAATCGTTGCTGGCAAAATATACTTATGTTTANNNNNNNNNNNNNNNNNNNNNNNNNNNNNNNNNNNNNNNNNNNNNNNNNNNNNNNNNNNNNNNNNNNNNNNNNNNNNNNNNNNNNNNNNNNNNNNNNNNNNNNNNNNNNNNNNNNNNNNNNNNNNNNNNNNNNNNNNCCCTAAGTTAATCGCTTGGTCTCGACCTAATAACAGCACGTCTAAATATGGTATTGCGTAAACAGTAATCAGGATAAGAACAATAAGTATAATGCCACATAAGGTTACGAGCTTACTATTGGAAGCATCAAAATTTGCAAACATTGCGCTTTGGACCGCTAAAAAATCTTCTGGATTTATAATTAGTTCTAAAAAGCCTGTAATACTTCTAAAGAAAGTTC…
	NNNNNNNNNNNNNNNNNNNNNNNNNNNNNNNNNNNNNNNNNNNNNNNNNNNNNNNNNNNNNNNNNNNCTTAATCGGCTGGATAGCTGGTGGCATCGTTGGTAAAGATATCCCAGGTGGGATTTTAGGTAACATTATTGCTGGTATCGTAGGTGCAGCAGTAGGTTCATGGATTTTTGGTGACTGGGGTTGGCACTTAGGTGGCATCGCAATCTTCCCAGCATTACTTGGTACAATTATTTTAGTTGCAGTCGTTTCATTTATTTTCGGTAAATTACGTAAAAAATAATCAACCATAATGAAACGCAATGATTTACTAAAATTTATATGGTGTGGCTCACAGAAGTCTAATTGAGATTTTGTGAGTACCAAGACTAAAGCGTCCGGGACATAACGATTGT…
	NNNNNNNNNNNNNNNNNNNNNNNNNNNNNNNNNNNNNNNNNNNNNNNNNNNNNNNNNNNNNNNNNNNNNNNNNNNNNNNNNNNNNNNNNNNNNNNNNNNNNNNNNNNNNNNNNNNNNNNNNNNNNNNNNNNNNNTTGGAAATTAAAGTACTTTTGAACTGTAGCGATGGACTCATGCTAAATCCTATTAGACCAAAGAAGAATATGCCTGCTACCATTAAGAATCCGTTCATTTGGATAAAGTATAATAGCACGAAATATAGAATAAATATTGTAAATATCATTTGTAATGATTTATTTAAATTCCAATCTGCAAGCTTACCACCTACGATATTACCTAATGTAACACCTACACCAAATATAATAAGTAGATATGAAATAAGATTCTCTTGAACATTAG…
	NNNNNNNNNNNNNNNNNNNNNNNNNNNNNNNNNNNNNNNNNNNNNNNNNNNNNNNNNNNNNNNNNNNNNNNNNNNNNNNNNNNNNNNNNNNNNNNNNNNNNNNNNNNNNNNNNNNNNNNNNNNNNNNNNNNNNNNNNNNNNNNNNNNNNNNNNNNNNNNNNNNNNNNNNNNNNNNNNNNNNNNNNNNNNNNNNNNNNNNNNNNNNNNNNNNNNNNNNNNNNNNNNNNNNNNNNNNNNNNNNNNNNNNNNNNNNNNNNNNNNNNNNNNNNNNNNNNNNNNNNNNNNNNNNNNNNNNNNNNNAATATGAATAAAAAGTGGTATCCCGCTTCAATGACCAAACTTATGACCATGTATCTAACGCTTGATGCAGTCAACAAAGGCGAGTTATCTTTAAATGAT…
	ACAAATTTCATACTAGCTCTCTTTTATTTACTCATTACATTGATTCTGGTGCAGTCACACCNNNNNNNNNNNNNNNNNNNNNNNNNNNNNNNNNNNNNNNNNNNNNNNNNNNNNNNNNNNNTTTTGTCTTATCTTCATCATCTGTCAGCACTTTTTCAGCATTATAAAACTTATGGAAATGTGAAGCCAAATCTTGAATATAGTTTGTAATTCTATGTGGCGCTCTATTCGTAGCAGCACTTTGTATTGTAGTCTCAAATTCAGCAATTTTTTTCAACAANNNNNNNNNNNNNNNNNNNNNNNNNNNNNNNNNNNNNNNNNNNNNNNNNNNNNNNNNNNNNNNNNNNNNNNNNNNNNNNNNNNNNNNNNNNNNNNNNNNNNNNNNNNNNNNNNNNNNNN…
	CTGATCCTGATTTATTGTAACCACTAAATTCAACTTTCACATCATCCTCAACATTTACNNNNNNNNNNNNNNNNNNNNNNNNNNNNNNNNNNNNNNNNNNNNNNNNNNNNNNNNNNNNNNNNNNNNNNNNNNNNNNNNNNNNNNNNNNNNNNNNNNNNNNNNNNNNNNNNNNNNNNNNNNNNNNNNNNNNNNNNNNNNNNNNNNNNNNNNNNNNNNNNNNNNNNNNNNNNNNNNNNNNNNNNNNNNNNNNNNNNNNNNNNNNNNNNNNNNNNNNNNNNNNNNNNNNNNNNNNNNNNNNNNNNNNNNNNNNNNNNNNNNNNNNNNNNNNCCATTAACCTAATCAATATAATTTGTGCTTTTAAATTTATCAATTTCTATAAAAACTTNAAAATTATTACC…
	NNNNNNNNNNNNNNNNNNNNNNNNNNNNNNNNNNNNNNNNNNNNNNNNNNNNNNNNNNNNNNNNNNNNNNNNNNNNNNNNNNNNNNNNNNNNNNNNNNNNNNNNNNNNNNNNNNNNNNNNNNNNNNNNNNNNNNNNNNNNNNNNNNNNNNNNNNNNNNNNNNNNNNNNNNNNNNNNNNNNNNNNNNNNNNNNNNNNNNNNNNNNNNNNNNNNNNNNNNNNNNNNNNNNNNNNNATTACATCATGCAACCTCGATTACAATTACTGAAAGTTTTGCTTCATTAAAATTCAAATTATACGATGAAAGTCATAAACGTTTTATCACATTTAAAGAATTTGCATTACGACAAAAAAAGCCTTCCTAAATGCAACATTACTTATACTGAAATAAAATATAATTA…
	TTAAAGGGTCTGCGTATGTTGCAATCGGTGTACCCGTTATCGCAGCATTAGCAACTATGCATGGTATGGTACCACCGCATCCAGGTCCTCTTATTTCTGTNNNNNNNNNNNNNNNNNNNNNNNNNNNNNNNNNNNNNNNNNNNNNNNNNNNNNNNNNNNNNNNNNNNNNNNNNNNNNNNNNNNNNNNNGCAAAATTTATTACACCTAGATTATCCGTAAAGCCAAATCAAGATTTGCTAAACCAATATACATCAGAAAATGATAACAAAGATGAACAAACGAAATCAGTACCAACTNNNNNNNNNNNNNNNNNNNNNNNNNNNNNNNNNNNNNNNNNNNNNNNNNNNNNNNNNNNNNNNNNNNNNNNNNNNNNNNNNNNNNNNNNNNNNNNNNNNNNNN…
	GTAGCGCCAGCTTCTTCTAATGTTTCTTTAAGTTTTTCAGCTTCTTCTTTAGGTAAAGCTTCTTTAACTACTTTAGGAGCTCCGTCAACTAATTCTTTAGCATCTTTTAATCCTAAGCCAGTAGCTTCTTTAACAGCTTTAACGACTTTGATTTTTGATGATCCAGCTGAAGTTAATTCAACATCGAAATCAGTTTTTTCAGCTTCAGCGTCTCCGCCACCAGCTGCGCCTGCTGCTGCTACTGGAGCTGCTGCAGTTACACCAAATTCTTCTTCAATTGCTTTTACTAAGTCGTTTAATTCTAAAACTGACATTTCTTTAATCGCTTCAATGATTTGTTCTTGATTAGCCATTTTTAATATTCCTCCATTAATTTTAATTAGTTTATGCGCAATTATT…
	NNNNNNNNNNNNNNNNNNNNNNNNNNNNNNNNNNNNNNNNNNNNNNNNNNNNNNNNNNNNNNNNNNNNNNNNNNNNNNNNNNNNNNNNNNNNNNNNTTAGCACTCATCGTTTACGGCGTGGACTACCAGGGTATCTAATCCTGTTTGATCCCCACGCTTTCGCACATCAGCGTCAGTTACAGACCAGAAAGTCGCCTTCGCCACTGGTGTTCCTCCATATCTCTGCGCATTTCACCGCTACACATGGAATTCCACTTTCCTCTTCTGCACTCAAGTTTCCCAGTTTCCAATGACCCTCCACGGTTGAGCCGTGGGCTTTCACATCAGACTTAAGAAACCGCCTACGCGCGCTTTACGCCCAATAATTCCGGATAACGCTTGCCACCTACGTATTACCGC…
	NNNNNNNNNNNNNNNNNNNNNNNNNNNNNNNNNNNNNNNNNNNNNNNNNNNNNNNNNNTATATTAATACCTTGTTGCAATTGTTCAATAAGATAATCTGTTTGTTGTTCTTTATTATGGTCATGATAAGATTTAAGCGGTGCTTGTATATCATAATGCGCACATAATTTTTTCGTCACTCTTGTATCTTCACATGCAATCAAATCTACGTTTCTTAAAGTATCAACAGCGCGATATGTAATATCCGCCAAGTTACCAATAGGCGTTCCTACTAAATATAATGTCGACATAATCTAACCCTCACTTATTAATTCTAATTTTTGTTGACGTGTATATGTTTTAATTTCATACTCGCGTTTCAATGCTTCAGACTTTGTATTGAACATTTCCTGATAAACGA…
	TTGTCTTTGCTTTTTGCATCATATTTTTAGGAGTTTTTATTTTCACTTTCATGAATGCTAAATTTTATGATATACCCATAGGTCAAATTACTNNNNNNNNNNNNNNNNNNNNNNNNNNNNNNNNNNNNNNNNNNNNNNNNNNNNNNNNNNNNNNNNNNNNNNNNNNNNNNNNNNNNNNNNNNNNNNNNNNNNNNNNNNNNNNNNNNNNNNNNNNNNNNNNNNNNNNNNNNNNNNNNNNNNNNNNNNNNNNNNNNNNNNNNNNNNNNNNNNNNNNNNNNNNNNNNNNNNNNNNNNNNNNNNNNNNNNNNNNNNNNNNNNNNNNNNNNNNNNNNNNNNNNNNNNNNNCCATTACAGGTTTATTTCTATTAACTGTATTGCTAGTGGGTAGAAAAATCGGTC…
	NNNNNNNNNNNNNNNNNNNNNNNNNNNNNNNNNNNNNNNNNNNNNNNNNNNNNNNNNNNNNNNNNNNNNNNNNNNNNNNNNNNNNNNNNNNNNNNNNNNNNNNNNNNNNNNNNNNNNNNNNNNNNNNNNNNNNNNNNNNNNNNNNNNNNNNNNNTTGGGAGAGTAAGCTTAGTCTTTAAATGTATGCCCTCATACATTTCATAACGTTCCCATTTCACTTCCTTTAGTTTTATTTAATACAGTTGCTCTGATACTAAATAGTCATAAATACTTTCAGCGACTGGAATACCACTTTTAGCATAACGCTGTTTGACTGTTTCCTGAATTTCCCCAGGATAGTAGACTTGTTCAAATCCGTGTGCTGGTTTTATGTCATGTAACTCATCAACCATTTCAGAG…
	NNNNNNNNNNNNNNNNNNNNNNNNNNNNNNNNNNNNNNNNNNNNNNNNNNNNNNNNNNNNNNNNNNNNNNNNNNNNNNNNNNNNNNNNNNNNNNNNNNNNNNNNNNNNNNNNNNNNNNNNNNNNCATTGCAACTGGCATTAGGTTAATTCCAATAATTGTTACCACACTTCCAGTAACAACTGGAGGGAAGAACTTCACCAAATAGGAAAAGAATGGCGCAATGATTACAACTAGTATACCCGACAAGAAGAGTGAGCCATATAAGTCACCAATACCTTTAGTTTGACCAATTAAAATCATTGGTGCCACAGCAGTAAATGTACAGCCTAATACAATTGGCAAACCAATGCCTGTACCTTTCCATACTNNNNNGAACGTCGCTACACCGCACATAAAGA…
	NNNNNNNNNNNNNNNNNNNNNNNNNNNNNNNNNNNNNNNNNNNNNNNNNNNNNNNNNNNNNNNNNNNNNNNNNNNNNNNNNNNNNNNNNNNNNNNNNNNNNNNNNNNNNNNNNNNNNNNNNNNNNNNNNNNNNNNNNNNNNNNNNNNNNNNNNNNNNNNNNNNNNNNNNNNNNNNNNNNNNNNNNNNNNNNNNNNNNNNNNNNNNNNTTGCTAATTCAAATCCTTCAAGAGAAAAATCGCTAGCTTTGACGAAAGCAACAATATTGCCAGTATCCAATATACTAACTTTATATGTAGTTTCATCCATTTTAATATAGTCAACTAAATTTCCAGTTGGCAATAATTTTCCAGTAAATGCACCAGATGAGTCAATAAAACTTACCGTAATTTTTGCTCCTG…
	TTTTGTAATTGCGTTAAAAAGTGTAGACTTTCCTACGTTTGGTAAGCCGACAATACCTGCTGTTAAAGCCATTATTCATTCTCCTTATCGGTAGTATCTTTTTGTGATACCACAATTTTTTTTAGTTTTTTATTAAATGTTTGTCTAGGAATCATAATACTACGCTGACAGTTTTCACATTTTATTCGGATGTCTGCACCTACACGAATGATTTTAAAACGATTCGTACCACATGCATGCTGTTTTTTCATTTCTACAATATCATTCAAACCGTAATTGGATGTCATTCTGTAACACCTCCGACCGTCTTATGCATTATTTTGTTGGTTTNNNNNNNNNNNNNNNNNNNNNNNNNNNNNNNNNNNNNNNNNNNNNNNNNNNNNNNNNNNNNNNNNNNNT…
	TAAACCCCAAAAGTTGAATTTTAAGTTCAGCTTTTGGGGTTTTTATATTANNNNNNNNNNNNNNNNNNNNNNNNNNNNNTACTAAGTCAACATATTTTTAACTACTTTTACTATCCCACCAATTATATTAATCAATATATCTAGTATTATAGTAAATATACTTTCTTTACTCTCTCTACTTAACTTCCTTTTTCTTTGATTACACATTAACTTCACACCCTTGTTCAAAGACTACAAAATACATGTAGTAATGTAACATCAATTTGCACCCCTTCGCATTTTTTAACTCAATAAGTCGAAAGACTACCCACAATAATAAATATATGAAATATCATAAATTAACAATTAAAACTTAAAGACAAAATGTTAACAAAAAACTAATTTTACATTATTATTAAA…
	CTGAATATATTCAAATCGATGAGCCAGCATNNNNNNNNNNNNNNNNNNNNNNNNNNNNNNNNNNNNNNNNNNNNNNNNNNNNNNNNNNNNNNNNNNNNNNNNNNNNNNNNNNNNNNNNNNNNNNNNNNNNNNNNNNNNNNNNNNNNNNNNNNNNNNNNNNNNNNNNNNNNNNNNNNNNNNNNNNNNNNNNNNNNNNNNNNNACAATGGATTTAATCTACAACAAATTAAAGCAGGCGATTTAGACAGCTCTAAAACACTTCATGCAGGAATTATCGACGGCCGTAACGTTTGGGCTGCTGATATCGAAGCTAAAAAAGAACTAATTGAAACGTTACAAGCATATTCAAATGACCTTGTAATCCAGCCTTCATCTTCACTATTACACGTTCCTGTGTCAC…
	GAGAACGTATCATCCAGAACTACCTGTTTATTACATTATTGATGAACACTCAAATGAAGCAAAAAATGTATTACCATTTGGTAATGNNNNNNNNNNNNNNNNNNNNNNNNNNNNNNNNNNNNNNNNNNNNNNNNNNNNNNNNNNNNNNNNNNNNNNNNNNNNNNNNNNNNNNNNNNNTAACAGTGCAGCCTATACAAGAAAAATCACTGCCACTAGAGTGTTTTTACAACATGGTGTCTTAGGAACTAAAAATTTAACTCAGATTAATGGTAATCAATTAAAAGACTTCAATGTAGACATCTTTATAACAAGTTCAGAGCGCGAAAAAGAGATTGTAGTTAGAGATTTAAAATTTGATGAAGCACAAGTTAAAGTTACAGGCTTAGCTAGATTTGACGA…
	GTACGCCTTTAATCACATTATCTTCAATGATTAAATCGTCTACCATACCTTGCATAATATCAAGGTTGTCNNNNNNNNNNNNNNNNNNNNNNNNNNNNNNNNNNNNNNNNNNNNNNNNNNNNNNNNNNNNNNNNNNNNNNNNNNNNNNNNNNNNNNNNNNNNNNNNNNNNNNNNNNNNNNNNNNNNNNNNNNNNNNNNNNNNNNNNNNNNNNNNNNNNNNNNNNNNNNNNNNNNNNNNNNNNNNNNNNNNNNNNNNNNNNNNNNNNNNNNNNNNNNNNNNNNNNNNNNNNNNNNNNNNNNNNNNNNNNNNNNNNNNNNNNNNNNNNNNNNNNNNNNNNNNNNNNNNNNNNNNNNNNNNNNNNNNNNNNNNNNNNNNNNNNNNNNNNNNNNNNNNNNNNN…
