# Supplementary material for: The metagenomic and whole-genome metagenomic detection of multidrug-resistant bacteria from subclinical mastitis-affected cow’s milk in India
Source: Front Cell Infect Microbiol. 2025 Apr 22;15:1549523. doi: 10.3389/fcimb.2025.1549523 (PMC12053146; doi:10.3389/fcimb.2025.1549523)
Supplement: Supplementary file 2 [file DataSheet2.xlsx]

## Sheet: E Coli
	RGI	ARO Term	SNP	Detection	AMR	Drug	Resistance	% Identity of Matching Region	% Length of Reference Sequence
	Criteria			Criteria	Gene Family	Class	Mechanism
	Strict	Escherichia coli AcrAB-TolC with MarR mutations conferring resistance to ciprofloxacin and tetracycline	Y137H, G103S	protein overexpression model	resistance-nodulation-cell division (RND) antibiotic efflux pump	fluoroquinolone antibiotic, cephalosporin, glycylcycline, penam, tetracycline antibiotic, rifamycin antibiotic, phenicol antibiotic, disinfecting agents and antiseptics	antibiotic target alteration, antibiotic efflux	98.61	100
	Strict	Klebsiella pneumoniae KpnF		protein homolog model	small multidrug resistance (SMR) antibiotic efflux pump	macrolide antibiotic, aminoglycoside antibiotic, cephalosporin, tetracycline antibiotic, peptide antibiotic, rifamycin antibiotic, disinfecting agents and antiseptics	antibiotic efflux	83.49	100
	Strict	Klebsiella pneumoniae KpnE		protein homolog model	small multidrug resistance (SMR) antibiotic efflux pump	macrolide antibiotic, aminoglycoside antibiotic, cephalosporin, tetracycline antibiotic, peptide antibiotic, rifamycin antibiotic, disinfecting agents and antiseptics	antibiotic efflux	82.2	100.83
	Strict	mdtA		protein homolog model	resistance-nodulation-cell division (RND) antibiotic efflux pump	aminocoumarin antibiotic	antibiotic efflux	99.04	109.64
	Strict	mdtB		protein homolog model	resistance-nodulation-cell division (RND) antibiotic efflux pump	aminocoumarin antibiotic	antibiotic efflux	98.81	24.23
	Strict	mdtC		protein homolog model	resistance-nodulation-cell division (RND) antibiotic efflux pump	aminocoumarin antibiotic	antibiotic efflux	97.07	100
	Strict	baeR		protein overexpression model	resistance-nodulation-cell division (RND) antibiotic efflux pump	aminoglycoside antibiotic, aminocoumarin antibiotic	antibiotic efflux	95.4	100
	Strict	YojI		protein homolog model	ATP-binding cassette (ABC) antibiotic efflux pump	peptide antibiotic	antibiotic efflux	99.82	100
	Strict	PmrF		protein homolog model	pmr phosphoethanolamine transferase	peptide antibiotic	antibiotic target alteration	99.69	100
	Strict	ArnT		protein homolog model	pmr phosphoethanolamine transferase	peptide antibiotic	antibiotic target alteration	63.88	99.82
	Strict	emrY		protein homolog model	major facilitator superfamily (MFS) antibiotic efflux pump	tetracycline antibiotic	antibiotic efflux	99.8	100
	Strict	emrK		protein homolog model	major facilitator superfamily (MFS) antibiotic efflux pump	tetracycline antibiotic	antibiotic efflux	100	110.26
	Strict	evgS		protein homolog model	major facilitator superfamily (MFS) antibiotic efflux pump, resistance-nodulation-cell division (RND) antibiotic efflux pump	macrolide antibiotic, fluoroquinolone antibiotic, penam, tetracycline antibiotic	antibiotic efflux	99	100
	Strict	acrD		protein homolog model	resistance-nodulation-cell division (RND) antibiotic efflux pump	aminoglycoside antibiotic	antibiotic efflux	99.81	100
	Strict	emrA		protein homolog model	major facilitator superfamily (MFS) antibiotic efflux pump	fluoroquinolone antibiotic	antibiotic efflux	99.74	100
	Strict	rsmA		protein homolog model	resistance-nodulation-cell division (RND) antibiotic efflux pump	fluoroquinolone antibiotic, diaminopyrimidine antibiotic, phenicol antibiotic	antibiotic efflux	85.25	100
	Strict	TolC		protein homolog model	ATP-binding cassette (ABC) antibiotic efflux pump, major facilitator superfamily (MFS) antibiotic efflux pump, resistance-nodulation-cell division (RND) antibiotic efflux pump	macrolide antibiotic, fluoroquinolone antibiotic, aminoglycoside antibiotic, carbapenem, cephalosporin, glycylcycline, cephamycin, penam, tetracycline antibiotic, peptide antibiotic, aminocoumarin antibiotic, rifamycin antibiotic, phenicol antibiotic, penem, disinfecting agents and antiseptics	antibiotic efflux	100	99.6
	Strict	bacA		protein homolog model	undecaprenyl pyrophosphate related proteins	peptide antibiotic	antibiotic target alteration	99.63	100
	Strict	AcrS		protein homolog model	resistance-nodulation-cell division (RND) antibiotic efflux pump	fluoroquinolone antibiotic, cephalosporin, glycylcycline, cephamycin, penam, tetracycline antibiotic, rifamycin antibiotic, phenicol antibiotic, disinfecting agents and antiseptics	antibiotic efflux	99.55	100
	Strict	AcrF		protein homolog model	resistance-nodulation-cell division (RND) antibiotic efflux pump	fluoroquinolone antibiotic, cephalosporin, cephamycin, penam	antibiotic efflux	99.42	100
	Strict	Escherichia coli EF-Tu mutants conferring resistance to Pulvomycin	R234F	protein variant model	elfamycin resistant EF-Tu	elfamycin antibiotic	antibiotic target alteration	99.75	96.33
	Strict	CRP		protein homolog model	resistance-nodulation-cell division (RND) antibiotic efflux pump	macrolide antibiotic, fluoroquinolone antibiotic, penam	antibiotic efflux	99.52	100
	Strict	mdtE		protein homolog model	resistance-nodulation-cell division (RND) antibiotic efflux pump	macrolide antibiotic, fluoroquinolone antibiotic, penam	antibiotic efflux	99.74	100
	Strict	mdtF		protein homolog model	resistance-nodulation-cell division (RND) antibiotic efflux pump	macrolide antibiotic, fluoroquinolone antibiotic, penam	antibiotic efflux	99.81	100
	Strict	gadX		protein homolog model	resistance-nodulation-cell division (RND) antibiotic efflux pump	macrolide antibiotic, fluoroquinolone antibiotic, penam	antibiotic efflux	98.54	100
	Strict	Escherichia coli EF-Tu mutants conferring resistance to Pulvomycin	R234F	protein variant model	elfamycin resistant EF-Tu	elfamycin antibiotic	antibiotic target alteration	99.75	96.33
	Strict	Escherichia coli soxS with mutation conferring antibiotic resistance		protein overexpression model	ATP-binding cassette (ABC) antibiotic efflux pump, major facilitator superfamily (MFS) antibiotic efflux pump, resistance-nodulation-cell division (RND) antibiotic efflux pump, General Bacterial Porin with reduced permeability to beta-lactams	fluoroquinolone antibiotic, monobactam, carbapenem, cephalosporin, glycylcycline, cephamycin, penam, tetracycline antibiotic, rifamycin antibiotic, phenicol antibiotic, penem, disinfecting agents and antiseptics	antibiotic target alteration, antibiotic efflux, reduced permeability to antibiotic	100	100
	Strict	Escherichia coli soxR with mutation conferring antibiotic resistance		protein overexpression model	ATP-binding cassette (ABC) antibiotic efflux pump, major facilitator superfamily (MFS) antibiotic efflux pump, resistance-nodulation-cell division (RND) antibiotic efflux pump	fluoroquinolone antibiotic, cephalosporin, glycylcycline, penam, tetracycline antibiotic, rifamycin antibiotic, phenicol antibiotic, disinfecting agents and antiseptics	antibiotic target alteration, antibiotic efflux	100	100
	Strict	mdtP		protein homolog model	major facilitator superfamily (MFS) antibiotic efflux pump	nucleoside antibiotic, disinfecting agents and antiseptics	antibiotic efflux	98.16	100
	Strict	mdtO		protein homolog model	major facilitator superfamily (MFS) antibiotic efflux pump	nucleoside antibiotic, disinfecting agents and antiseptics	antibiotic efflux	99.12	100
	Strict	mdtN		protein homolog model	major facilitator superfamily (MFS) antibiotic efflux pump	nucleoside antibiotic, disinfecting agents and antiseptics	antibiotic efflux	99.71	100
	Strict	eptA		protein homolog model	pmr phosphoethanolamine transferase	peptide antibiotic	antibiotic target alteration	99.63	100
	Strict	EC-13		protein homolog model	EC beta-lactamase	cephalosporin	antibiotic inactivation	98.67	100
	Strict	mdtM		protein homolog model	major facilitator superfamily (MFS) antibiotic efflux pump	fluoroquinolone antibiotic, lincosamide antibiotic, nucleoside antibiotic, phenicol antibiotic, disinfecting agents and antiseptics	antibiotic efflux	97.8	100
	Strict	leuO		protein homolog model	major facilitator superfamily (MFS) antibiotic efflux pump	nucleoside antibiotic, disinfecting agents and antiseptics	antibiotic efflux	99.04	100
	Strict	Haemophilus influenzae PBP3 conferring resistance to beta-lactam antibiotics	D350N, S357N	protein variant model	Penicillin-binding protein mutations conferring resistance to beta-lactam antibiotics	cephalosporin, cephamycin, penam	antibiotic target alteration	53.11	96.39
	Strict	vanG		protein homolog model	glycopeptide resistance gene cluster, Van ligase	glycopeptide antibiotic	antibiotic target alteration	38.23	104.3
	Strict	Escherichia coli AcrAB-TolC with AcrR mutation conferring resistance to ciprofloxacin, tetracycline, and ceftazidime		protein overexpression model	resistance-nodulation-cell division (RND) antibiotic efflux pump	fluoroquinolone antibiotic, cephalosporin, glycylcycline, penam, tetracycline antibiotic, rifamycin antibiotic, phenicol antibiotic, disinfecting agents and antiseptics	antibiotic target alteration, antibiotic efflux	100	100
	Strict	kdpE		protein homolog model	kdpDE	aminoglycoside antibiotic	antibiotic efflux	99.11	100
	Strict	Escherichia coli mdfA		protein homolog model	major facilitator superfamily (MFS) antibiotic efflux pump	tetracycline antibiotic, phenicol antibiotic, disinfecting agents and antiseptics	antibiotic efflux	96.34	100
	Strict	Escherichia coli GlpT with mutation conferring resistance to fosfomycin	E448K	protein variant model	antibiotic-resistant GlpT	phosphonic acid antibiotic	antibiotic target alteration	99.78	100
	Perfect	msbA		protein homolog model	ATP-binding cassette (ABC) antibiotic efflux pump	nitroimidazole antibiotic	antibiotic efflux	100	100
	Perfect	mdtG		protein homolog model	major facilitator superfamily (MFS) antibiotic efflux pump	phosphonic acid antibiotic	antibiotic efflux	100	100
	Perfect	mdtH		protein homolog model	major facilitator superfamily (MFS) antibiotic efflux pump	fluoroquinolone antibiotic	antibiotic efflux	100	100
	Perfect	H-NS		protein homolog model	major facilitator superfamily (MFS) antibiotic efflux pump, resistance-nodulation-cell division (RND) antibiotic efflux pump	macrolide antibiotic, fluoroquinolone antibiotic, cephalosporin, cephamycin, penam, tetracycline antibiotic	antibiotic efflux	100	100
	Perfect	marA		protein homolog model	resistance-nodulation-cell division (RND) antibiotic efflux pump, General Bacterial Porin with reduced permeability to beta-lactams	fluoroquinolone antibiotic, monobactam, carbapenem, cephalosporin, glycylcycline, cephamycin, penam, tetracycline antibiotic, rifamycin antibiotic, phenicol antibiotic, penem, disinfecting agents and antiseptics	antibiotic efflux, reduced permeability to antibiotic	100	100
	Perfect	evgA		protein homolog model	major facilitator superfamily (MFS) antibiotic efflux pump, resistance-nodulation-cell division (RND) antibiotic efflux pump	macrolide antibiotic, fluoroquinolone antibiotic, penam, tetracycline antibiotic	antibiotic efflux	100	100
	Perfect	emrR		protein homolog model	major facilitator superfamily (MFS) antibiotic efflux pump	fluoroquinolone antibiotic	antibiotic efflux	100	100
	Perfect	emrB		protein homolog model	major facilitator superfamily (MFS) antibiotic efflux pump	fluoroquinolone antibiotic	antibiotic efflux	100	100
	Perfect	AcrE		protein homolog model	resistance-nodulation-cell division (RND) antibiotic efflux pump	fluoroquinolone antibiotic, cephalosporin, cephamycin, penam	antibiotic efflux	100	100
	Perfect	cpxA		protein homolog model	resistance-nodulation-cell division (RND) antibiotic efflux pump	aminoglycoside antibiotic, aminocoumarin antibiotic	antibiotic efflux	100	100
	Perfect	acrB		protein homolog model	resistance-nodulation-cell division (RND) antibiotic efflux pump	fluoroquinolone antibiotic, cephalosporin, glycylcycline, penam, tetracycline antibiotic, rifamycin antibiotic, phenicol antibiotic, disinfecting agents and antiseptics	antibiotic efflux	100	100
	Perfect	Escherichia coli acrA		protein homolog model	resistance-nodulation-cell division (RND) antibiotic efflux pump	fluoroquinolone antibiotic, cephalosporin, glycylcycline, penam, tetracycline antibiotic, rifamycin antibiotic, phenicol antibiotic, disinfecting agents and antiseptics	antibiotic efflux	100	100
	Loose	PEDO-1		protein homolog model	subclass B3 PEDO beta-lactamase	carbapenem	antibiotic inactivation	30.88	75.17
	Loose	Klebsiella pneumoniae OmpK37		protein homolog model	General Bacterial Porin with reduced permeability to beta-lactams	monobactam, carbapenem, cephalosporin, cephamycin, penam, penem	reduced permeability to antibiotic	58.29	96.79
	Loose	macB		protein homolog model	ATP-binding cassette (ABC) antibiotic efflux pump	macrolide antibiotic	antibiotic efflux	37.81	39.6
	Loose	TaeA		protein homolog model	ATP-binding cassette (ABC) antibiotic efflux pump	pleuromutilin antibiotic	antibiotic efflux	32.4	97.99
	Loose	OmpA		protein homolog model	General Bacterial Porin with reduced permeability to peptide antibiotics	peptide antibiotic	reduced permeability to antibiotic	84.55	93.58
	Loose	LlmA 23S ribosomal RNA methyltransferase		protein homolog model	Llm 23S ribosomal RNA methyltransferase	lincosamide antibiotic	antibiotic target alteration	41.98	136.24
	Loose	evgS		protein homolog model	major facilitator superfamily (MFS) antibiotic efflux pump, resistance-nodulation-cell division (RND) antibiotic efflux pump	macrolide antibiotic, fluoroquinolone antibiotic, penam, tetracycline antibiotic	antibiotic efflux	27.74	75.1
	Loose	baeR		protein overexpression model	resistance-nodulation-cell division (RND) antibiotic efflux pump	aminoglycoside antibiotic, aminocoumarin antibiotic	antibiotic efflux	36.8	95.83
	Loose	vanH gene in vanD cluster		protein homolog model	vanH, glycopeptide resistance gene cluster	glycopeptide antibiotic	antibiotic target alteration	30.27	96.59
	Loose	evgA		protein homolog model	major facilitator superfamily (MFS) antibiotic efflux pump, resistance-nodulation-cell division (RND) antibiotic efflux pump	macrolide antibiotic, fluoroquinolone antibiotic, penam, tetracycline antibiotic	antibiotic efflux	22.7	105.88
	Loose	nalC		protein overexpression model	resistance-nodulation-cell division (RND) antibiotic efflux pump	macrolide antibiotic, fluoroquinolone antibiotic, monobactam, carbapenem, cephalosporin, cephamycin, penam, tetracycline antibiotic, peptide antibiotic, aminocoumarin antibiotic, diaminopyrimidine antibiotic, sulfonamide antibiotic, phenicol antibiotic, penem	antibiotic efflux	44.44	108.45
	Loose	macB		protein homolog model	ATP-binding cassette (ABC) antibiotic efflux pump	macrolide antibiotic	antibiotic efflux	37.95	36.18
	Loose	RanA		protein homolog model	ATP-binding cassette (ABC) antibiotic efflux pump	aminoglycoside antibiotic	antibiotic efflux	30.38	146.51
	Loose	basS		protein homolog model	pmr phosphoethanolamine transferase	peptide antibiotic	antibiotic target alteration, antibiotic efflux	28.67	101.89
	Loose	kdpE		protein homolog model	kdpDE	aminoglycoside antibiotic	antibiotic efflux	35.27	99.11
	Loose	vanT gene in vanC cluster		protein homolog model	glycopeptide resistance gene cluster, vanT	glycopeptide antibiotic	antibiotic target alteration	30.92	51
	Loose	TxR		protein homolog model	ATP-binding cassette (ABC) antibiotic efflux pump	tetracycline antibiotic	antibiotic efflux	29.35	200.94
	Loose	evgA		protein homolog model	major facilitator superfamily (MFS) antibiotic efflux pump, resistance-nodulation-cell division (RND) antibiotic efflux pump	macrolide antibiotic, fluoroquinolone antibiotic, penam, tetracycline antibiotic	antibiotic efflux	23.3	105.88
	Loose	adeR		protein homolog model	resistance-nodulation-cell division (RND) antibiotic efflux pump	glycylcycline, tetracycline antibiotic	antibiotic efflux	29.79	136.44
	Loose	RanA		protein homolog model	ATP-binding cassette (ABC) antibiotic efflux pump	aminoglycoside antibiotic	antibiotic efflux	28.3	130.62
	Loose	RanA		protein homolog model	ATP-binding cassette (ABC) antibiotic efflux pump	aminoglycoside antibiotic	antibiotic efflux	30	129.46
	Loose	NmcR		protein homolog model	NmcA beta-lactamase	carbapenem, cephalosporin, cephamycin, penam	antibiotic inactivation	29.09	109.83
	Loose	tetB(60)		protein homolog model	ATP-binding cassette (ABC) antibiotic efflux pump	tetracycline antibiotic	antibiotic efflux	28.86	46.29
	Loose	RanA		protein homolog model	ATP-binding cassette (ABC) antibiotic efflux pump	aminoglycoside antibiotic	antibiotic efflux	24.49	127.91
	Loose	TxR		protein homolog model	ATP-binding cassette (ABC) antibiotic efflux pump	tetracycline antibiotic	antibiotic efflux	32.7	102.2
	Loose	macB		protein homolog model	ATP-binding cassette (ABC) antibiotic efflux pump	macrolide antibiotic	antibiotic efflux	32.27	55.9
	Loose	TxR		protein homolog model	ATP-binding cassette (ABC) antibiotic efflux pump	tetracycline antibiotic	antibiotic efflux	32.38	161.32
	Loose	adeL		protein homolog model	resistance-nodulation-cell division (RND) antibiotic efflux pump	fluoroquinolone antibiotic, tetracycline antibiotic	antibiotic efflux	27.82	88.72
	Loose	CRP		protein homolog model	resistance-nodulation-cell division (RND) antibiotic efflux pump	macrolide antibiotic, fluoroquinolone antibiotic, penam	antibiotic efflux	22.47	119.05
	Loose	adeL		protein homolog model	resistance-nodulation-cell division (RND) antibiotic efflux pump	fluoroquinolone antibiotic, tetracycline antibiotic	antibiotic efflux	24.65	89.61
	Loose	Klebsiella pneumoniae OmpK37		protein homolog model	General Bacterial Porin with reduced permeability to beta-lactams	monobactam, carbapenem, cephalosporin, cephamycin, penam, penem	reduced permeability to antibiotic	78.33	100.8
	Loose	vanH gene in vanD cluster		protein homolog model	vanH, glycopeptide resistance gene cluster	glycopeptide antibiotic	antibiotic target alteration	32.39	101.86
	Loose	tetA(58)		protein homolog model	major facilitator superfamily (MFS) antibiotic efflux pump	tetracycline antibiotic	antibiotic efflux	31.93	38.19
	Loose	RanA		protein homolog model	ATP-binding cassette (ABC) antibiotic efflux pump	aminoglycoside antibiotic	antibiotic efflux	31.82	83.72
	Loose	sta		protein homolog model	streptothricin acetyltransferase (SAT)	nucleoside antibiotic	antibiotic inactivation	32.5	91.01
	Loose	Klebsiella pneumoniae OmpK37		protein homolog model	General Bacterial Porin with reduced permeability to beta-lactams	monobactam, carbapenem, cephalosporin, cephamycin, penam, penem	reduced permeability to antibiotic	59.78	25.67
	Loose	tetA(58)		protein homolog model	major facilitator superfamily (MFS) antibiotic efflux pump	tetracycline antibiotic	antibiotic efflux	31.8	89.8
	Loose	tetA(58)		protein homolog model	major facilitator superfamily (MFS) antibiotic efflux pump	tetracycline antibiotic	antibiotic efflux	30.36	95.63
	Loose	vanX gene in vanM cluster		protein homolog model	vanX, glycopeptide resistance gene cluster	glycopeptide antibiotic	antibiotic target alteration	36.22	95.54
	Loose	tetB(46)		protein homolog model	ATP-binding cassette (ABC) antibiotic efflux pump	tetracycline antibiotic	antibiotic efflux	25.87	97.06
	Loose	gadW		protein homolog model	resistance-nodulation-cell division (RND) antibiotic efflux pump	macrolide antibiotic, fluoroquinolone antibiotic, penam	antibiotic efflux	34.89	104.55
	Loose	bcrA		protein homolog model	ATP-binding cassette (ABC) antibiotic efflux pump	peptide antibiotic	antibiotic efflux	28.37	166.99
	Loose	NmcR		protein homolog model	NmcA beta-lactamase	carbapenem, cephalosporin, cephamycin, penam	antibiotic inactivation	22.13	99.32
	Loose	cmlv		protein homolog model	chloramphenicol phosphotransferase	phenicol antibiotic	antibiotic inactivation	27.67	90.83
	Loose	Acinetobacter baumannii AbaF		protein homolog model	major facilitator superfamily (MFS) antibiotic efflux pump	phosphonic acid antibiotic	antibiotic efflux	33.89	87.65
	Loose	NmcR		protein homolog model	NmcA beta-lactamase	carbapenem, cephalosporin, cephamycin, penam	antibiotic inactivation	34.41	100.68
	Loose	cmlB		protein homolog model	major facilitator superfamily (MFS) antibiotic efflux pump	phenicol antibiotic	antibiotic efflux	24.94	101.96
	Loose	ParR		protein homolog model	resistance-nodulation-cell division (RND) antibiotic efflux pump, Outer Membrane Porin (Opr)	macrolide antibiotic, fluoroquinolone antibiotic, monobactam, aminoglycoside antibiotic, carbapenem, cephalosporin, cephamycin, penam, tetracycline antibiotic, phenicol antibiotic, penem, disinfecting agents and antiseptics	antibiotic efflux, reduced permeability to antibiotic	45.61	101.7
	Loose	ParS		protein homolog model	resistance-nodulation-cell division (RND) antibiotic efflux pump, Outer Membrane Porin (Opr)	macrolide antibiotic, fluoroquinolone antibiotic, monobactam, aminoglycoside antibiotic, carbapenem, cephalosporin, cephamycin, penam, tetracycline antibiotic, phenicol antibiotic, penem, disinfecting agents and antiseptics	antibiotic efflux, reduced permeability to antibiotic	33.72	101.17
	Loose	Escherichia coli AcrAB-TolC with AcrR mutation conferring resistance to ciprofloxacin, tetracycline, and ceftazidime		protein overexpression model	resistance-nodulation-cell division (RND) antibiotic efflux pump	fluoroquinolone antibiotic, cephalosporin, glycylcycline, penam, tetracycline antibiotic, rifamycin antibiotic, phenicol antibiotic, disinfecting agents and antiseptics	antibiotic target alteration, antibiotic efflux	40	89.3
	Loose	emrR		protein homolog model	major facilitator superfamily (MFS) antibiotic efflux pump	fluoroquinolone antibiotic	antibiotic efflux	25.96	81.82
	Loose	mdtN		protein homolog model	major facilitator superfamily (MFS) antibiotic efflux pump	nucleoside antibiotic, disinfecting agents and antiseptics	antibiotic efflux	32.87	74.64
	Loose	FosC2		protein homolog model	fosC phosphotransferase family	phosphonic acid antibiotic	antibiotic inactivation	28.57	102.27
	Loose	cmlv		protein homolog model	chloramphenicol phosphotransferase	phenicol antibiotic	antibiotic inactivation	35.37	89.22
	Loose	bcr-1		protein homolog model	major facilitator superfamily (MFS) antibiotic efflux pump	bicyclomycin-like antibiotic	antibiotic efflux	30.89	100.25
	Loose	hmrM		protein homolog model	multidrug and toxic compound extrusion (MATE) transporter	fluoroquinolone antibiotic, disinfecting agents and antiseptics	antibiotic efflux	46.94	98.49
	Loose	novA		protein homolog model	ATP-binding cassette (ABC) antibiotic efflux pump	aminocoumarin antibiotic	antibiotic efflux	29.91	40.33
	Loose	Escherichia coli soxS with mutation conferring antibiotic resistance		protein overexpression model	ATP-binding cassette (ABC) antibiotic efflux pump, major facilitator superfamily (MFS) antibiotic efflux pump, resistance-nodulation-cell division (RND) antibiotic efflux pump, General Bacterial Porin with reduced permeability to beta-lactams	fluoroquinolone antibiotic, monobactam, carbapenem, cephalosporin, glycylcycline, cephamycin, penam, tetracycline antibiotic, rifamycin antibiotic, phenicol antibiotic, penem, disinfecting agents and antiseptics	antibiotic target alteration, antibiotic efflux, reduced permeability to antibiotic	25.74	283.18
	Loose	rphB		protein homolog model	rifampin phosphotransferase	rifamycin antibiotic	antibiotic inactivation	36.25	89.59
	Loose	lmrC		protein homolog model	Miscellaneous ABC-F subfamily ATP-binding cassette ribosomal protection proteins	lincosamide antibiotic	antibiotic target protection	34.83	45.27
	Loose	RanA		protein homolog model	ATP-binding cassette (ABC) antibiotic efflux pump	aminoglycoside antibiotic	antibiotic efflux	26.47	84.11
	Loose	adeL		protein homolog model	resistance-nodulation-cell division (RND) antibiotic efflux pump	fluoroquinolone antibiotic, tetracycline antibiotic	antibiotic efflux	32.07	91.1
	Loose	almE		protein homolog model	polymyxin resistance operon, alm glycyltransferase	peptide antibiotic	antibiotic target alteration	21.33	105.22
	Loose	chrB		protein homolog model	non-erm 23S ribosomal RNA methyltransferase (G748)	macrolide antibiotic, lincosamide antibiotic	antibiotic target alteration	36.93	96.07
	Loose	tcr3		protein homolog model	major facilitator superfamily (MFS) antibiotic efflux pump	tetracycline antibiotic	antibiotic efflux	31.19	89.26
	Loose	vanM		protein homolog model	glycopeptide resistance gene cluster, Van ligase	glycopeptide antibiotic	antibiotic target alteration	21.67	114.29
	Loose	bcrA		protein homolog model	ATP-binding cassette (ABC) antibiotic efflux pump	peptide antibiotic	antibiotic efflux	30.54	82.03
	Loose	evgS		protein homolog model	major facilitator superfamily (MFS) antibiotic efflux pump, resistance-nodulation-cell division (RND) antibiotic efflux pump	macrolide antibiotic, fluoroquinolone antibiotic, penam, tetracycline antibiotic	antibiotic efflux	35.25	10.78
	Loose	vanR gene in vanF cluster		protein homolog model	glycopeptide resistance gene cluster, vanR	glycopeptide antibiotic	antibiotic target alteration	29.46	151.08
	Loose	msbA		protein homolog model	ATP-binding cassette (ABC) antibiotic efflux pump	nitroimidazole antibiotic	antibiotic efflux	31.12	86.6
	Loose	evgA		protein homolog model	major facilitator superfamily (MFS) antibiotic efflux pump, resistance-nodulation-cell division (RND) antibiotic efflux pump	macrolide antibiotic, fluoroquinolone antibiotic, penam, tetracycline antibiotic	antibiotic efflux	27.54	106.86
	Loose	sdiA		protein homolog model	resistance-nodulation-cell division (RND) antibiotic efflux pump	fluoroquinolone antibiotic, cephalosporin, glycylcycline, penam, tetracycline antibiotic, rifamycin antibiotic, phenicol antibiotic, disinfecting agents and antiseptics	antibiotic efflux	71.67	100
	Loose	macB		protein homolog model	ATP-binding cassette (ABC) antibiotic efflux pump	macrolide antibiotic	antibiotic efflux	39.65	38.82
	Loose	Klebsiella pneumoniae OmpK37		protein homolog model	General Bacterial Porin with reduced permeability to beta-lactams	monobactam, carbapenem, cephalosporin, cephamycin, penam, penem	reduced permeability to antibiotic	53.18	99.2
	Loose	basS		protein homolog model	pmr phosphoethanolamine transferase	peptide antibiotic	antibiotic target alteration, antibiotic efflux	26.2	94.76
	Loose	arlR		protein homolog model	major facilitator superfamily (MFS) antibiotic efflux pump	fluoroquinolone antibiotic, disinfecting agents and antiseptics	antibiotic efflux	40.93	118.72
	Loose	novA		protein homolog model	ATP-binding cassette (ABC) antibiotic efflux pump	aminocoumarin antibiotic	antibiotic efflux	35.04	97.56
	Loose	msbA		protein homolog model	ATP-binding cassette (ABC) antibiotic efflux pump	nitroimidazole antibiotic	antibiotic efflux	29.41	103.09
	Loose	almE		protein homolog model	polymyxin resistance operon, alm glycyltransferase	peptide antibiotic	antibiotic target alteration	35.02	366.01
	Loose	almE		protein homolog model	polymyxin resistance operon, alm glycyltransferase	peptide antibiotic	antibiotic target alteration	23.18	94.42
	Loose	Acinetobacter baumannii AbaF		protein homolog model	major facilitator superfamily (MFS) antibiotic efflux pump	phosphonic acid antibiotic	antibiotic efflux	37.08	102.1
	Loose	MdtK		protein homolog model	multidrug and toxic compound extrusion (MATE) transporter	fluoroquinolone antibiotic	antibiotic efflux	82.77	102.11
	Loose	NmcR		protein homolog model	NmcA beta-lactamase	carbapenem, cephalosporin, cephamycin, penam	antibiotic inactivation	28.29	107.12
	Loose	leuO		protein homolog model	major facilitator superfamily (MFS) antibiotic efflux pump	nucleoside antibiotic, disinfecting agents and antiseptics	antibiotic efflux	24.71	97.13
	Loose	adeL		protein homolog model	resistance-nodulation-cell division (RND) antibiotic efflux pump	fluoroquinolone antibiotic, tetracycline antibiotic	antibiotic efflux	20.3	93.77
	Loose	ugd		protein homolog model	pmr phosphoethanolamine transferase	peptide antibiotic	antibiotic target alteration	82.73	100
	Loose	emrY		protein homolog model	major facilitator superfamily (MFS) antibiotic efflux pump	tetracycline antibiotic	antibiotic efflux	29	91.99
	Loose	baeS		protein overexpression model	resistance-nodulation-cell division (RND) antibiotic efflux pump	aminoglycoside antibiotic, aminocoumarin antibiotic	antibiotic efflux	86.27	100
	Loose	macB		protein homolog model	ATP-binding cassette (ABC) antibiotic efflux pump	macrolide antibiotic	antibiotic efflux	32.43	47.83
	Loose	MdtQ		protein homolog model	Outer Membrane Porin (Opr)	monobactam, carbapenem, cephalosporin, cephamycin, penam, penem	reduced permeability to antibiotic	69.16	99.79
	Loose	tet(X6)		protein homolog model	tetracycline inactivation enzyme	tetracycline antibiotic	antibiotic inactivation	32.65	108.99
	Loose	bcrA		protein homolog model	ATP-binding cassette (ABC) antibiotic efflux pump	peptide antibiotic	antibiotic efflux	26.34	165.36
	Loose	adeL		protein homolog model	resistance-nodulation-cell division (RND) antibiotic efflux pump	fluoroquinolone antibiotic, tetracycline antibiotic	antibiotic efflux	21.72	86.94
	Loose	RanA		protein homolog model	ATP-binding cassette (ABC) antibiotic efflux pump	aminoglycoside antibiotic	antibiotic efflux	31.53	205.04
	Loose	bcr-1		protein homolog model	major facilitator superfamily (MFS) antibiotic efflux pump	bicyclomycin-like antibiotic	antibiotic efflux	36.87	98.51
	Loose	evgA		protein homolog model	major facilitator superfamily (MFS) antibiotic efflux pump, resistance-nodulation-cell division (RND) antibiotic efflux pump	macrolide antibiotic, fluoroquinolone antibiotic, penam, tetracycline antibiotic	antibiotic efflux	27.75	105.39
	Loose	carA		protein homolog model	Miscellaneous ABC-F subfamily ATP-binding cassette ribosomal protection proteins	macrolide antibiotic	antibiotic target protection	37.2	37.21
	Loose	Klebsiella pneumoniae OmpK37		protein homolog model	General Bacterial Porin with reduced permeability to beta-lactams	monobactam, carbapenem, cephalosporin, cephamycin, penam, penem	reduced permeability to antibiotic	63.8	100
	Loose	evgS		protein homolog model	major facilitator superfamily (MFS) antibiotic efflux pump, resistance-nodulation-cell division (RND) antibiotic efflux pump	macrolide antibiotic, fluoroquinolone antibiotic, penam, tetracycline antibiotic	antibiotic efflux	34.23	79.28
	Loose	arnA		protein homolog model	pmr phosphoethanolamine transferase	peptide antibiotic	antibiotic target alteration	69.85	99.7
	Loose	NmcR		protein homolog model	NmcA beta-lactamase	carbapenem, cephalosporin, cephamycin, penam	antibiotic inactivation	33.63	105.76
	Loose	macB		protein homolog model	ATP-binding cassette (ABC) antibiotic efflux pump	macrolide antibiotic	antibiotic efflux	35.54	39.91
	Loose	vanH gene in vanB cluster		protein homolog model	vanH, glycopeptide resistance gene cluster	glycopeptide antibiotic	antibiotic target alteration	31.97	117.03
	Loose	tet(41)		protein homolog model	major facilitator superfamily (MFS) antibiotic efflux pump	tetracycline antibiotic	antibiotic efflux	27.37	99.75
	Loose	vanR gene in vanG cluster		protein homolog model	glycopeptide resistance gene cluster, vanR	glycopeptide antibiotic	antibiotic target alteration	30.17	103.83
	Loose	ramA		protein homolog model	resistance-nodulation-cell division (RND) antibiotic efflux pump, General Bacterial Porin with reduced permeability to beta-lactams	fluoroquinolone antibiotic, monobactam, carbapenem, cephalosporin, glycylcycline, cephamycin, penam, tetracycline antibiotic, rifamycin antibiotic, phenicol antibiotic, penem, disinfecting agents and antiseptics	antibiotic efflux, reduced permeability to antibiotic	30.53	229.84
	Loose	adeL		protein homolog model	resistance-nodulation-cell division (RND) antibiotic efflux pump	fluoroquinolone antibiotic, tetracycline antibiotic	antibiotic efflux	32.75	91.39
	Loose	rphB		protein homolog model	rifampin phosphotransferase	rifamycin antibiotic	antibiotic inactivation	35.53	65.05
	Loose	macB		protein homolog model	ATP-binding cassette (ABC) antibiotic efflux pump	macrolide antibiotic	antibiotic efflux	37.67	56.68
	Loose	PDC-456		protein homolog model	PDC beta-lactamase	monobactam, carbapenem, cephalosporin	antibiotic inactivation	26.88	109.32
	Loose	AAC(6')-If		protein homolog model	AAC(6',)	aminoglycoside antibiotic	antibiotic inactivation	31.75	97.92
	Loose	tet(X6)		protein homolog model	tetracycline inactivation enzyme	tetracycline antibiotic	antibiotic inactivation	38.6	174.34
	Loose	TxR		protein homolog model	ATP-binding cassette (ABC) antibiotic efflux pump	tetracycline antibiotic	antibiotic efflux	44.75	110.38
	Loose	clbB		protein homolog model	Cfr 23S ribosomal RNA methyltransferase	lincosamide antibiotic, streptogramin antibiotic, streptogramin A antibiotic, oxazolidinone antibiotic, phenicol antibiotic, pleuromutilin antibiotic	antibiotic target alteration	33.72	111.95
	Loose	NmcR		protein homolog model	NmcA beta-lactamase	carbapenem, cephalosporin, cephamycin, penam	antibiotic inactivation	36.94	100.34
	Loose	bcrA		protein homolog model	ATP-binding cassette (ABC) antibiotic efflux pump	peptide antibiotic	antibiotic efflux	27.27	164.38
	Loose	TxR		protein homolog model	ATP-binding cassette (ABC) antibiotic efflux pump	tetracycline antibiotic	antibiotic efflux	40.07	139.62
	Loose	vanS gene in vanA cluster		protein homolog model	vanS, glycopeptide resistance gene cluster	glycopeptide antibiotic	antibiotic target alteration	28.45	119.79
	Loose	tetB(P)		protein homolog model	tetracycline-resistant ribosomal protection protein	tetracycline antibiotic	antibiotic target protection	37.09	91.87
	Loose	adeL		protein homolog model	resistance-nodulation-cell division (RND) antibiotic efflux pump	fluoroquinolone antibiotic, tetracycline antibiotic	antibiotic efflux	24.9	86.94
	Loose	Acinetobacter baumannii AbaF		protein homolog model	major facilitator superfamily (MFS) antibiotic efflux pump	phosphonic acid antibiotic	antibiotic efflux	29.05	100.7
	Loose	OmpA		protein homolog model	General Bacterial Porin with reduced permeability to peptide antibiotics	peptide antibiotic	reduced permeability to antibiotic	32.98	42.78
	Loose	H-NS		protein homolog model	major facilitator superfamily (MFS) antibiotic efflux pump, resistance-nodulation-cell division (RND) antibiotic efflux pump	macrolide antibiotic, fluoroquinolone antibiotic, cephalosporin, cephamycin, penam, tetracycline antibiotic	antibiotic efflux	57.78	97.81
	Loose	RanA		protein homolog model	ATP-binding cassette (ABC) antibiotic efflux pump	aminoglycoside antibiotic	antibiotic efflux	31.28	155.04
	Loose	fexB		protein homolog model	major facilitator superfamily (MFS) antibiotic efflux pump	phenicol antibiotic	antibiotic efflux	22.13	84.01
	Loose	TxR		protein homolog model	ATP-binding cassette (ABC) antibiotic efflux pump	tetracycline antibiotic	antibiotic efflux	40.19	158.49
	Loose	ALG11-1		protein homolog model	ALG11 beta-lactamase	carbapenem	antibiotic inactivation	30	162.37
	Loose	TxR		protein homolog model	ATP-binding cassette (ABC) antibiotic efflux pump	tetracycline antibiotic	antibiotic efflux	40.52	217.61
	Loose	MexR		protein overexpression model	resistance-nodulation-cell division (RND) antibiotic efflux pump	macrolide antibiotic, fluoroquinolone antibiotic, monobactam, carbapenem, cephalosporin, cephamycin, penam, tetracycline antibiotic, peptide antibiotic, aminocoumarin antibiotic, diaminopyrimidine antibiotic, sulfonamide antibiotic, phenicol antibiotic, penem	antibiotic target alteration, antibiotic efflux	31.78	91.84
	Loose	Erm(34)		protein homolog model	Erm 23S ribosomal RNA methyltransferase	macrolide antibiotic, lincosamide antibiotic, streptogramin antibiotic, streptogramin A antibiotic, streptogramin B antibiotic	antibiotic target alteration	29.81	74.02
	Loose	tet(S)		protein homolog model	tetracycline-resistant ribosomal protection protein	tetracycline antibiotic	antibiotic target protection	33.82	74.1
	Loose	LlmA 23S ribosomal RNA methyltransferase		protein homolog model	Llm 23S ribosomal RNA methyltransferase	lincosamide antibiotic	antibiotic target alteration	28.4	150.87
	Loose	evgS		protein homolog model	major facilitator superfamily (MFS) antibiotic efflux pump, resistance-nodulation-cell division (RND) antibiotic efflux pump	macrolide antibiotic, fluoroquinolone antibiotic, penam, tetracycline antibiotic	antibiotic efflux	27.04	76.69
	Loose	Acinetobacter baumannii AbaQ		protein homolog model	major facilitator superfamily (MFS) antibiotic efflux pump	fluoroquinolone antibiotic	antibiotic efflux	24.29	103.69
	Loose	NmcR		protein homolog model	NmcA beta-lactamase	carbapenem, cephalosporin, cephamycin, penam	antibiotic inactivation	33.56	103.39
	Loose	leuO		protein homolog model	major facilitator superfamily (MFS) antibiotic efflux pump	nucleoside antibiotic, disinfecting agents and antiseptics	antibiotic efflux	27.05	99.04
	Loose	lfrA		protein homolog model	major facilitator superfamily (MFS) antibiotic efflux pump	fluoroquinolone antibiotic	antibiotic efflux	29.79	93.65
	Loose	evgA		protein homolog model	major facilitator superfamily (MFS) antibiotic efflux pump, resistance-nodulation-cell division (RND) antibiotic efflux pump	macrolide antibiotic, fluoroquinolone antibiotic, penam, tetracycline antibiotic	antibiotic efflux	28.37	72.06
	Loose	TxR		protein homolog model	ATP-binding cassette (ABC) antibiotic efflux pump	tetracycline antibiotic	antibiotic efflux	39.75	186.16
	Loose	Streptomyces venezuelae rox		protein homolog model	rifampin monooxygenase	rifamycin antibiotic	antibiotic inactivation	26.75	84.03
	Loose	vanH gene in vanB cluster		protein homolog model	vanH, glycopeptide resistance gene cluster	glycopeptide antibiotic	antibiotic target alteration	34.25	126.93
	Loose	NmcR		protein homolog model	NmcA beta-lactamase	carbapenem, cephalosporin, cephamycin, penam	antibiotic inactivation	30.09	100.68
	Loose	NmcR		protein homolog model	NmcA beta-lactamase	carbapenem, cephalosporin, cephamycin, penam	antibiotic inactivation	23.16	101.02
	Loose	efrA		protein homolog model	ATP-binding cassette (ABC) antibiotic efflux pump	macrolide antibiotic, fluoroquinolone antibiotic, rifamycin antibiotic	antibiotic efflux	30.57	39.13
	Loose	carA		protein homolog model	Miscellaneous ABC-F subfamily ATP-binding cassette ribosomal protection proteins	macrolide antibiotic	antibiotic target protection	32.64	40.83
	Loose	Rv1877		protein homolog model	major facilitator superfamily (MFS) antibiotic efflux pump	fluoroquinolone antibiotic	antibiotic efflux	28.99	67.54
	Loose	cprR		protein homolog model	pmr phosphoethanolamine transferase	peptide antibiotic	antibiotic target alteration, antibiotic efflux	36.32	98.21
	Loose	basS		protein homolog model	pmr phosphoethanolamine transferase	peptide antibiotic	antibiotic target alteration, antibiotic efflux	30.92	94.13
	Loose	adeL		protein homolog model	resistance-nodulation-cell division (RND) antibiotic efflux pump	fluoroquinolone antibiotic, tetracycline antibiotic	antibiotic efflux	31.12	91.99
	Loose	Rv1877		protein homolog model	major facilitator superfamily (MFS) antibiotic efflux pump	fluoroquinolone antibiotic	antibiotic efflux	26.99	62.88
	Loose	leuO		protein homolog model	major facilitator superfamily (MFS) antibiotic efflux pump	nucleoside antibiotic, disinfecting agents and antiseptics	antibiotic efflux	27.75	99.36
	Loose	Escherichia coli EF-Tu mutants conferring resistance to kirromycin	L121Q	protein variant model	elfamycin resistant EF-Tu	elfamycin antibiotic	antibiotic target alteration	32.08	225.89
	Loose	MCR-8.4		protein homolog model	MCR phosphoethanolamine transferase	peptide antibiotic	antibiotic target alteration	29.32	95.75
	Loose	sul4		protein homolog model	sulfonamide resistant sul	sulfonamide antibiotic	antibiotic target replacement	40.15	98.26
	Loose	Staphylococcus aureus murA with mutation conferring resistance to fosfomycin	D278E	protein variant model	antibiotic-resistant murA transferase	phosphonic acid antibiotic	antibiotic target alteration	49.52	99.52
	Loose	RanB		protein homolog model	ATP-binding cassette (ABC) antibiotic efflux pump	aminoglycoside antibiotic	antibiotic efflux	28.63	102.77
	Loose	RanA		protein homolog model	ATP-binding cassette (ABC) antibiotic efflux pump	aminoglycoside antibiotic	antibiotic efflux	34.47	104.26
	Loose	tetA(58)		protein homolog model	major facilitator superfamily (MFS) antibiotic efflux pump	tetracycline antibiotic	antibiotic efflux	34.7	70.26
	Loose	evgS		protein homolog model	major facilitator superfamily (MFS) antibiotic efflux pump, resistance-nodulation-cell division (RND) antibiotic efflux pump	macrolide antibiotic, fluoroquinolone antibiotic, penam, tetracycline antibiotic	antibiotic efflux	26.13	65
	Loose	fexB		protein homolog model	major facilitator superfamily (MFS) antibiotic efflux pump	phenicol antibiotic	antibiotic efflux	22.78	105.76
	Loose	oqxA		protein homolog model	resistance-nodulation-cell division (RND) antibiotic efflux pump	fluoroquinolone antibiotic, glycylcycline, tetracycline antibiotic, diaminopyrimidine antibiotic, nitrofuran antibiotic	antibiotic efflux	37.89	79.28
	Loose	adeL		protein homolog model	resistance-nodulation-cell division (RND) antibiotic efflux pump	fluoroquinolone antibiotic, tetracycline antibiotic	antibiotic efflux	32.18	91.69
	Loose	vanE		protein homolog model	glycopeptide resistance gene cluster, Van ligase	glycopeptide antibiotic	antibiotic target alteration	22.42	127.56
	Loose	macB		protein homolog model	ATP-binding cassette (ABC) antibiotic efflux pump	macrolide antibiotic	antibiotic efflux	35.53	39.13
	Loose	arnA		protein homolog model	pmr phosphoethanolamine transferase	peptide antibiotic	antibiotic target alteration	29.43	47.58
	Loose	golS		protein homolog model	resistance-nodulation-cell division (RND) antibiotic efflux pump	monobactam, carbapenem, cephalosporin, cephamycin, penam, phenicol antibiotic, penem	antibiotic efflux	36.43	91.56
	Loose	Staphylococcus aureus fusA with mutation conferring resistance to fusidic acid	V90I	protein variant model	antibiotic resistant fusA	fusidane antibiotic	antibiotic target alteration	59.57	101.59
	Loose	rosB		protein homolog model	major facilitator superfamily (MFS) antibiotic efflux pump	peptide antibiotic	antibiotic efflux	28.57	106.75
	Loose	optrA		protein homolog model	Miscellaneous ABC-F subfamily ATP-binding cassette ribosomal protection proteins	oxazolidinone antibiotic, phenicol antibiotic	antibiotic target protection	30.6	97.25
	Loose	cpxA		protein homolog model	resistance-nodulation-cell division (RND) antibiotic efflux pump	aminoglycoside antibiotic, aminocoumarin antibiotic	antibiotic efflux	30.29	98.47
	Loose	ParR		protein homolog model	resistance-nodulation-cell division (RND) antibiotic efflux pump, Outer Membrane Porin (Opr)	macrolide antibiotic, fluoroquinolone antibiotic, monobactam, aminoglycoside antibiotic, carbapenem, cephalosporin, cephamycin, penam, tetracycline antibiotic, phenicol antibiotic, penem, disinfecting agents and antiseptics	antibiotic efflux, reduced permeability to antibiotic	41.99	101.7
	Loose	TxR		protein homolog model	ATP-binding cassette (ABC) antibiotic efflux pump	tetracycline antibiotic	antibiotic efflux	39.44	167.3
	Loose	RanA		protein homolog model	ATP-binding cassette (ABC) antibiotic efflux pump	aminoglycoside antibiotic	antibiotic efflux	27.57	137.98
	Loose	tetA(58)		protein homolog model	major facilitator superfamily (MFS) antibiotic efflux pump	tetracycline antibiotic	antibiotic efflux	31.42	69.1
	Loose	tetA(58)		protein homolog model	major facilitator superfamily (MFS) antibiotic efflux pump	tetracycline antibiotic	antibiotic efflux	30.9	74.34
	Loose	macB		protein homolog model	ATP-binding cassette (ABC) antibiotic efflux pump	macrolide antibiotic	antibiotic efflux	35.18	34.47
	Loose	fexB		protein homolog model	major facilitator superfamily (MFS) antibiotic efflux pump	phenicol antibiotic	antibiotic efflux	30.64	89.34
	Loose	msbA		protein homolog model	ATP-binding cassette (ABC) antibiotic efflux pump	nitroimidazole antibiotic	antibiotic efflux	26.99	43.64
	Loose	RanA		protein homolog model	ATP-binding cassette (ABC) antibiotic efflux pump	aminoglycoside antibiotic	antibiotic efflux	29.7	103.88
	Loose	bcrA		protein homolog model	ATP-binding cassette (ABC) antibiotic efflux pump	peptide antibiotic	antibiotic efflux	33.22	297.71
	Loose	farA		protein homolog model	major facilitator superfamily (MFS) antibiotic efflux pump	antibacterial free fatty acids	antibiotic efflux	25.64	92.45
	Loose	gadW		protein homolog model	resistance-nodulation-cell division (RND) antibiotic efflux pump	macrolide antibiotic, fluoroquinolone antibiotic, penam	antibiotic efflux	93.8	100
	Loose	adeL		protein homolog model	resistance-nodulation-cell division (RND) antibiotic efflux pump	fluoroquinolone antibiotic, tetracycline antibiotic	antibiotic efflux	37.76	95.85
	Loose	Acinetobacter baumannii AbaF		protein homolog model	major facilitator superfamily (MFS) antibiotic efflux pump	phosphonic acid antibiotic	antibiotic efflux	38.59	102.56
	Loose	macB		protein homolog model	ATP-binding cassette (ABC) antibiotic efflux pump	macrolide antibiotic	antibiotic efflux	29.22	51.86
	Loose	macB		protein homolog model	ATP-binding cassette (ABC) antibiotic efflux pump	macrolide antibiotic	antibiotic efflux	29.36	50.78
	Loose	eptB		protein homolog model	pmr phosphoethanolamine transferase	peptide antibiotic	antibiotic target alteration	81.56	98.08
	Loose	OmpA		protein homolog model	General Bacterial Porin with reduced permeability to peptide antibiotics	peptide antibiotic	reduced permeability to antibiotic	34.48	58.56
	Loose	vanH gene in vanO cluster		protein homolog model	vanH, glycopeptide resistance gene cluster	glycopeptide antibiotic	antibiotic target alteration	34.69	92.57
	Loose	vanT gene in vanE cluster		protein homolog model	glycopeptide resistance gene cluster, vanT	glycopeptide antibiotic	antibiotic target alteration	23.34	47.15
	Loose	macB		protein homolog model	ATP-binding cassette (ABC) antibiotic efflux pump	macrolide antibiotic	antibiotic efflux	31.56	79.66
	Loose	mtrA		protein homolog model	resistance-nodulation-cell division (RND) antibiotic efflux pump	macrolide antibiotic, penam	antibiotic efflux	34.57	130.23
	Loose	adeL		protein homolog model	resistance-nodulation-cell division (RND) antibiotic efflux pump	fluoroquinolone antibiotic, tetracycline antibiotic	antibiotic efflux	22.79	96.14
	Loose	mdtN		protein homolog model	major facilitator superfamily (MFS) antibiotic efflux pump	nucleoside antibiotic, disinfecting agents and antiseptics	antibiotic efflux	28.19	110.2
	Loose	Escherichia coli EF-Tu mutants conferring resistance to kirromycin	A376V, Q330H	protein variant model	elfamycin resistant EF-Tu	elfamycin antibiotic	antibiotic target alteration	30.79	155.84
	Loose	mdtN		protein homolog model	major facilitator superfamily (MFS) antibiotic efflux pump	nucleoside antibiotic, disinfecting agents and antiseptics	antibiotic efflux	26.69	110.2
	Loose	vatB		protein homolog model	streptogramin vat acetyltransferase	streptogramin antibiotic, streptogramin A antibiotic	antibiotic inactivation	38.46	128.77
	Loose	PmrF		protein homolog model	pmr phosphoethanolamine transferase	peptide antibiotic	antibiotic target alteration	27.03	101.55
	Loose	tsnR		protein homolog model	non-erm 23S ribosomal RNA methyltransferase (A1067)	peptide antibiotic	antibiotic target alteration	27.89	80.74
	Loose	Rhodococcus fascians cmr		protein homolog model	major facilitator superfamily (MFS) antibiotic efflux pump	phenicol antibiotic	antibiotic efflux	29.13	105.37
	Loose	evgA		protein homolog model	major facilitator superfamily (MFS) antibiotic efflux pump, resistance-nodulation-cell division (RND) antibiotic efflux pump	macrolide antibiotic, fluoroquinolone antibiotic, penam, tetracycline antibiotic	antibiotic efflux	28.27	96.08
	Loose	bcr-1		protein homolog model	major facilitator superfamily (MFS) antibiotic efflux pump	bicyclomycin-like antibiotic	antibiotic efflux	28.15	98.01
	Loose	MCR-3.22		protein homolog model	MCR phosphoethanolamine transferase	peptide antibiotic	antibiotic target alteration	29.41	91.87
	Loose	Acinetobacter baumannii AbaQ		protein homolog model	major facilitator superfamily (MFS) antibiotic efflux pump	fluoroquinolone antibiotic	antibiotic efflux	23.54	99.08
	Loose	bcr-1		protein homolog model	major facilitator superfamily (MFS) antibiotic efflux pump	bicyclomycin-like antibiotic	antibiotic efflux	27.69	97.26
	Loose	leuO		protein homolog model	major facilitator superfamily (MFS) antibiotic efflux pump	nucleoside antibiotic, disinfecting agents and antiseptics	antibiotic efflux	23.78	101.59
	Loose	msbA		protein homolog model	ATP-binding cassette (ABC) antibiotic efflux pump	nitroimidazole antibiotic	antibiotic efflux	30.58	44.16
	Loose	macB		protein homolog model	ATP-binding cassette (ABC) antibiotic efflux pump	macrolide antibiotic	antibiotic efflux	30.84	77.8
	Loose	emrY		protein homolog model	major facilitator superfamily (MFS) antibiotic efflux pump	tetracycline antibiotic	antibiotic efflux	30.91	92.77
	Loose	NmcR		protein homolog model	NmcA beta-lactamase	carbapenem, cephalosporin, cephamycin, penam	antibiotic inactivation	42.62	94.58
	Loose	NmcR		protein homolog model	NmcA beta-lactamase	carbapenem, cephalosporin, cephamycin, penam	antibiotic inactivation	28.35	100.68
	Loose	TxR		protein homolog model	ATP-binding cassette (ABC) antibiotic efflux pump	tetracycline antibiotic	antibiotic efflux	35.74	147.48
	Loose	cpxA		protein homolog model	resistance-nodulation-cell division (RND) antibiotic efflux pump	aminoglycoside antibiotic, aminocoumarin antibiotic	antibiotic efflux	26.32	76.37
	Loose	Streptomyces rimosus otr(A)		protein homolog model	tetracycline-resistant ribosomal protection protein	tetracycline antibiotic	antibiotic target protection	41.55	91.55
	Loose	Escherichia coli soxS with mutation conferring antibiotic resistance		protein overexpression model	ATP-binding cassette (ABC) antibiotic efflux pump, major facilitator superfamily (MFS) antibiotic efflux pump, resistance-nodulation-cell division (RND) antibiotic efflux pump, General Bacterial Porin with reduced permeability to beta-lactams	fluoroquinolone antibiotic, monobactam, carbapenem, cephalosporin, glycylcycline, cephamycin, penam, tetracycline antibiotic, rifamycin antibiotic, phenicol antibiotic, penem, disinfecting agents and antiseptics	antibiotic target alteration, antibiotic efflux, reduced permeability to antibiotic	29.81	291.59
	Loose	Pseudomonas aeruginosa CpxR		protein homolog model	resistance-nodulation-cell division (RND) antibiotic efflux pump	macrolide antibiotic, fluoroquinolone antibiotic, monobactam, aminoglycoside antibiotic, carbapenem, cephalosporin, cephamycin, penam, tetracycline antibiotic, peptide antibiotic, aminocoumarin antibiotic, diaminopyrimidine antibiotic, sulfonamide antibiotic, phenicol antibiotic, penem	antibiotic efflux	47.81	103.11
	Loose	MCR-8.3		protein homolog model	MCR phosphoethanolamine transferase	peptide antibiotic	antibiotic target alteration	22.91	102.12
	Loose	Acinetobacter baumannii AbaQ		protein homolog model	major facilitator superfamily (MFS) antibiotic efflux pump	fluoroquinolone antibiotic	antibiotic efflux	23.35	98.39
	Loose	adeL		protein homolog model	resistance-nodulation-cell division (RND) antibiotic efflux pump	fluoroquinolone antibiotic, tetracycline antibiotic	antibiotic efflux	25.66	90.5
	Loose	Mycobacterium tuberculosis rpoB mutations conferring resistance to rifampicin	S531G, H526S, D516G, L511R	protein variant model	rifamycin-resistant beta-subunit of RNA polymerase (rpoB)	rifamycin antibiotic	antibiotic target alteration, antibiotic target replacement	57.28	114.51
	Loose	evgS		protein homolog model	major facilitator superfamily (MFS) antibiotic efflux pump, resistance-nodulation-cell division (RND) antibiotic efflux pump	macrolide antibiotic, fluoroquinolone antibiotic, penam, tetracycline antibiotic	antibiotic efflux	27.46	38.26
	Loose	TxR		protein homolog model	ATP-binding cassette (ABC) antibiotic efflux pump	tetracycline antibiotic	antibiotic efflux	38.8	138.68
	Loose	macB		protein homolog model	ATP-binding cassette (ABC) antibiotic efflux pump	macrolide antibiotic	antibiotic efflux	32.03	57.61
	Loose	mepA		protein homolog model	multidrug and toxic compound extrusion (MATE) transporter	glycylcycline, tetracycline antibiotic	antibiotic efflux	20.46	97.78
	Loose	vanT gene in vanG cluster		protein homolog model	glycopeptide resistance gene cluster, vanT	glycopeptide antibiotic	antibiotic target alteration	31.13	50.42
	Loose	macB		protein homolog model	ATP-binding cassette (ABC) antibiotic efflux pump	macrolide antibiotic	antibiotic efflux	29.59	145.96
	Loose	SatA		protein homolog model	streptothricin acetyltransferase (SAT)	nucleoside antibiotic	antibiotic inactivation	27.18	78.26
	Loose	macB		protein homolog model	ATP-binding cassette (ABC) antibiotic efflux pump	macrolide antibiotic	antibiotic efflux	27.49	35.09
	Loose	tetA(58)		protein homolog model	major facilitator superfamily (MFS) antibiotic efflux pump	tetracycline antibiotic	antibiotic efflux	30.67	73.47
	Loose	macB		protein homolog model	ATP-binding cassette (ABC) antibiotic efflux pump	macrolide antibiotic	antibiotic efflux	34.08	40.68
	Loose	Acinetobacter baumannii AbaF		protein homolog model	major facilitator superfamily (MFS) antibiotic efflux pump	phosphonic acid antibiotic	antibiotic efflux	34.95	116.55
	Loose	basS		protein homolog model	pmr phosphoethanolamine transferase	peptide antibiotic	antibiotic target alteration, antibiotic efflux	34.15	76.73
	Loose	arlR		protein homolog model	major facilitator superfamily (MFS) antibiotic efflux pump	fluoroquinolone antibiotic, disinfecting agents and antiseptics	antibiotic efflux	39.55	101.37
	Loose	gadX		protein homolog model	resistance-nodulation-cell division (RND) antibiotic efflux pump	macrolide antibiotic, fluoroquinolone antibiotic, penam	antibiotic efflux	33.33	92.34
	Loose	mtrA		protein homolog model	resistance-nodulation-cell division (RND) antibiotic efflux pump	macrolide antibiotic, penam	antibiotic efflux	31.88	100.33
	Loose	evgS		protein homolog model	major facilitator superfamily (MFS) antibiotic efflux pump, resistance-nodulation-cell division (RND) antibiotic efflux pump	macrolide antibiotic, fluoroquinolone antibiotic, penam, tetracycline antibiotic	antibiotic efflux	28.85	45.36
	Loose	vanR gene in vanG cluster		protein homolog model	glycopeptide resistance gene cluster, vanR	glycopeptide antibiotic	antibiotic target alteration	28.89	217.87
	Loose	ykkC		protein homolog model	small multidrug resistance (SMR) antibiotic efflux pump	aminoglycoside antibiotic, tetracycline antibiotic, phenicol antibiotic	antibiotic efflux	45.19	93.75
	Loose	tsnR		protein homolog model	non-erm 23S ribosomal RNA methyltransferase (A1067)	peptide antibiotic	antibiotic target alteration	27.83	90
	Loose	adeN		protein homolog model	resistance-nodulation-cell division (RND) antibiotic efflux pump	macrolide antibiotic, fluoroquinolone antibiotic, lincosamide antibiotic, carbapenem, cephalosporin, tetracycline antibiotic, rifamycin antibiotic, diaminopyrimidine antibiotic, phenicol antibiotic, penem	antibiotic efflux	46	97.7
	Loose	tetA(58)		protein homolog model	major facilitator superfamily (MFS) antibiotic efflux pump	tetracycline antibiotic	antibiotic efflux	31.28	145.77
	Loose	Staphylococcus aureus mupB conferring resistance to mupirocin		protein homolog model	antibiotic-resistant isoleucyl-tRNA synthetase (ileS)	mupirocin-like antibiotic	antibiotic target alteration	22.87	92.06
	Loose	NmcR		protein homolog model	NmcA beta-lactamase	carbapenem, cephalosporin, cephamycin, penam	antibiotic inactivation	35.11	102.71
	Loose	Acinetobacter baumannii AbaQ		protein homolog model	major facilitator superfamily (MFS) antibiotic efflux pump	fluoroquinolone antibiotic	antibiotic efflux	32.95	105.53
	Loose	emeA		protein homolog model	multidrug and toxic compound extrusion (MATE) transporter	disinfecting agents and antiseptics	antibiotic efflux	27.27	115.27
	Loose	sta		protein homolog model	streptothricin acetyltransferase (SAT)	nucleoside antibiotic	antibiotic inactivation	34.65	78.31
	Loose	Staphylococcus aureus fusA with mutation conferring resistance to fusidic acid	H457Q	protein variant model	antibiotic resistant fusA	fusidane antibiotic	antibiotic target alteration	27.56	76.33
	Loose	TaeA		protein homolog model	ATP-binding cassette (ABC) antibiotic efflux pump	pleuromutilin antibiotic	antibiotic efflux	39.8	85.65
	Loose	Escherichia coli soxS with mutation conferring antibiotic resistance		protein overexpression model	ATP-binding cassette (ABC) antibiotic efflux pump, major facilitator superfamily (MFS) antibiotic efflux pump, resistance-nodulation-cell division (RND) antibiotic efflux pump, General Bacterial Porin with reduced permeability to beta-lactams	fluoroquinolone antibiotic, monobactam, carbapenem, cephalosporin, glycylcycline, cephamycin, penam, tetracycline antibiotic, rifamycin antibiotic, phenicol antibiotic, penem, disinfecting agents and antiseptics	antibiotic target alteration, antibiotic efflux, reduced permeability to antibiotic	55.77	270.09
	Loose	smeR		protein homolog model	resistance-nodulation-cell division (RND) antibiotic efflux pump	aminoglycoside antibiotic, cephalosporin, cephamycin, penam	antibiotic efflux	46.15	100
	Loose	basS		protein homolog model	pmr phosphoethanolamine transferase	peptide antibiotic	antibiotic target alteration, antibiotic efflux	28.28	99.37
	Loose	vanR gene in vanE cluster		protein homolog model	glycopeptide resistance gene cluster, vanR	glycopeptide antibiotic	antibiotic target alteration	36.12	103.93
	Loose	mreA		protein homolog model	major facilitator superfamily (MFS) antibiotic efflux pump	macrolide antibiotic	antibiotic efflux	36.21	100.64
	Loose	Staphylococcus aureus mupA conferring resistance to mupirocin		protein homolog model	antibiotic-resistant isoleucyl-tRNA synthetase (ileS)	mupirocin-like antibiotic	antibiotic target alteration	29.14	91.6
	Loose	Acinetobacter baumannii AbaQ		protein homolog model	major facilitator superfamily (MFS) antibiotic efflux pump	fluoroquinolone antibiotic	antibiotic efflux	21.81	102.07
	Loose	rosB		protein homolog model	major facilitator superfamily (MFS) antibiotic efflux pump	peptide antibiotic	antibiotic efflux	28.62	110.12
	Loose	dfrA3		protein homolog model	trimethoprim resistant dihydrofolate reductase dfr	diaminopyrimidine antibiotic	antibiotic target replacement	51.25	120.99
	Loose	Erm(34)		protein homolog model	Erm 23S ribosomal RNA methyltransferase	macrolide antibiotic, lincosamide antibiotic, streptogramin antibiotic, streptogramin A antibiotic, streptogramin B antibiotic	antibiotic target alteration	24.23	97.15
	Loose	LptD		protein homolog model	ATP-binding cassette (ABC) antibiotic efflux pump	carbapenem, peptide antibiotic, aminocoumarin antibiotic, rifamycin antibiotic	antibiotic efflux	82.32	100.26
	Loose	mtrA		protein homolog model	resistance-nodulation-cell division (RND) antibiotic efflux pump	macrolide antibiotic, penam	antibiotic efflux	26.47	97.01
	Loose	macB		protein homolog model	ATP-binding cassette (ABC) antibiotic efflux pump	macrolide antibiotic	antibiotic efflux	35.12	36.02
	Loose	D-Ala-D-Ala ligase	D295G, P313L	protein variant model	Van ligase	glycopeptide antibiotic	antibiotic target alteration	32.44	87.18
	Loose	oleC		protein homolog model	ATP-binding cassette (ABC) antibiotic efflux pump	macrolide antibiotic	antibiotic efflux	31.13	94.77
	Loose	msbA		protein homolog model	ATP-binding cassette (ABC) antibiotic efflux pump	nitroimidazole antibiotic	antibiotic efflux	28.94	45.53
	Loose	macB		protein homolog model	ATP-binding cassette (ABC) antibiotic efflux pump	macrolide antibiotic	antibiotic efflux	35.59	53.26
	Loose	adeL		protein homolog model	resistance-nodulation-cell division (RND) antibiotic efflux pump	fluoroquinolone antibiotic, tetracycline antibiotic	antibiotic efflux	35.76	90.21
	Loose	CAR-1		protein homolog model	CAR beta-lactamase	carbapenem	antibiotic inactivation	34.83	73.39
	Loose	Klebsiella pneumoniae OmpK37		protein homolog model	General Bacterial Porin with reduced permeability to beta-lactams	monobactam, carbapenem, cephalosporin, cephamycin, penam, penem	reduced permeability to antibiotic	59.73	93.85
	Loose	Escherichia coli soxS with mutation conferring antibiotic resistance		protein overexpression model	ATP-binding cassette (ABC) antibiotic efflux pump, major facilitator superfamily (MFS) antibiotic efflux pump, resistance-nodulation-cell division (RND) antibiotic efflux pump, General Bacterial Porin with reduced permeability to beta-lactams	fluoroquinolone antibiotic, monobactam, carbapenem, cephalosporin, glycylcycline, cephamycin, penam, tetracycline antibiotic, rifamycin antibiotic, phenicol antibiotic, penem, disinfecting agents and antiseptics	antibiotic target alteration, antibiotic efflux, reduced permeability to antibiotic	46.23	266.36
	Loose	mtrA		protein homolog model	resistance-nodulation-cell division (RND) antibiotic efflux pump	macrolide antibiotic, penam	antibiotic efflux	25.83	94.35
	Loose	adeL		protein homolog model	resistance-nodulation-cell division (RND) antibiotic efflux pump	fluoroquinolone antibiotic, tetracycline antibiotic	antibiotic efflux	32.67	91.99
	Loose	bcrA		protein homolog model	ATP-binding cassette (ABC) antibiotic efflux pump	peptide antibiotic	antibiotic efflux	23.73	161.44
	Loose	TxR		protein homolog model	ATP-binding cassette (ABC) antibiotic efflux pump	tetracycline antibiotic	antibiotic efflux	40.65	164.78
	Loose	leuO		protein homolog model	major facilitator superfamily (MFS) antibiotic efflux pump	nucleoside antibiotic, disinfecting agents and antiseptics	antibiotic efflux	23.91	95.22
	Loose	vatD		protein homolog model	streptogramin vat acetyltransferase	streptogramin antibiotic, streptogramin A antibiotic	antibiotic inactivation	34.33	100.98
	Loose	Nocardia farcinica rox		protein homolog model	rifampin monooxygenase	rifamycin antibiotic	antibiotic inactivation	31.76	117.12
	Loose	efpA		protein homolog model	major facilitator superfamily (MFS) antibiotic efflux pump	rifamycin antibiotic, isoniazid-like antibiotic	antibiotic efflux	27.68	76.04
	Loose	macB		protein homolog model	ATP-binding cassette (ABC) antibiotic efflux pump	macrolide antibiotic	antibiotic efflux	35.16	39.6
	Loose	SST-1		protein homolog model	SST beta-lactamase	cephalosporin	antibiotic inactivation	25.6	101.85
	Loose	cmlv		protein homolog model	chloramphenicol phosphotransferase	phenicol antibiotic	antibiotic inactivation	26.99	96.79
	Loose	baeR		protein overexpression model	resistance-nodulation-cell division (RND) antibiotic efflux pump	aminoglycoside antibiotic, aminocoumarin antibiotic	antibiotic efflux	40.18	95.42
	Loose	smeS		protein homolog model	resistance-nodulation-cell division (RND) antibiotic efflux pump	aminoglycoside antibiotic, cephalosporin, cephamycin, penam	antibiotic efflux	31.37	92.29
	Loose	YajC		protein homolog model	resistance-nodulation-cell division (RND) antibiotic efflux pump	fluoroquinolone antibiotic, cephalosporin, glycylcycline, penam, tetracycline antibiotic, oxazolidinone antibiotic, glycopeptide antibiotic, rifamycin antibiotic, phenicol antibiotic, disinfecting agents and antiseptics	antibiotic efflux	46.9	98.21
	Loose	hp1181		protein homolog model	major facilitator superfamily (MFS) antibiotic efflux pump	fluoroquinolone antibiotic, tetracycline antibiotic, nitroimidazole antibiotic	antibiotic efflux	34.56	102.48
	Loose	tetA(60)		protein homolog model	ATP-binding cassette (ABC) antibiotic efflux pump	tetracycline antibiotic	antibiotic efflux	35.15	101.9
	Loose	tetB(60)		protein homolog model	ATP-binding cassette (ABC) antibiotic efflux pump	tetracycline antibiotic	antibiotic efflux	32.64	102.42
	Loose	vatB		protein homolog model	streptogramin vat acetyltransferase	streptogramin antibiotic, streptogramin A antibiotic	antibiotic inactivation	37.14	86.32
	Loose	rosB		protein homolog model	major facilitator superfamily (MFS) antibiotic efflux pump	peptide antibiotic	antibiotic efflux	74.64	99.11
	Loose	rosA		protein homolog model	major facilitator superfamily (MFS) antibiotic efflux pump	peptide antibiotic	antibiotic efflux	71.18	99.02
	Loose	golS		protein homolog model	resistance-nodulation-cell division (RND) antibiotic efflux pump	monobactam, carbapenem, cephalosporin, cephamycin, penam, phenicol antibiotic, penem	antibiotic efflux	42.86	87.66
	Loose	msbA		protein homolog model	ATP-binding cassette (ABC) antibiotic efflux pump	nitroimidazole antibiotic	antibiotic efflux	29.41	38.66
	Loose	macB		protein homolog model	ATP-binding cassette (ABC) antibiotic efflux pump	macrolide antibiotic	antibiotic efflux	38.64	35.4
	Loose	NmcR		protein homolog model	NmcA beta-lactamase	carbapenem, cephalosporin, cephamycin, penam	antibiotic inactivation	31.25	104.41
	Loose	evgA		protein homolog model	major facilitator superfamily (MFS) antibiotic efflux pump, resistance-nodulation-cell division (RND) antibiotic efflux pump	macrolide antibiotic, fluoroquinolone antibiotic, penam, tetracycline antibiotic	antibiotic efflux	32.34	102.94
	Loose	basS		protein homolog model	pmr phosphoethanolamine transferase	peptide antibiotic	antibiotic target alteration, antibiotic efflux	24.74	101.05
	Loose	arlR		protein homolog model	major facilitator superfamily (MFS) antibiotic efflux pump	fluoroquinolone antibiotic, disinfecting agents and antiseptics	antibiotic efflux	40	103.65
	Loose	OprM		protein homolog model	resistance-nodulation-cell division (RND) antibiotic efflux pump	macrolide antibiotic, fluoroquinolone antibiotic, monobactam, aminoglycoside antibiotic, carbapenem, cephalosporin, cephamycin, penam, tetracycline antibiotic, peptide antibiotic, aminocoumarin antibiotic, diaminopyrimidine antibiotic, sulfonamide antibiotic, phenicol antibiotic, penem, disinfecting agents and antiseptics	antibiotic efflux	44.59	94.85
	Loose	MexV		protein homolog model	resistance-nodulation-cell division (RND) antibiotic efflux pump	macrolide antibiotic, fluoroquinolone antibiotic, tetracycline antibiotic, phenicol antibiotic, disinfecting agents and antiseptics	antibiotic efflux	24.45	108.24
	Loose	MuxC		protein homolog model	resistance-nodulation-cell division (RND) antibiotic efflux pump	macrolide antibiotic, monobactam, tetracycline antibiotic, aminocoumarin antibiotic	antibiotic efflux	23	101.06
	Loose	almE		protein homolog model	polymyxin resistance operon, alm glycyltransferase	peptide antibiotic	antibiotic target alteration	30.31	232.55
	Loose	oleC		protein homolog model	ATP-binding cassette (ABC) antibiotic efflux pump	macrolide antibiotic	antibiotic efflux	28.24	83.38
	Loose	mef(E)		protein homolog model	major facilitator superfamily (MFS) antibiotic efflux pump	macrolide antibiotic	antibiotic efflux	22.19	103.23
	Loose	leuO		protein homolog model	major facilitator superfamily (MFS) antibiotic efflux pump	nucleoside antibiotic, disinfecting agents and antiseptics	antibiotic efflux	22.78	95.54
	Loose	ParS		protein homolog model	resistance-nodulation-cell division (RND) antibiotic efflux pump, Outer Membrane Porin (Opr)	macrolide antibiotic, fluoroquinolone antibiotic, monobactam, aminoglycoside antibiotic, carbapenem, cephalosporin, cephamycin, penam, tetracycline antibiotic, phenicol antibiotic, penem, disinfecting agents and antiseptics	antibiotic efflux, reduced permeability to antibiotic	24.61	128.97
	Loose	Pseudomonas aeruginosa CpxR		protein homolog model	resistance-nodulation-cell division (RND) antibiotic efflux pump	macrolide antibiotic, fluoroquinolone antibiotic, monobactam, aminoglycoside antibiotic, carbapenem, cephalosporin, cephamycin, penam, tetracycline antibiotic, peptide antibiotic, aminocoumarin antibiotic, diaminopyrimidine antibiotic, sulfonamide antibiotic, phenicol antibiotic, penem	antibiotic efflux	25.56	100.44
	Loose	CrcB		protein homolog model	multidrug and toxic compound extrusion (MATE) transporter	aminoglycoside antibiotic	antibiotic efflux	32.26	92.7
	Loose	leuO		protein homolog model	major facilitator superfamily (MFS) antibiotic efflux pump	nucleoside antibiotic, disinfecting agents and antiseptics	antibiotic efflux	26.2	100.96
	Loose	Helicobacter pylori pbp2 mutants conferring resistance to amoxicillin	E572G	protein variant model	Penicillin-binding protein mutations conferring resistance to beta-lactam antibiotics	cephalosporin, cephamycin, penam	antibiotic target alteration	30.52	107.65
	Loose	Bifidobacterium bifidum ileS conferring resistance to mupirocin		protein homolog model	antibiotic-resistant isoleucyl-tRNA synthetase (ileS)	mupirocin-like antibiotic	antibiotic target alteration	26.98	77.69
	Loose	macB		protein homolog model	ATP-binding cassette (ABC) antibiotic efflux pump	macrolide antibiotic	antibiotic efflux	37.44	37.42
	Loose	Streptomyces venezuelae rox		protein homolog model	rifampin monooxygenase	rifamycin antibiotic	antibiotic inactivation	23.68	82.14
	Loose	EstT		protein homolog model	macrolide esterase	macrolide antibiotic	antibiotic inactivation	18.91	83.01
	Loose	kdpD		protein homolog model	kdpDE	aminoglycoside antibiotic	antibiotic efflux	26.15	101.02
	Loose	OmpA		protein homolog model	General Bacterial Porin with reduced permeability to peptide antibiotics	peptide antibiotic	reduced permeability to antibiotic	34.88	46.26
	Loose	salD		protein homolog model	sal-type ABC-F protein	lincosamide antibiotic, streptogramin antibiotic, streptogramin A antibiotic, pleuromutilin antibiotic	antibiotic target protection	27.54	90.07
	Loose	bcrA		protein homolog model	ATP-binding cassette (ABC) antibiotic efflux pump	peptide antibiotic	antibiotic efflux	32.2	115.03
	Loose	NmcR		protein homolog model	NmcA beta-lactamase	carbapenem, cephalosporin, cephamycin, penam	antibiotic inactivation	29.69	107.46
	Loose	Brucella suis mprF		protein homolog model	defensin resistant mprF	peptide antibiotic	antibiotic target alteration	26.93	36.14
	Loose	tetA(58)		protein homolog model	major facilitator superfamily (MFS) antibiotic efflux pump	tetracycline antibiotic	antibiotic efflux	40.79	168.51
	Loose	farA		protein homolog model	major facilitator superfamily (MFS) antibiotic efflux pump	antibacterial free fatty acids	antibiotic efflux	29.8	86.2
	Loose	macB		protein homolog model	ATP-binding cassette (ABC) antibiotic efflux pump	macrolide antibiotic	antibiotic efflux	39.17	37.27
	Loose	MCR-4.2		protein homolog model	MCR phosphoethanolamine transferase	peptide antibiotic	antibiotic target alteration	22.61	97.41
	Loose	optrA		protein homolog model	Miscellaneous ABC-F subfamily ATP-binding cassette ribosomal protection proteins	oxazolidinone antibiotic, phenicol antibiotic	antibiotic target protection	32.14	80.92
	Loose	RanA		protein homolog model	ATP-binding cassette (ABC) antibiotic efflux pump	aminoglycoside antibiotic	antibiotic efflux	27.49	241.47
	Loose	RanA		protein homolog model	ATP-binding cassette (ABC) antibiotic efflux pump	aminoglycoside antibiotic	antibiotic efflux	32.71	146.12
	Loose	macB		protein homolog model	ATP-binding cassette (ABC) antibiotic efflux pump	macrolide antibiotic	antibiotic efflux	36.94	37.58
	Loose	macA		protein homolog model	ATP-binding cassette (ABC) antibiotic efflux pump	macrolide antibiotic	antibiotic efflux	36.08	94.64
	Loose	macB		protein homolog model	ATP-binding cassette (ABC) antibiotic efflux pump	macrolide antibiotic	antibiotic efflux	51.39	100.62
	Loose	NmcR		protein homolog model	NmcA beta-lactamase	carbapenem, cephalosporin, cephamycin, penam	antibiotic inactivation	27.96	105.76
	Loose	tetA(58)		protein homolog model	major facilitator superfamily (MFS) antibiotic efflux pump	tetracycline antibiotic	antibiotic efflux	27.87	74.34
	Loose	msbA		protein homolog model	ATP-binding cassette (ABC) antibiotic efflux pump	nitroimidazole antibiotic	antibiotic efflux	28.54	98.45
	Loose	lmrD		protein homolog model	ATP-binding cassette (ABC) antibiotic efflux pump	lincosamide antibiotic	antibiotic efflux	24.24	88.55
	Loose	adeL		protein homolog model	resistance-nodulation-cell division (RND) antibiotic efflux pump	fluoroquinolone antibiotic, tetracycline antibiotic	antibiotic efflux	29.68	89.61
	Loose	Mycobacterium tuberculosis rpsA mutations conferring resistance to pyrazinamide	D123A	protein variant model	pyrazinamide resistant rpsA	pyrazine antibiotic	antibiotic target alteration	45.4	115.8
	Loose	Mycobacterium tuberculosis ndh with mutation conferring resistance to isoniazid	G313R	protein variant model	antibiotic resistant ndh	isoniazid-like antibiotic	antibiotic target alteration	27.1	93.74
	Loose	Enterococcus faecalis cls with mutation conferring resistance to daptomycin	H215R	protein variant model	daptomycin resistant cls	peptide antibiotic	antibiotic target alteration	26.09	101.04
	Loose	Mycobacterium tuberculosis pncA mutations conferring resistance to pyrazinamide	T47S	protein variant model	Pyrazinamide resistant pncA	pyrazine antibiotic	antibiotic target alteration	35.47	114.52
	Loose	Staphylococcus aureus pgsA mutations conferring resistance to daptomycin	K66R	protein variant model	daptomycin resistant pgsA	peptide antibiotic	antibiotic target alteration	33.33	94.79
	Loose	Mycobacterium tuberculosis kasA mutant conferring resistance to isoniazid	D66N	protein variant model	antibiotic resistant kasA	isoniazid-like antibiotic	antibiotic target alteration	26.59	760.34
	Loose	Clostridioides difficile gyrA conferring resistance to fluoroquinolones	P116A	protein variant model	fluoroquinolone resistant gyrA	fluoroquinolone antibiotic	antibiotic target alteration	50.06	108.29
	Loose	Helicobacter pylori pbp1 mutants conferring resistance to amoxicillin	N562Y, A201V	protein variant model	Penicillin-binding protein mutations conferring resistance to beta-lactam antibiotics	cephalosporin, cephamycin, penam	antibiotic target alteration	28.74	116.84
	Loose	Mycobacterium tuberculosis thyA with mutation conferring resistance to para-aminosalicylic acid	H75N	protein variant model	aminosalicylate resistant thymidylate synthase	salicylic acid antibiotic	antibiotic target alteration	66.29	100.38
	Loose	Mycobacterium tuberculosis inhA mutations conferring resistance to isoniazid	V78A	protein variant model	isoniazid resistant inhA	isoniazid-like antibiotic	antibiotic target alteration	22.66	109.29
	Loose	Clostridioides difficile gyrB conferring resistance to fluoroquinolones	V423F, I139R	protein variant model	fluoroquinolone resistant gyrB	fluoroquinolone antibiotic	antibiotic target alteration	39.39	98.9
	Loose	Neisseria gonorrhoeae pilQ gene conferring resistance to beta-lactam	E666K	protein variant model	Penicillin-binding protein mutations conferring resistance to beta-lactam antibiotics	cephalosporin, cephamycin, penam	antibiotic target alteration	33.18	54.99
	Loose	Clostridioides difficile gyrB conferring resistance to fluoroquinolones	I139R	protein variant model	fluoroquinolone resistant gyrB	fluoroquinolone antibiotic	antibiotic target alteration	58.36	126.22
	Loose	Mycobacterium tuberculosis gidB mutation conferring resistance to streptomycin	Q127P	protein variant model	antibiotic resistant gidB	aminoglycoside antibiotic	antibiotic target alteration	35.51	92.41
	Loose	Mycobacterium tuberculosis katG mutations conferring resistance to isoniazid	S17T, A139V, Q224E, A243S, L427I	protein variant model	isoniazid resistant katG	isoniazid-like antibiotic	antibiotic target alteration	56.65	98.11
	Loose	Helicobacter pylori rpoB mutation conferring resistance to rifampicin	K2068R	protein variant model	rifamycin-resistant beta-subunit of RNA polymerase (rpoB)	fluoroquinolone antibiotic, rifamycin antibiotic	antibiotic target alteration, antibiotic target replacement	54.65	48.69
	Loose	Helicobacter pylori pbp1 mutants conferring resistance to amoxicillin	T593A, I450V	protein variant model	Penicillin-binding protein mutations conferring resistance to beta-lactam antibiotics	cephalosporin, cephamycin, penam	antibiotic target alteration	30.67	128.07
	Loose	Helicobacter pylori rdxA mutation conferring resistance to metronidazole	T31E	protein variant model	Antibiotic resistant Helicobacter pylori nitroreductase	nitroimidazole antibiotic	antibiotic target alteration	29.38	103.33
	Loose	nalD		protein overexpression model	resistance-nodulation-cell division (RND) antibiotic efflux pump	macrolide antibiotic, fluoroquinolone antibiotic, monobactam, carbapenem, cephalosporin, cephamycin, penam, tetracycline antibiotic, peptide antibiotic, aminocoumarin antibiotic, diaminopyrimidine antibiotic, sulfonamide antibiotic, phenicol antibiotic, penem	antibiotic efflux	37.5	100
	Loose	MexS		protein overexpression model	resistance-nodulation-cell division (RND) antibiotic efflux pump	fluoroquinolone antibiotic, diaminopyrimidine antibiotic, phenicol antibiotic	antibiotic efflux	22.52	101.77
	Loose	nalD		protein overexpression model	resistance-nodulation-cell division (RND) antibiotic efflux pump	macrolide antibiotic, fluoroquinolone antibiotic, monobactam, carbapenem, cephalosporin, cephamycin, penam, tetracycline antibiotic, peptide antibiotic, aminocoumarin antibiotic, diaminopyrimidine antibiotic, sulfonamide antibiotic, phenicol antibiotic, penem	antibiotic efflux	23.31	93.87
	Loose	Escherichia coli soxS with mutation conferring antibiotic resistance		protein overexpression model	ATP-binding cassette (ABC) antibiotic efflux pump, major facilitator superfamily (MFS) antibiotic efflux pump, resistance-nodulation-cell division (RND) antibiotic efflux pump, General Bacterial Porin with reduced permeability to beta-lactams	fluoroquinolone antibiotic, monobactam, carbapenem, cephalosporin, glycylcycline, cephamycin, penam, tetracycline antibiotic, rifamycin antibiotic, phenicol antibiotic, penem, disinfecting agents and antiseptics	antibiotic target alteration, antibiotic efflux, reduced permeability to antibiotic	24.11	260.75
	Loose	Escherichia coli soxS with mutation conferring antibiotic resistance		protein overexpression model	ATP-binding cassette (ABC) antibiotic efflux pump, major facilitator superfamily (MFS) antibiotic efflux pump, resistance-nodulation-cell division (RND) antibiotic efflux pump, General Bacterial Porin with reduced permeability to beta-lactams	fluoroquinolone antibiotic, monobactam, carbapenem, cephalosporin, glycylcycline, cephamycin, penam, tetracycline antibiotic, rifamycin antibiotic, phenicol antibiotic, penem, disinfecting agents and antiseptics	antibiotic target alteration, antibiotic efflux, reduced permeability to antibiotic	34.74	259.81
	Loose	Escherichia coli soxS with mutation conferring antibiotic resistance		protein overexpression model	ATP-binding cassette (ABC) antibiotic efflux pump, major facilitator superfamily (MFS) antibiotic efflux pump, resistance-nodulation-cell division (RND) antibiotic efflux pump, General Bacterial Porin with reduced permeability to beta-lactams	fluoroquinolone antibiotic, monobactam, carbapenem, cephalosporin, glycylcycline, cephamycin, penam, tetracycline antibiotic, rifamycin antibiotic, phenicol antibiotic, penem, disinfecting agents and antiseptics	antibiotic target alteration, antibiotic efflux, reduced permeability to antibiotic	27.18	264.49
	Loose	MexS		protein overexpression model	resistance-nodulation-cell division (RND) antibiotic efflux pump	fluoroquinolone antibiotic, diaminopyrimidine antibiotic, phenicol antibiotic	antibiotic efflux	31.85	96.46
	Loose	nalC		protein overexpression model	resistance-nodulation-cell division (RND) antibiotic efflux pump	macrolide antibiotic, fluoroquinolone antibiotic, monobactam, carbapenem, cephalosporin, cephamycin, penam, tetracycline antibiotic, peptide antibiotic, aminocoumarin antibiotic, diaminopyrimidine antibiotic, sulfonamide antibiotic, phenicol antibiotic, penem	antibiotic efflux	34.92	92.49
	Loose	MexR		protein overexpression model	resistance-nodulation-cell division (RND) antibiotic efflux pump	macrolide antibiotic, fluoroquinolone antibiotic, monobactam, carbapenem, cephalosporin, cephamycin, penam, tetracycline antibiotic, peptide antibiotic, aminocoumarin antibiotic, diaminopyrimidine antibiotic, sulfonamide antibiotic, phenicol antibiotic, penem	antibiotic target alteration, antibiotic efflux	25.45	100.68

## Sheet: Klebsiella pneumoniae
	RGI	ARO Term	SNP	Detection	AMR	Drug	Resistance	% Identity of Matching Region	% Length of Reference Sequence
	Criteria			Criteria	Gene Family	Class	Mechanism
	Strict	Klebsiella pneumoniae KpnE		protein homolog model	small multidrug resistance (SMR) antibiotic efflux pump	macrolide antibiotic, aminoglycoside antibiotic, cephalosporin, tetracycline antibiotic, peptide antibiotic, rifamycin antibiotic, disinfecting agents and antiseptics	antibiotic efflux	99.17	100
	Strict	SHV-28		protein homolog model	SHV beta-lactamase	cephalosporin, penam	antibiotic inactivation	99.65	100
	Strict	marA		protein homolog model	resistance-nodulation-cell division (RND) antibiotic efflux pump, General Bacterial Porin with reduced permeability to beta-lactams	fluoroquinolone antibiotic, monobactam, carbapenem, cephalosporin, glycylcycline, cephamycin, penam, tetracycline antibiotic, rifamycin antibiotic, phenicol antibiotic, penem, disinfecting agents and antiseptics	antibiotic efflux, reduced permeability to antibiotic	92.74	97.64
	Strict	Escherichia coli AcrAB-TolC with MarR mutations conferring resistance to ciprofloxacin and tetracycline		protein overexpression model	resistance-nodulation-cell division (RND) antibiotic efflux pump	fluoroquinolone antibiotic, cephalosporin, glycylcycline, penam, tetracycline antibiotic, rifamycin antibiotic, phenicol antibiotic, disinfecting agents and antiseptics	antibiotic target alteration, antibiotic efflux	84.03	115.28
	Strict	H-NS		protein homolog model	major facilitator superfamily (MFS) antibiotic efflux pump, resistance-nodulation-cell division (RND) antibiotic efflux pump	macrolide antibiotic, fluoroquinolone antibiotic, cephalosporin, cephamycin, penam, tetracycline antibiotic	antibiotic efflux	94.07	98.54
	Strict	baeR		protein overexpression model	resistance-nodulation-cell division (RND) antibiotic efflux pump	aminoglycoside antibiotic, aminocoumarin antibiotic	antibiotic efflux	93.75	100
	Strict	MdtQ		protein homolog model	Outer Membrane Porin (Opr)	monobactam, carbapenem, cephalosporin, cephamycin, penam, penem	reduced permeability to antibiotic	99.79	100
	Strict	adeF		protein homolog model	resistance-nodulation-cell division (RND) antibiotic efflux pump	fluoroquinolone antibiotic, tetracycline antibiotic	antibiotic efflux	41.71	97.92
	Strict	adeF		protein homolog model	resistance-nodulation-cell division (RND) antibiotic efflux pump	fluoroquinolone antibiotic, tetracycline antibiotic	antibiotic efflux	61.15	99.15
	Strict	emrR		protein homolog model	major facilitator superfamily (MFS) antibiotic efflux pump	fluoroquinolone antibiotic	antibiotic efflux	92.57	100
	Strict	Klebsiella pneumoniae KpnG		protein homolog model	major facilitator superfamily (MFS) antibiotic efflux pump	macrolide antibiotic, fluoroquinolone antibiotic, aminoglycoside antibiotic, carbapenem, cephalosporin, penam, peptide antibiotic, penem	antibiotic efflux	99.74	100
	Strict	Klebsiella pneumoniae KpnH		protein homolog model	major facilitator superfamily (MFS) antibiotic efflux pump	macrolide antibiotic, fluoroquinolone antibiotic, aminoglycoside antibiotic, carbapenem, cephalosporin, penam, peptide antibiotic, penem	antibiotic efflux	93.95	100
	Strict	rsmA		protein homolog model	resistance-nodulation-cell division (RND) antibiotic efflux pump	fluoroquinolone antibiotic, diaminopyrimidine antibiotic, phenicol antibiotic	antibiotic efflux	85.25	100
	Strict	Escherichia coli EF-Tu mutants conferring resistance to Pulvomycin	R234F	protein variant model	elfamycin resistant EF-Tu	elfamycin antibiotic	antibiotic target alteration	97.97	96.33
	Strict	CRP		protein homolog model	resistance-nodulation-cell division (RND) antibiotic efflux pump	macrolide antibiotic, fluoroquinolone antibiotic, penam	antibiotic efflux	99.05	100
	Strict	ArnT		protein homolog model	pmr phosphoethanolamine transferase	peptide antibiotic	antibiotic target alteration	99.46	100
	Strict	eptB		protein homolog model	pmr phosphoethanolamine transferase	peptide antibiotic	antibiotic target alteration	99.46	97.04
	Strict	Escherichia coli EF-Tu mutants conferring resistance to Pulvomycin	R234F	protein variant model	elfamycin resistant EF-Tu	elfamycin antibiotic	antibiotic target alteration	97.97	96.33
	Strict	FosA6		protein homolog model	fosfomycin thiol transferase	phosphonic acid antibiotic	antibiotic inactivation	99.28	100
	Strict	leuO		protein homolog model	major facilitator superfamily (MFS) antibiotic efflux pump	nucleoside antibiotic, disinfecting agents and antiseptics	antibiotic efflux	83.44	100.64
	Strict	Haemophilus influenzae PBP3 conferring resistance to beta-lactam antibiotics	D350N, S357N	protein variant model	Penicillin-binding protein mutations conferring resistance to beta-lactam antibiotics	cephalosporin, cephamycin, penam	antibiotic target alteration	52.37	96.39
	Strict	vanG		protein homolog model	glycopeptide resistance gene cluster, Van ligase	glycopeptide antibiotic	antibiotic target alteration	38.66	104.58
	Strict	Shigella flexneri acrA		protein homolog model	resistance-nodulation-cell division (RND) antibiotic efflux pump	fluoroquinolone antibiotic, cephalosporin, glycylcycline, penam, tetracycline antibiotic, rifamycin antibiotic, phenicol antibiotic, disinfecting agents and antiseptics	antibiotic efflux	84.63	100
	Strict	msbA		protein homolog model	ATP-binding cassette (ABC) antibiotic efflux pump	nitroimidazole antibiotic	antibiotic efflux	92.78	100
	Strict	OmpA		protein homolog model	General Bacterial Porin with reduced permeability to peptide antibiotics	peptide antibiotic	reduced permeability to antibiotic	99.72	95.19
	Strict	Klebsiella pneumoniae OmpK37		protein homolog model	General Bacterial Porin with reduced permeability to beta-lactams	monobactam, carbapenem, cephalosporin, cephamycin, penam, penem	reduced permeability to antibiotic	94.01	102.67
	Strict	Escherichia coli UhpT with mutation conferring resistance to fosfomycin	E350Q	protein variant model	antibiotic-resistant UhpT	phosphonic acid antibiotic	antibiotic target alteration	95.03	100
	Perfect	Klebsiella pneumoniae KpnF		protein homolog model	small multidrug resistance (SMR) antibiotic efflux pump	macrolide antibiotic, aminoglycoside antibiotic, cephalosporin, tetracycline antibiotic, peptide antibiotic, rifamycin antibiotic, disinfecting agents and antiseptics	antibiotic efflux	100	100
	Perfect	oqxA		protein homolog model	resistance-nodulation-cell division (RND) antibiotic efflux pump	fluoroquinolone antibiotic, glycylcycline, tetracycline antibiotic, diaminopyrimidine antibiotic, nitrofuran antibiotic	antibiotic efflux	100	100
	Perfect	LptD		protein homolog model	ATP-binding cassette (ABC) antibiotic efflux pump	carbapenem, peptide antibiotic, aminocoumarin antibiotic, rifamycin antibiotic	antibiotic efflux	100	100
	Loose	leuO		protein homolog model	major facilitator superfamily (MFS) antibiotic efflux pump	nucleoside antibiotic, disinfecting agents and antiseptics	antibiotic efflux	22.22	96.18
	Loose	EstT		protein homolog model	macrolide esterase	macrolide antibiotic	antibiotic inactivation	32.53	83.01
	Loose	basR	L71R	protein variant model	pmr phosphoethanolamine transferase	peptide antibiotic	antibiotic target alteration, antibiotic efflux	25.49	108.14
	Loose	evgS		protein homolog model	major facilitator superfamily (MFS) antibiotic efflux pump, resistance-nodulation-cell division (RND) antibiotic efflux pump	macrolide antibiotic, fluoroquinolone antibiotic, penam, tetracycline antibiotic	antibiotic efflux	22.26	44.95
	Loose	leuO		protein homolog model	major facilitator superfamily (MFS) antibiotic efflux pump	nucleoside antibiotic, disinfecting agents and antiseptics	antibiotic efflux	19.77	98.09
	Loose	bcr-1		protein homolog model	major facilitator superfamily (MFS) antibiotic efflux pump	bicyclomycin-like antibiotic	antibiotic efflux	24.6	103.48
	Loose	Acinetobacter baumannii AbaQ		protein homolog model	major facilitator superfamily (MFS) antibiotic efflux pump	fluoroquinolone antibiotic	antibiotic efflux	23.4	98.39
	Loose	mtrA		protein homolog model	resistance-nodulation-cell division (RND) antibiotic efflux pump	macrolide antibiotic, penam	antibiotic efflux	32.35	93.02
	Loose	evgA		protein homolog model	major facilitator superfamily (MFS) antibiotic efflux pump, resistance-nodulation-cell division (RND) antibiotic efflux pump	macrolide antibiotic, fluoroquinolone antibiotic, penam, tetracycline antibiotic	antibiotic efflux	30.36	103.43
	Loose	Escherichia coli soxS with mutation conferring antibiotic resistance		protein overexpression model	ATP-binding cassette (ABC) antibiotic efflux pump, major facilitator superfamily (MFS) antibiotic efflux pump, resistance-nodulation-cell division (RND) antibiotic efflux pump, General Bacterial Porin with reduced permeability to beta-lactams	fluoroquinolone antibiotic, monobactam, carbapenem, cephalosporin, glycylcycline, cephamycin, penam, tetracycline antibiotic, rifamycin antibiotic, phenicol antibiotic, penem, disinfecting agents and antiseptics	antibiotic target alteration, antibiotic efflux, reduced permeability to antibiotic	40.59	292.52
	Loose	macB		protein homolog model	ATP-binding cassette (ABC) antibiotic efflux pump	macrolide antibiotic	antibiotic efflux	27.47	41.15
	Loose	bcrA		protein homolog model	ATP-binding cassette (ABC) antibiotic efflux pump	peptide antibiotic	antibiotic efflux	28.37	75.82
	Loose	cmlv		protein homolog model	chloramphenicol phosphotransferase	phenicol antibiotic	antibiotic inactivation	26.79	91.51
	Loose	AAC(6')-Iap		protein homolog model	AAC(6',)	aminoglycoside antibiotic	antibiotic inactivation	27.01	103.23
	Loose	AAC(6')-Iy		protein homolog model	AAC(6',)	aminoglycoside antibiotic	antibiotic inactivation	25.58	117.24
	Loose	adeL		protein homolog model	resistance-nodulation-cell division (RND) antibiotic efflux pump	fluoroquinolone antibiotic, tetracycline antibiotic	antibiotic efflux	31.09	83.38
	Loose	RanA		protein homolog model	ATP-binding cassette (ABC) antibiotic efflux pump	aminoglycoside antibiotic	antibiotic efflux	31.94	101.94
	Loose	mtrA		protein homolog model	resistance-nodulation-cell division (RND) antibiotic efflux pump	macrolide antibiotic, penam	antibiotic efflux	23.69	104.32
	Loose	Streptomyces lividans cmlR		protein homolog model	major facilitator superfamily (MFS) antibiotic efflux pump	phenicol antibiotic	antibiotic efflux	32.28	105.1
	Loose	NmcR		protein homolog model	NmcA beta-lactamase	carbapenem, cephalosporin, cephamycin, penam	antibiotic inactivation	26.32	104.07
	Loose	tet(47)		protein homolog model	tetracycline inactivation enzyme	tetracycline antibiotic	antibiotic inactivation	22.57	92.53
	Loose	Rv1877		protein homolog model	major facilitator superfamily (MFS) antibiotic efflux pump	fluoroquinolone antibiotic	antibiotic efflux	30.17	70.01
	Loose	adeL		protein homolog model	resistance-nodulation-cell division (RND) antibiotic efflux pump	fluoroquinolone antibiotic, tetracycline antibiotic	antibiotic efflux	26.5	87.24
	Loose	TriC		protein homolog model	resistance-nodulation-cell division (RND) antibiotic efflux pump	disinfecting agents and antiseptics	antibiotic efflux	48.8	100.89
	Loose	TriB		protein homolog model	resistance-nodulation-cell division (RND) antibiotic efflux pump	disinfecting agents and antiseptics	antibiotic efflux	39.17	107.3
	Loose	baeS		protein overexpression model	resistance-nodulation-cell division (RND) antibiotic efflux pump	aminoglycoside antibiotic, aminocoumarin antibiotic	antibiotic efflux	32.44	85.22
	Loose	adeR		protein homolog model	resistance-nodulation-cell division (RND) antibiotic efflux pump	glycylcycline, tetracycline antibiotic	antibiotic efflux	44.54	93.52
	Loose	adeL		protein homolog model	resistance-nodulation-cell division (RND) antibiotic efflux pump	fluoroquinolone antibiotic, tetracycline antibiotic	antibiotic efflux	29.97	89.61
	Loose	Pseudomonas aeruginosa CpxR		protein homolog model	resistance-nodulation-cell division (RND) antibiotic efflux pump	macrolide antibiotic, fluoroquinolone antibiotic, monobactam, aminoglycoside antibiotic, carbapenem, cephalosporin, cephamycin, penam, tetracycline antibiotic, peptide antibiotic, aminocoumarin antibiotic, diaminopyrimidine antibiotic, sulfonamide antibiotic, phenicol antibiotic, penem	antibiotic efflux	32.76	184.89
	Loose	smeS		protein homolog model	resistance-nodulation-cell division (RND) antibiotic efflux pump	aminoglycoside antibiotic, cephalosporin, cephamycin, penam	antibiotic efflux	23.23	142.18
	Loose	norA		protein homolog model	major facilitator superfamily (MFS) antibiotic efflux pump	fluoroquinolone antibiotic, disinfecting agents and antiseptics	antibiotic efflux	25.89	111.63
	Loose	MexL		protein homolog model	resistance-nodulation-cell division (RND) antibiotic efflux pump	macrolide antibiotic, tetracycline antibiotic, disinfecting agents and antiseptics	antibiotic efflux	30.7	90.57
	Loose	Acinetobacter baumannii AbaF		protein homolog model	major facilitator superfamily (MFS) antibiotic efflux pump	phosphonic acid antibiotic	antibiotic efflux	25.07	95.57
	Loose	adeL		protein homolog model	resistance-nodulation-cell division (RND) antibiotic efflux pump	fluoroquinolone antibiotic, tetracycline antibiotic	antibiotic efflux	37.59	88.43
	Loose	RanA		protein homolog model	ATP-binding cassette (ABC) antibiotic efflux pump	aminoglycoside antibiotic	antibiotic efflux	31.54	94.96
	Loose	tetA(58)		protein homolog model	major facilitator superfamily (MFS) antibiotic efflux pump	tetracycline antibiotic	antibiotic efflux	31.7	70.55
	Loose	NmcR		protein homolog model	NmcA beta-lactamase	carbapenem, cephalosporin, cephamycin, penam	antibiotic inactivation	26.62	99.32
	Loose	ParS		protein homolog model	resistance-nodulation-cell division (RND) antibiotic efflux pump, Outer Membrane Porin (Opr)	macrolide antibiotic, fluoroquinolone antibiotic, monobactam, aminoglycoside antibiotic, carbapenem, cephalosporin, cephamycin, penam, tetracycline antibiotic, phenicol antibiotic, penem, disinfecting agents and antiseptics	antibiotic efflux, reduced permeability to antibiotic	28.13	104.44
	Loose	ParR		protein homolog model	resistance-nodulation-cell division (RND) antibiotic efflux pump, Outer Membrane Porin (Opr)	macrolide antibiotic, fluoroquinolone antibiotic, monobactam, aminoglycoside antibiotic, carbapenem, cephalosporin, cephamycin, penam, tetracycline antibiotic, phenicol antibiotic, penem, disinfecting agents and antiseptics	antibiotic efflux, reduced permeability to antibiotic	35.19	104.68
	Loose	mecC		protein homolog model	methicillin resistant PBP2	penam	antibiotic target replacement	27.27	98.5
	Loose	adeL		protein homolog model	resistance-nodulation-cell division (RND) antibiotic efflux pump	fluoroquinolone antibiotic, tetracycline antibiotic	antibiotic efflux	31.23	88.13
	Loose	vmlR		protein homolog model	Miscellaneous ABC-F subfamily ATP-binding cassette ribosomal protection proteins	lincosamide antibiotic, streptogramin antibiotic, streptogramin A antibiotic, streptogramin B antibiotic, nucleoside antibiotic, pleuromutilin antibiotic	antibiotic target protection	29.06	104.39
	Loose	SatA		protein homolog model	streptothricin acetyltransferase (SAT)	nucleoside antibiotic	antibiotic inactivation	24.18	172.28
	Loose	msbA		protein homolog model	ATP-binding cassette (ABC) antibiotic efflux pump	nitroimidazole antibiotic	antibiotic efflux	35.42	92.44
	Loose	cmlv		protein homolog model	chloramphenicol phosphotransferase	phenicol antibiotic	antibiotic inactivation	29.49	88.07
	Loose	Acinetobacter baumannii AmvA		protein homolog model	major facilitator superfamily (MFS) antibiotic efflux pump	macrolide antibiotic, disinfecting agents and antiseptics	antibiotic efflux	53.28	101.42
	Loose	RanA		protein homolog model	ATP-binding cassette (ABC) antibiotic efflux pump	aminoglycoside antibiotic	antibiotic efflux	35.21	90.31
	Loose	macB		protein homolog model	ATP-binding cassette (ABC) antibiotic efflux pump	macrolide antibiotic	antibiotic efflux	35.47	40.22
	Loose	adeL		protein homolog model	resistance-nodulation-cell division (RND) antibiotic efflux pump	fluoroquinolone antibiotic, tetracycline antibiotic	antibiotic efflux	32.56	87.54
	Loose	tetA(58)		protein homolog model	major facilitator superfamily (MFS) antibiotic efflux pump	tetracycline antibiotic	antibiotic efflux	34.12	98.25
	Loose	Escherichia coli soxS with mutation conferring antibiotic resistance		protein overexpression model	ATP-binding cassette (ABC) antibiotic efflux pump, major facilitator superfamily (MFS) antibiotic efflux pump, resistance-nodulation-cell division (RND) antibiotic efflux pump, General Bacterial Porin with reduced permeability to beta-lactams	fluoroquinolone antibiotic, monobactam, carbapenem, cephalosporin, glycylcycline, cephamycin, penam, tetracycline antibiotic, rifamycin antibiotic, phenicol antibiotic, penem, disinfecting agents and antiseptics	antibiotic target alteration, antibiotic efflux, reduced permeability to antibiotic	32.63	270.09
	Loose	AAC(6')-Isa		protein homolog model	AAC(6',)	aminoglycoside antibiotic	antibiotic inactivation	26.6	122.29
	Loose	mdtG		protein homolog model	major facilitator superfamily (MFS) antibiotic efflux pump	phosphonic acid antibiotic	antibiotic efflux	26.47	99.26
	Loose	emrR		protein homolog model	major facilitator superfamily (MFS) antibiotic efflux pump	fluoroquinolone antibiotic	antibiotic efflux	29.03	81.82
	Loose	mdtN		protein homolog model	major facilitator superfamily (MFS) antibiotic efflux pump	nucleoside antibiotic, disinfecting agents and antiseptics	antibiotic efflux	34.95	86.88
	Loose	Escherichia coli soxS with mutation conferring antibiotic resistance		protein overexpression model	ATP-binding cassette (ABC) antibiotic efflux pump, major facilitator superfamily (MFS) antibiotic efflux pump, resistance-nodulation-cell division (RND) antibiotic efflux pump, General Bacterial Porin with reduced permeability to beta-lactams	fluoroquinolone antibiotic, monobactam, carbapenem, cephalosporin, glycylcycline, cephamycin, penam, tetracycline antibiotic, rifamycin antibiotic, phenicol antibiotic, penem, disinfecting agents and antiseptics	antibiotic target alteration, antibiotic efflux, reduced permeability to antibiotic	41.41	150.47
	Loose	cmlv		protein homolog model	chloramphenicol phosphotransferase	phenicol antibiotic	antibiotic inactivation	35.54	88.99
	Loose	adeL		protein homolog model	resistance-nodulation-cell division (RND) antibiotic efflux pump	fluoroquinolone antibiotic, tetracycline antibiotic	antibiotic efflux	27.73	99.11
	Loose	bcr-1		protein homolog model	major facilitator superfamily (MFS) antibiotic efflux pump	bicyclomycin-like antibiotic	antibiotic efflux	32.58	97.76
	Loose	hmrM		protein homolog model	multidrug and toxic compound extrusion (MATE) transporter	fluoroquinolone antibiotic, disinfecting agents and antiseptics	antibiotic efflux	44.62	98.49
	Loose	NmcR		protein homolog model	NmcA beta-lactamase	carbapenem, cephalosporin, cephamycin, penam	antibiotic inactivation	28.28	99.66
	Loose	PJM-1		protein homolog model	PJM beta-lactamase	carbapenem, cephalosporin, cephamycin, penam	antibiotic inactivation	28.57	92.36
	Loose	catIII		protein homolog model	chloramphenicol acetyltransferase (CAT)	phenicol antibiotic	antibiotic inactivation	26.92	106.57
	Loose	macB		protein homolog model	ATP-binding cassette (ABC) antibiotic efflux pump	macrolide antibiotic	antibiotic efflux	29.55	50.62
	Loose	bcrA		protein homolog model	ATP-binding cassette (ABC) antibiotic efflux pump	peptide antibiotic	antibiotic efflux	30	105.56
	Loose	tet(43)		protein homolog model	major facilitator superfamily (MFS) antibiotic efflux pump	tetracycline antibiotic	antibiotic efflux	28.64	98.27
	Loose	adeL		protein homolog model	resistance-nodulation-cell division (RND) antibiotic efflux pump	fluoroquinolone antibiotic, tetracycline antibiotic	antibiotic efflux	37.58	90.5
	Loose	RanA		protein homolog model	ATP-binding cassette (ABC) antibiotic efflux pump	aminoglycoside antibiotic	antibiotic efflux	30.33	106.98
	Loose	adeL		protein homolog model	resistance-nodulation-cell division (RND) antibiotic efflux pump	fluoroquinolone antibiotic, tetracycline antibiotic	antibiotic efflux	27.82	87.83
	Loose	NmcR		protein homolog model	NmcA beta-lactamase	carbapenem, cephalosporin, cephamycin, penam	antibiotic inactivation	39.51	98.31
	Loose	tetA(58)		protein homolog model	major facilitator superfamily (MFS) antibiotic efflux pump	tetracycline antibiotic	antibiotic efflux	31.4	60.35
	Loose	RanA		protein homolog model	ATP-binding cassette (ABC) antibiotic efflux pump	aminoglycoside antibiotic	antibiotic efflux	33.33	137.98
	Loose	mdtM		protein homolog model	major facilitator superfamily (MFS) antibiotic efflux pump	fluoroquinolone antibiotic, lincosamide antibiotic, nucleoside antibiotic, phenicol antibiotic, disinfecting agents and antiseptics	antibiotic efflux	59.55	100
	Loose	macB		protein homolog model	ATP-binding cassette (ABC) antibiotic efflux pump	macrolide antibiotic	antibiotic efflux	36.96	37.27
	Loose	tetA(58)		protein homolog model	major facilitator superfamily (MFS) antibiotic efflux pump	tetracycline antibiotic	antibiotic efflux	30.18	79.59
	Loose	macB		protein homolog model	ATP-binding cassette (ABC) antibiotic efflux pump	macrolide antibiotic	antibiotic efflux	35	39.91
	Loose	adeL		protein homolog model	resistance-nodulation-cell division (RND) antibiotic efflux pump	fluoroquinolone antibiotic, tetracycline antibiotic	antibiotic efflux	33.33	88.13
	Loose	EstT		protein homolog model	macrolide esterase	macrolide antibiotic	antibiotic inactivation	25.32	94.12
	Loose	Nocardia farcinica rox		protein homolog model	rifampin monooxygenase	rifamycin antibiotic	antibiotic inactivation	32.71	117.12
	Loose	macB		protein homolog model	ATP-binding cassette (ABC) antibiotic efflux pump	macrolide antibiotic	antibiotic efflux	32.46	38.66
	Loose	Acinetobacter baumannii AbaQ		protein homolog model	major facilitator superfamily (MFS) antibiotic efflux pump	fluoroquinolone antibiotic	antibiotic efflux	25.24	101.38
	Loose	Type A NfxB		protein overexpression model	resistance-nodulation-cell division (RND) antibiotic efflux pump	macrolide antibiotic, fluoroquinolone antibiotic, cephalosporin, penam, tetracycline antibiotic, aminocoumarin antibiotic, diaminopyrimidine antibiotic, phenicol antibiotic	antibiotic efflux	26.28	113.37
	Loose	novA		protein homolog model	ATP-binding cassette (ABC) antibiotic efflux pump	aminocoumarin antibiotic	antibiotic efflux	30.36	40.33
	Loose	MexG		protein homolog model	resistance-nodulation-cell division (RND) antibiotic efflux pump	fluoroquinolone antibiotic, tetracycline antibiotic, disinfecting agents and antiseptics	antibiotic efflux	34.75	88.51
	Loose	MexL		protein homolog model	resistance-nodulation-cell division (RND) antibiotic efflux pump	macrolide antibiotic, tetracycline antibiotic, disinfecting agents and antiseptics	antibiotic efflux	34.67	99.06
	Loose	MexK		protein homolog model	resistance-nodulation-cell division (RND) antibiotic efflux pump	macrolide antibiotic, tetracycline antibiotic, disinfecting agents and antiseptics	antibiotic efflux	42.25	100.49
	Loose	MexJ		protein homolog model	resistance-nodulation-cell division (RND) antibiotic efflux pump	macrolide antibiotic, tetracycline antibiotic, disinfecting agents and antiseptics	antibiotic efflux	33.53	100.54
	Loose	adeN		protein homolog model	resistance-nodulation-cell division (RND) antibiotic efflux pump	macrolide antibiotic, fluoroquinolone antibiotic, lincosamide antibiotic, carbapenem, cephalosporin, tetracycline antibiotic, rifamycin antibiotic, diaminopyrimidine antibiotic, phenicol antibiotic, penem	antibiotic efflux	24.36	94.01
	Loose	tetA(58)		protein homolog model	major facilitator superfamily (MFS) antibiotic efflux pump	tetracycline antibiotic	antibiotic efflux	29.3	73.76
	Loose	mdtH		protein homolog model	major facilitator superfamily (MFS) antibiotic efflux pump	fluoroquinolone antibiotic	antibiotic efflux	27.95	101.99
	Loose	rphB		protein homolog model	rifampin phosphotransferase	rifamycin antibiotic	antibiotic inactivation	35.65	89.59
	Loose	srmB		protein homolog model	Miscellaneous ABC-F subfamily ATP-binding cassette ribosomal protection proteins	macrolide antibiotic	antibiotic target protection	34.8	45.27
	Loose	leuO		protein homolog model	major facilitator superfamily (MFS) antibiotic efflux pump	nucleoside antibiotic, disinfecting agents and antiseptics	antibiotic efflux	36	96.82
	Loose	RanA		protein homolog model	ATP-binding cassette (ABC) antibiotic efflux pump	aminoglycoside antibiotic	antibiotic efflux	29.55	129.46
	Loose	RanA		protein homolog model	ATP-binding cassette (ABC) antibiotic efflux pump	aminoglycoside antibiotic	antibiotic efflux	30.4	130.62
	Loose	evgS		protein homolog model	major facilitator superfamily (MFS) antibiotic efflux pump, resistance-nodulation-cell division (RND) antibiotic efflux pump	macrolide antibiotic, fluoroquinolone antibiotic, penam, tetracycline antibiotic	antibiotic efflux	40.59	28.15
	Loose	evgA		protein homolog model	major facilitator superfamily (MFS) antibiotic efflux pump, resistance-nodulation-cell division (RND) antibiotic efflux pump	macrolide antibiotic, fluoroquinolone antibiotic, penam, tetracycline antibiotic	antibiotic efflux	24.64	105.88
	Loose	RanA		protein homolog model	ATP-binding cassette (ABC) antibiotic efflux pump	aminoglycoside antibiotic	antibiotic efflux	29.09	101.55
	Loose	golS		protein homolog model	resistance-nodulation-cell division (RND) antibiotic efflux pump	monobactam, carbapenem, cephalosporin, cephamycin, penam, phenicol antibiotic, penem	antibiotic efflux	27.73	225.97
	Loose	OmpA		protein homolog model	General Bacterial Porin with reduced permeability to peptide antibiotics	peptide antibiotic	reduced permeability to antibiotic	32.45	151.07
	Loose	adeL		protein homolog model	resistance-nodulation-cell division (RND) antibiotic efflux pump	fluoroquinolone antibiotic, tetracycline antibiotic	antibiotic efflux	32.31	88.72
	Loose	Acinetobacter baumannii AbaF		protein homolog model	major facilitator superfamily (MFS) antibiotic efflux pump	phosphonic acid antibiotic	antibiotic efflux	29.37	100.47
	Loose	leuO		protein homolog model	major facilitator superfamily (MFS) antibiotic efflux pump	nucleoside antibiotic, disinfecting agents and antiseptics	antibiotic efflux	25.5	98.09
	Loose	AAC(6')-Iap		protein homolog model	AAC(6',)	aminoglycoside antibiotic	antibiotic inactivation	30.77	101.94
	Loose	adeL		protein homolog model	resistance-nodulation-cell division (RND) antibiotic efflux pump	fluoroquinolone antibiotic, tetracycline antibiotic	antibiotic efflux	29.03	88.13
	Loose	tetA(60)		protein homolog model	ATP-binding cassette (ABC) antibiotic efflux pump	tetracycline antibiotic	antibiotic efflux	27.01	41.28
	Loose	tetA(58)		protein homolog model	major facilitator superfamily (MFS) antibiotic efflux pump	tetracycline antibiotic	antibiotic efflux	27.05	84.84
	Loose	leuO		protein homolog model	major facilitator superfamily (MFS) antibiotic efflux pump	nucleoside antibiotic, disinfecting agents and antiseptics	antibiotic efflux	24.6	99.68
	Loose	vanT gene in vanC cluster		protein homolog model	glycopeptide resistance gene cluster, vanT	glycopeptide antibiotic	antibiotic target alteration	32.62	51
	Loose	almE		protein homolog model	polymyxin resistance operon, alm glycyltransferase	peptide antibiotic	antibiotic target alteration	22.1	102.88
	Loose	chrB		protein homolog model	non-erm 23S ribosomal RNA methyltransferase (G748)	macrolide antibiotic, lincosamide antibiotic	antibiotic target alteration	38.46	94.29
	Loose	Neisseria gonorrhoeae PBP2 conferring resistance to beta-lactam antibiotics	G542S	protein variant model	Penicillin-binding protein mutations conferring resistance to beta-lactam antibiotics	cephalosporin, cephamycin, penam	antibiotic target alteration	34.67	100
	Loose	lfrA		protein homolog model	major facilitator superfamily (MFS) antibiotic efflux pump	fluoroquinolone antibiotic	antibiotic efflux	29.14	90.48
	Loose	lmrC		protein homolog model	Miscellaneous ABC-F subfamily ATP-binding cassette ribosomal protection proteins	lincosamide antibiotic	antibiotic target protection	31.15	45.45
	Loose	tetB(46)		protein homolog model	ATP-binding cassette (ABC) antibiotic efflux pump	tetracycline antibiotic	antibiotic efflux	29.02	87.2
	Loose	lmrB		protein homolog model	ATP-binding cassette (ABC) antibiotic efflux pump	lincosamide antibiotic, nucleoside antibiotic	antibiotic efflux	24.03	99.16
	Loose	evgA		protein homolog model	major facilitator superfamily (MFS) antibiotic efflux pump, resistance-nodulation-cell division (RND) antibiotic efflux pump	macrolide antibiotic, fluoroquinolone antibiotic, penam, tetracycline antibiotic	antibiotic efflux	26.57	106.86
	Loose	sdiA		protein homolog model	resistance-nodulation-cell division (RND) antibiotic efflux pump	fluoroquinolone antibiotic, cephalosporin, glycylcycline, penam, tetracycline antibiotic, rifamycin antibiotic, phenicol antibiotic, disinfecting agents and antiseptics	antibiotic efflux	66.67	100
	Loose	macB		protein homolog model	ATP-binding cassette (ABC) antibiotic efflux pump	macrolide antibiotic	antibiotic efflux	38.77	38.82
	Loose	Klebsiella pneumoniae OmpK37		protein homolog model	General Bacterial Porin with reduced permeability to beta-lactams	monobactam, carbapenem, cephalosporin, cephamycin, penam, penem	reduced permeability to antibiotic	69.61	101.87
	Loose	adeL		protein homolog model	resistance-nodulation-cell division (RND) antibiotic efflux pump	fluoroquinolone antibiotic, tetracycline antibiotic	antibiotic efflux	40	68.55
	Loose	NmcR		protein homolog model	NmcA beta-lactamase	carbapenem, cephalosporin, cephamycin, penam	antibiotic inactivation	29.34	107.12
	Loose	leuO		protein homolog model	major facilitator superfamily (MFS) antibiotic efflux pump	nucleoside antibiotic, disinfecting agents and antiseptics	antibiotic efflux	24	97.13
	Loose	MdtK		protein homolog model	multidrug and toxic compound extrusion (MATE) transporter	fluoroquinolone antibiotic	antibiotic efflux	83.26	100.84
	Loose	NmcR		protein homolog model	NmcA beta-lactamase	carbapenem, cephalosporin, cephamycin, penam	antibiotic inactivation	26.83	103.05
	Loose	Acinetobacter baumannii AbaF		protein homolog model	major facilitator superfamily (MFS) antibiotic efflux pump	phosphonic acid antibiotic	antibiotic efflux	38.19	102.33
	Loose	adeL		protein homolog model	resistance-nodulation-cell division (RND) antibiotic efflux pump	fluoroquinolone antibiotic, tetracycline antibiotic	antibiotic efflux	29	94.36
	Loose	Staphylococcus aureus fusA with mutation conferring resistance to fusidic acid	V90I	protein variant model	antibiotic resistant fusA	fusidane antibiotic	antibiotic target alteration	59.11	101.01
	Loose	adeL		protein homolog model	resistance-nodulation-cell division (RND) antibiotic efflux pump	fluoroquinolone antibiotic, tetracycline antibiotic	antibiotic efflux	23.2	87.83
	Loose	bcrA		protein homolog model	ATP-binding cassette (ABC) antibiotic efflux pump	peptide antibiotic	antibiotic efflux	29.35	80.39
	Loose	arnA		protein homolog model	pmr phosphoethanolamine transferase	peptide antibiotic	antibiotic target alteration	28.34	50.45
	Loose	ugd		protein homolog model	pmr phosphoethanolamine transferase	peptide antibiotic	antibiotic target alteration	82.73	100
	Loose	smeS		protein homolog model	resistance-nodulation-cell division (RND) antibiotic efflux pump	aminoglycoside antibiotic, cephalosporin, cephamycin, penam	antibiotic efflux	26.34	132.33
	Loose	Pseudomonas aeruginosa CpxR		protein homolog model	resistance-nodulation-cell division (RND) antibiotic efflux pump	macrolide antibiotic, fluoroquinolone antibiotic, monobactam, aminoglycoside antibiotic, carbapenem, cephalosporin, cephamycin, penam, tetracycline antibiotic, peptide antibiotic, aminocoumarin antibiotic, diaminopyrimidine antibiotic, sulfonamide antibiotic, phenicol antibiotic, penem	antibiotic efflux	29.07	103.56
	Loose	evgA		protein homolog model	major facilitator superfamily (MFS) antibiotic efflux pump, resistance-nodulation-cell division (RND) antibiotic efflux pump	macrolide antibiotic, fluoroquinolone antibiotic, penam, tetracycline antibiotic	antibiotic efflux	23.4	99.51
	Loose	mdtA		protein homolog model	resistance-nodulation-cell division (RND) antibiotic efflux pump	aminocoumarin antibiotic	antibiotic efflux	79.52	99.28
	Loose	mdtB		protein homolog model	resistance-nodulation-cell division (RND) antibiotic efflux pump	aminocoumarin antibiotic	antibiotic efflux	89.88	87.4
	Loose	mdtB		protein homolog model	resistance-nodulation-cell division (RND) antibiotic efflux pump	aminocoumarin antibiotic	antibiotic efflux	91.87	11.83
	Loose	mdtC		protein homolog model	resistance-nodulation-cell division (RND) antibiotic efflux pump	aminocoumarin antibiotic	antibiotic efflux	91.61	100
	Loose	emrY		protein homolog model	major facilitator superfamily (MFS) antibiotic efflux pump	tetracycline antibiotic	antibiotic efflux	28.77	91.99
	Loose	baeS		protein overexpression model	resistance-nodulation-cell division (RND) antibiotic efflux pump	aminoglycoside antibiotic, aminocoumarin antibiotic	antibiotic efflux	76.37	105.35
	Loose	adeL		protein homolog model	resistance-nodulation-cell division (RND) antibiotic efflux pump	fluoroquinolone antibiotic, tetracycline antibiotic	antibiotic efflux	28.22	88.13
	Loose	AAC(6')-Iap		protein homolog model	AAC(6',)	aminoglycoside antibiotic	antibiotic inactivation	32.38	98.71
	Loose	evgA		protein homolog model	major facilitator superfamily (MFS) antibiotic efflux pump, resistance-nodulation-cell division (RND) antibiotic efflux pump	macrolide antibiotic, fluoroquinolone antibiotic, penam, tetracycline antibiotic	antibiotic efflux	29.63	117.16
	Loose	tetA(58)		protein homolog model	major facilitator superfamily (MFS) antibiotic efflux pump	tetracycline antibiotic	antibiotic efflux	30.32	91.84
	Loose	bcrA		protein homolog model	ATP-binding cassette (ABC) antibiotic efflux pump	peptide antibiotic	antibiotic efflux	25.88	165.36
	Loose	adeL		protein homolog model	resistance-nodulation-cell division (RND) antibiotic efflux pump	fluoroquinolone antibiotic, tetracycline antibiotic	antibiotic efflux	21.25	85.46
	Loose	RanA		protein homolog model	ATP-binding cassette (ABC) antibiotic efflux pump	aminoglycoside antibiotic	antibiotic efflux	29.72	205.04
	Loose	bcr-1		protein homolog model	major facilitator superfamily (MFS) antibiotic efflux pump	bicyclomycin-like antibiotic	antibiotic efflux	36.44	99
	Loose	SST-1		protein homolog model	SST beta-lactamase	cephalosporin	antibiotic inactivation	32.98	113.23
	Loose	YojI		protein homolog model	ATP-binding cassette (ABC) antibiotic efflux pump	peptide antibiotic	antibiotic efflux	83.91	100
	Loose	Klebsiella pneumoniae OmpK37		protein homolog model	General Bacterial Porin with reduced permeability to beta-lactams	monobactam, carbapenem, cephalosporin, cephamycin, penam, penem	reduced permeability to antibiotic	82.39	52.67
	Loose	evgS		protein homolog model	major facilitator superfamily (MFS) antibiotic efflux pump, resistance-nodulation-cell division (RND) antibiotic efflux pump	macrolide antibiotic, fluoroquinolone antibiotic, penam, tetracycline antibiotic	antibiotic efflux	32.48	79.03
	Loose	Acinetobacter baumannii AbaQ		protein homolog model	major facilitator superfamily (MFS) antibiotic efflux pump	fluoroquinolone antibiotic	antibiotic efflux	37.92	99.08
	Loose	NmcR		protein homolog model	NmcA beta-lactamase	carbapenem, cephalosporin, cephamycin, penam	antibiotic inactivation	31.65	104.41
	Loose	RanA		protein homolog model	ATP-binding cassette (ABC) antibiotic efflux pump	aminoglycoside antibiotic	antibiotic efflux	32.35	99.61
	Loose	vanH gene in vanO cluster		protein homolog model	vanH, glycopeptide resistance gene cluster	glycopeptide antibiotic	antibiotic target alteration	28	108
	Loose	leuO		protein homolog model	major facilitator superfamily (MFS) antibiotic efflux pump	nucleoside antibiotic, disinfecting agents and antiseptics	antibiotic efflux	23.13	96.18
	Loose	vanR gene in vanG cluster		protein homolog model	glycopeptide resistance gene cluster, vanR	glycopeptide antibiotic	antibiotic target alteration	30.23	104.26
	Loose	adeL		protein homolog model	resistance-nodulation-cell division (RND) antibiotic efflux pump	fluoroquinolone antibiotic, tetracycline antibiotic	antibiotic efflux	36.99	91.39
	Loose	rphB		protein homolog model	rifampin phosphotransferase	rifamycin antibiotic	antibiotic inactivation	35.06	65.05
	Loose	macB		protein homolog model	ATP-binding cassette (ABC) antibiotic efflux pump	macrolide antibiotic	antibiotic efflux	38.12	56.52
	Loose	AAC(6')-If		protein homolog model	AAC(6',)	aminoglycoside antibiotic	antibiotic inactivation	31.75	97.92
	Loose	arnA		protein homolog model	pmr phosphoethanolamine transferase	peptide antibiotic	antibiotic target alteration	25.97	32.18
	Loose	NmcR		protein homolog model	NmcA beta-lactamase	carbapenem, cephalosporin, cephamycin, penam	antibiotic inactivation	26.89	102.71
	Loose	MCR-9.1		protein homolog model	MCR phosphoethanolamine transferase	peptide antibiotic	antibiotic target alteration	28.57	115.4
	Loose	cfrA		protein homolog model	Cfr 23S ribosomal RNA methyltransferase	lincosamide antibiotic, streptogramin antibiotic, streptogramin A antibiotic, oxazolidinone antibiotic, phenicol antibiotic, pleuromutilin antibiotic	antibiotic target alteration	33.81	111.17
	Loose	otr(B)		protein homolog model	major facilitator superfamily (MFS) antibiotic efflux pump	tetracycline antibiotic	antibiotic efflux	27.34	84.9
	Loose	TxR		protein homolog model	ATP-binding cassette (ABC) antibiotic efflux pump	tetracycline antibiotic	antibiotic efflux	41.06	139.94
	Loose	cpxA		protein homolog model	resistance-nodulation-cell division (RND) antibiotic efflux pump	aminoglycoside antibiotic, aminocoumarin antibiotic	antibiotic efflux	24.66	104.81
	Loose	tetB(P)		protein homolog model	tetracycline-resistant ribosomal protection protein	tetracycline antibiotic	antibiotic target protection	36.42	91.87
	Loose	tsnR		protein homolog model	non-erm 23S ribosomal RNA methyltransferase (A1067)	peptide antibiotic	antibiotic target alteration	29.73	133.7
	Loose	Acinetobacter baumannii AbaF		protein homolog model	major facilitator superfamily (MFS) antibiotic efflux pump	phosphonic acid antibiotic	antibiotic efflux	29.62	100.7
	Loose	OmpA		protein homolog model	General Bacterial Porin with reduced permeability to peptide antibiotics	peptide antibiotic	reduced permeability to antibiotic	30.1	42.78
	Loose	adeL		protein homolog model	resistance-nodulation-cell division (RND) antibiotic efflux pump	fluoroquinolone antibiotic, tetracycline antibiotic	antibiotic efflux	45.83	87.24
	Loose	marA		protein homolog model	resistance-nodulation-cell division (RND) antibiotic efflux pump, General Bacterial Porin with reduced permeability to beta-lactams	fluoroquinolone antibiotic, monobactam, carbapenem, cephalosporin, glycylcycline, cephamycin, penam, tetracycline antibiotic, rifamycin antibiotic, phenicol antibiotic, penem, disinfecting agents and antiseptics	antibiotic efflux, reduced permeability to antibiotic	48.08	95.28
	Loose	macB		protein homolog model	ATP-binding cassette (ABC) antibiotic efflux pump	macrolide antibiotic	antibiotic efflux	33.74	78.57
	Loose	vanH gene in vanO cluster		protein homolog model	vanH, glycopeptide resistance gene cluster	glycopeptide antibiotic	antibiotic target alteration	29	88.57
	Loose	evgA		protein homolog model	major facilitator superfamily (MFS) antibiotic efflux pump, resistance-nodulation-cell division (RND) antibiotic efflux pump	macrolide antibiotic, fluoroquinolone antibiotic, penam, tetracycline antibiotic	antibiotic efflux	37.04	114.22
	Loose	TxR		protein homolog model	ATP-binding cassette (ABC) antibiotic efflux pump	tetracycline antibiotic	antibiotic efflux	33.76	187.11
	Loose	adeL		protein homolog model	resistance-nodulation-cell division (RND) antibiotic efflux pump	fluoroquinolone antibiotic, tetracycline antibiotic	antibiotic efflux	31.13	89.61
	Loose	H-NS		protein homolog model	major facilitator superfamily (MFS) antibiotic efflux pump, resistance-nodulation-cell division (RND) antibiotic efflux pump	macrolide antibiotic, fluoroquinolone antibiotic, cephalosporin, cephamycin, penam, tetracycline antibiotic	antibiotic efflux	51.11	97.08
	Loose	RanA		protein homolog model	ATP-binding cassette (ABC) antibiotic efflux pump	aminoglycoside antibiotic	antibiotic efflux	32.19	155.04
	Loose	macB		protein homolog model	ATP-binding cassette (ABC) antibiotic efflux pump	macrolide antibiotic	antibiotic efflux	32.31	36.65
	Loose	TxR		protein homolog model	ATP-binding cassette (ABC) antibiotic efflux pump	tetracycline antibiotic	antibiotic efflux	38.56	162.26
	Loose	putative nickel/cobalt transporter		protein homolog model	metal transporters with antibiotic efflux	fluoroquinolone antibiotic, aminoglycoside antibiotic, isoniazid-like antibiotic	antibiotic efflux	43.61	90.59
	Loose	TxR		protein homolog model	ATP-binding cassette (ABC) antibiotic efflux pump	tetracycline antibiotic	antibiotic efflux	38.82	216.98
	Loose	macB		protein homolog model	ATP-binding cassette (ABC) antibiotic efflux pump	macrolide antibiotic	antibiotic efflux	28.51	42.39
	Loose	tetA(58)		protein homolog model	major facilitator superfamily (MFS) antibiotic efflux pump	tetracycline antibiotic	antibiotic efflux	28.51	75.51
	Loose	MexR		protein overexpression model	resistance-nodulation-cell division (RND) antibiotic efflux pump	macrolide antibiotic, fluoroquinolone antibiotic, monobactam, carbapenem, cephalosporin, cephamycin, penam, tetracycline antibiotic, peptide antibiotic, aminocoumarin antibiotic, diaminopyrimidine antibiotic, sulfonamide antibiotic, phenicol antibiotic, penem	antibiotic target alteration, antibiotic efflux	30.47	91.84
	Loose	adeL		protein homolog model	resistance-nodulation-cell division (RND) antibiotic efflux pump	fluoroquinolone antibiotic, tetracycline antibiotic	antibiotic efflux	29.51	87.54
	Loose	emrY		protein homolog model	major facilitator superfamily (MFS) antibiotic efflux pump	tetracycline antibiotic	antibiotic efflux	31.07	78.12
	Loose	tet(S)		protein homolog model	tetracycline-resistant ribosomal protection protein	tetracycline antibiotic	antibiotic target protection	33.82	74.1
	Loose	LlmA 23S ribosomal RNA methyltransferase		protein homolog model	Llm 23S ribosomal RNA methyltransferase	lincosamide antibiotic	antibiotic target alteration	29.63	151.22
	Loose	evgS		protein homolog model	major facilitator superfamily (MFS) antibiotic efflux pump, resistance-nodulation-cell division (RND) antibiotic efflux pump	macrolide antibiotic, fluoroquinolone antibiotic, penam, tetracycline antibiotic	antibiotic efflux	30.83	76.52
	Loose	Acinetobacter baumannii AbaQ		protein homolog model	major facilitator superfamily (MFS) antibiotic efflux pump	fluoroquinolone antibiotic	antibiotic efflux	24.29	103.69
	Loose	macB		protein homolog model	ATP-binding cassette (ABC) antibiotic efflux pump	macrolide antibiotic	antibiotic efflux	36.61	52.8
	Loose	TxR		protein homolog model	ATP-binding cassette (ABC) antibiotic efflux pump	tetracycline antibiotic	antibiotic efflux	40.14	203.46
	Loose	NmcR		protein homolog model	NmcA beta-lactamase	carbapenem, cephalosporin, cephamycin, penam	antibiotic inactivation	33.56	103.39
	Loose	OmpA		protein homolog model	General Bacterial Porin with reduced permeability to peptide antibiotics	peptide antibiotic	reduced permeability to antibiotic	36.67	151.6
	Loose	tetA(58)		protein homolog model	major facilitator superfamily (MFS) antibiotic efflux pump	tetracycline antibiotic	antibiotic efflux	31.48	79.88
	Loose	gadW		protein homolog model	resistance-nodulation-cell division (RND) antibiotic efflux pump	macrolide antibiotic, fluoroquinolone antibiotic, penam	antibiotic efflux	32.99	125.21
	Loose	leuO		protein homolog model	major facilitator superfamily (MFS) antibiotic efflux pump	nucleoside antibiotic, disinfecting agents and antiseptics	antibiotic efflux	38.03	98.09
	Loose	RanA		protein homolog model	ATP-binding cassette (ABC) antibiotic efflux pump	aminoglycoside antibiotic	antibiotic efflux	29.33	145.35
	Loose	lfrA		protein homolog model	major facilitator superfamily (MFS) antibiotic efflux pump	fluoroquinolone antibiotic	antibiotic efflux	31.77	93.85
	Loose	adeL		protein homolog model	resistance-nodulation-cell division (RND) antibiotic efflux pump	fluoroquinolone antibiotic, tetracycline antibiotic	antibiotic efflux	26.72	85.76
	Loose	mepR		protein homolog model	multidrug and toxic compound extrusion (MATE) transporter	glycylcycline, tetracycline antibiotic	antibiotic efflux	25	120.86
	Loose	mdtN		protein homolog model	major facilitator superfamily (MFS) antibiotic efflux pump	nucleoside antibiotic, disinfecting agents and antiseptics	antibiotic efflux	61.86	99.42
	Loose	mdtO		protein homolog model	major facilitator superfamily (MFS) antibiotic efflux pump	nucleoside antibiotic, disinfecting agents and antiseptics	antibiotic efflux	33.43	94.44
	Loose	mdtP		protein homolog model	major facilitator superfamily (MFS) antibiotic efflux pump	nucleoside antibiotic, disinfecting agents and antiseptics	antibiotic efflux	49.78	98.77
	Loose	adeL		protein homolog model	resistance-nodulation-cell division (RND) antibiotic efflux pump	fluoroquinolone antibiotic, tetracycline antibiotic	antibiotic efflux	26.74	88.72
	Loose	MexT		protein overexpression model	resistance-nodulation-cell division (RND) antibiotic efflux pump	fluoroquinolone antibiotic, diaminopyrimidine antibiotic, phenicol antibiotic	antibiotic efflux	26.74	89.05
	Loose	lfrA		protein homolog model	major facilitator superfamily (MFS) antibiotic efflux pump	fluoroquinolone antibiotic	antibiotic efflux	26.17	91.67
	Loose	Streptomyces venezuelae rox		protein homolog model	rifampin monooxygenase	rifamycin antibiotic	antibiotic inactivation	24.84	84.03
	Loose	Streptomyces venezuelae rox		protein homolog model	rifampin monooxygenase	rifamycin antibiotic	antibiotic inactivation	23.42	82.35
	Loose	vanH gene in vanB cluster		protein homolog model	vanH, glycopeptide resistance gene cluster	glycopeptide antibiotic	antibiotic target alteration	35.71	126.93
	Loose	NmcR		protein homolog model	NmcA beta-lactamase	carbapenem, cephalosporin, cephamycin, penam	antibiotic inactivation	21.54	100.68
	Loose	lfrA		protein homolog model	major facilitator superfamily (MFS) antibiotic efflux pump	fluoroquinolone antibiotic	antibiotic efflux	30.43	92.06
	Loose	macB		protein homolog model	ATP-binding cassette (ABC) antibiotic efflux pump	macrolide antibiotic	antibiotic efflux	30.65	41.77
	Loose	adeL		protein homolog model	resistance-nodulation-cell division (RND) antibiotic efflux pump	fluoroquinolone antibiotic, tetracycline antibiotic	antibiotic efflux	35.17	89.91
	Loose	Escherichia coli soxS with mutation conferring antibiotic resistance		protein overexpression model	ATP-binding cassette (ABC) antibiotic efflux pump, major facilitator superfamily (MFS) antibiotic efflux pump, resistance-nodulation-cell division (RND) antibiotic efflux pump, General Bacterial Porin with reduced permeability to beta-lactams	fluoroquinolone antibiotic, monobactam, carbapenem, cephalosporin, glycylcycline, cephamycin, penam, tetracycline antibiotic, rifamycin antibiotic, phenicol antibiotic, penem, disinfecting agents and antiseptics	antibiotic target alteration, antibiotic efflux, reduced permeability to antibiotic	32	270.09
	Loose	basR	L71R	protein variant model	pmr phosphoethanolamine transferase	peptide antibiotic	antibiotic target alteration, antibiotic efflux	53.74	99.1
	Loose	basS		protein homolog model	pmr phosphoethanolamine transferase	peptide antibiotic	antibiotic target alteration, antibiotic efflux	32.76	94.13
	Loose	TolC		protein homolog model	ATP-binding cassette (ABC) antibiotic efflux pump, major facilitator superfamily (MFS) antibiotic efflux pump, resistance-nodulation-cell division (RND) antibiotic efflux pump	macrolide antibiotic, fluoroquinolone antibiotic, aminoglycoside antibiotic, carbapenem, cephalosporin, glycylcycline, cephamycin, penam, tetracycline antibiotic, peptide antibiotic, aminocoumarin antibiotic, rifamycin antibiotic, phenicol antibiotic, penem, disinfecting agents and antiseptics	antibiotic efflux	83.33	98.79
	Loose	bacA		protein homolog model	undecaprenyl pyrophosphate related proteins	peptide antibiotic	antibiotic target alteration	89.38	100
	Loose	evgA		protein homolog model	major facilitator superfamily (MFS) antibiotic efflux pump, resistance-nodulation-cell division (RND) antibiotic efflux pump	macrolide antibiotic, fluoroquinolone antibiotic, penam, tetracycline antibiotic	antibiotic efflux	66.67	100
	Loose	evgS		protein homolog model	major facilitator superfamily (MFS) antibiotic efflux pump, resistance-nodulation-cell division (RND) antibiotic efflux pump	macrolide antibiotic, fluoroquinolone antibiotic, penam, tetracycline antibiotic	antibiotic efflux	48.22	90.23
	Loose	TxR		protein homolog model	ATP-binding cassette (ABC) antibiotic efflux pump	tetracycline antibiotic	antibiotic efflux	28.62	201.57
	Loose	oleC		protein homolog model	ATP-binding cassette (ABC) antibiotic efflux pump	macrolide antibiotic	antibiotic efflux	26.98	152.31
	Loose	bmr		protein homolog model	major facilitator superfamily (MFS) antibiotic efflux pump	fluoroquinolone antibiotic, nucleoside antibiotic, phenicol antibiotic, disinfecting agents and antiseptics	antibiotic efflux	21.04	111.31
	Loose	Acinetobacter baumannii AbaQ		protein homolog model	major facilitator superfamily (MFS) antibiotic efflux pump	fluoroquinolone antibiotic	antibiotic efflux	24.08	102.07
	Loose	Escherichia coli EF-Tu mutants conferring resistance to kirromycin	L121Q	protein variant model	elfamycin resistant EF-Tu	elfamycin antibiotic	antibiotic target alteration	29.92	227.41
	Loose	sul4		protein homolog model	sulfonamide resistant sul	sulfonamide antibiotic	antibiotic target replacement	42.01	98.26
	Loose	Staphylococcus aureus murA with mutation conferring resistance to fosfomycin	D278E	protein variant model	antibiotic-resistant murA transferase	phosphonic acid antibiotic	antibiotic target alteration	49.52	99.52
	Loose	RanB		protein homolog model	ATP-binding cassette (ABC) antibiotic efflux pump	aminoglycoside antibiotic	antibiotic efflux	29.05	102.77
	Loose	RanA		protein homolog model	ATP-binding cassette (ABC) antibiotic efflux pump	aminoglycoside antibiotic	antibiotic efflux	35.92	104.65
	Loose	tetA(58)		protein homolog model	major facilitator superfamily (MFS) antibiotic efflux pump	tetracycline antibiotic	antibiotic efflux	34.25	70.26
	Loose	evgS		protein homolog model	major facilitator superfamily (MFS) antibiotic efflux pump, resistance-nodulation-cell division (RND) antibiotic efflux pump	macrolide antibiotic, fluoroquinolone antibiotic, penam, tetracycline antibiotic	antibiotic efflux	26.59	65.08
	Loose	bcr-1		protein homolog model	major facilitator superfamily (MFS) antibiotic efflux pump	bicyclomycin-like antibiotic	antibiotic efflux	21.81	106.22
	Loose	oqxA		protein homolog model	resistance-nodulation-cell division (RND) antibiotic efflux pump	fluoroquinolone antibiotic, glycylcycline, tetracycline antibiotic, diaminopyrimidine antibiotic, nitrofuran antibiotic	antibiotic efflux	37.27	79.28
	Loose	adeL		protein homolog model	resistance-nodulation-cell division (RND) antibiotic efflux pump	fluoroquinolone antibiotic, tetracycline antibiotic	antibiotic efflux	31.51	91.69
	Loose	AcrS		protein homolog model	resistance-nodulation-cell division (RND) antibiotic efflux pump	fluoroquinolone antibiotic, cephalosporin, glycylcycline, cephamycin, penam, tetracycline antibiotic, rifamycin antibiotic, phenicol antibiotic, disinfecting agents and antiseptics	antibiotic efflux	53.54	98.64
	Loose	AcrE		protein homolog model	resistance-nodulation-cell division (RND) antibiotic efflux pump	fluoroquinolone antibiotic, cephalosporin, cephamycin, penam	antibiotic efflux	75.53	98.44
	Loose	AcrF		protein homolog model	resistance-nodulation-cell division (RND) antibiotic efflux pump	fluoroquinolone antibiotic, cephalosporin, cephamycin, penam	antibiotic efflux	86.43	100.19
	Loose	catB8		protein homolog model	chloramphenicol acetyltransferase (CAT)	phenicol antibiotic	antibiotic inactivation	32.94	87.62
	Loose	arnA		protein homolog model	pmr phosphoethanolamine transferase	peptide antibiotic	antibiotic target alteration	30.5	47.58
	Loose	golS		protein homolog model	resistance-nodulation-cell division (RND) antibiotic efflux pump	monobactam, carbapenem, cephalosporin, cephamycin, penam, phenicol antibiotic, penem	antibiotic efflux	34.88	91.56
	Loose	Staphylococcus aureus fusA with mutation conferring resistance to fusidic acid	V90I	protein variant model	antibiotic resistant fusA	fusidane antibiotic	antibiotic target alteration	59.43	101.59
	Loose	rosB		protein homolog model	major facilitator superfamily (MFS) antibiotic efflux pump	peptide antibiotic	antibiotic efflux	28.09	106.75
	Loose	optrA		protein homolog model	Miscellaneous ABC-F subfamily ATP-binding cassette ribosomal protection proteins	oxazolidinone antibiotic, phenicol antibiotic	antibiotic target protection	31.46	96.79
	Loose	cpxA		protein homolog model	resistance-nodulation-cell division (RND) antibiotic efflux pump	aminoglycoside antibiotic, aminocoumarin antibiotic	antibiotic efflux	31.72	98.69
	Loose	ParR		protein homolog model	resistance-nodulation-cell division (RND) antibiotic efflux pump, Outer Membrane Porin (Opr)	macrolide antibiotic, fluoroquinolone antibiotic, monobactam, aminoglycoside antibiotic, carbapenem, cephalosporin, cephamycin, penam, tetracycline antibiotic, phenicol antibiotic, penem, disinfecting agents and antiseptics	antibiotic efflux, reduced permeability to antibiotic	41.99	101.7
	Loose	RanA		protein homolog model	ATP-binding cassette (ABC) antibiotic efflux pump	aminoglycoside antibiotic	antibiotic efflux	27.98	137.98
	Loose	oleC		protein homolog model	ATP-binding cassette (ABC) antibiotic efflux pump	macrolide antibiotic	antibiotic efflux	28.82	72.92
	Loose	tetA(58)		protein homolog model	major facilitator superfamily (MFS) antibiotic efflux pump	tetracycline antibiotic	antibiotic efflux	31.76	74.34
	Loose	macB		protein homolog model	ATP-binding cassette (ABC) antibiotic efflux pump	macrolide antibiotic	antibiotic efflux	36.68	34.47
	Loose	fexB		protein homolog model	major facilitator superfamily (MFS) antibiotic efflux pump	phenicol antibiotic	antibiotic efflux	30.54	86.57
	Loose	arnA		protein homolog model	pmr phosphoethanolamine transferase	peptide antibiotic	antibiotic target alteration	69.85	99.85
	Loose	PmrF		protein homolog model	pmr phosphoethanolamine transferase	peptide antibiotic	antibiotic target alteration	83.69	101.55
	Loose	adeL		protein homolog model	resistance-nodulation-cell division (RND) antibiotic efflux pump	fluoroquinolone antibiotic, tetracycline antibiotic	antibiotic efflux	31.53	84.87
	Loose	macB		protein homolog model	ATP-binding cassette (ABC) antibiotic efflux pump	macrolide antibiotic	antibiotic efflux	27.4	39.44
	Loose	RanA		protein homolog model	ATP-binding cassette (ABC) antibiotic efflux pump	aminoglycoside antibiotic	antibiotic efflux	30.2	101.94
	Loose	adeL		protein homolog model	resistance-nodulation-cell division (RND) antibiotic efflux pump	fluoroquinolone antibiotic, tetracycline antibiotic	antibiotic efflux	40.97	88.72
	Loose	Acinetobacter baumannii AbaF		protein homolog model	major facilitator superfamily (MFS) antibiotic efflux pump	phosphonic acid antibiotic	antibiotic efflux	37.65	102.56
	Loose	RanA		protein homolog model	ATP-binding cassette (ABC) antibiotic efflux pump	aminoglycoside antibiotic	antibiotic efflux	26.51	130.62
	Loose	macB		protein homolog model	ATP-binding cassette (ABC) antibiotic efflux pump	macrolide antibiotic	antibiotic efflux	29.36	50.78
	Loose	OmpA		protein homolog model	General Bacterial Porin with reduced permeability to peptide antibiotics	peptide antibiotic	reduced permeability to antibiotic	34.48	58.82
	Loose	Acinetobacter baumannii AbaQ		protein homolog model	major facilitator superfamily (MFS) antibiotic efflux pump	fluoroquinolone antibiotic	antibiotic efflux	28.26	98.16
	Loose	vanH gene in vanO cluster		protein homolog model	vanH, glycopeptide resistance gene cluster	glycopeptide antibiotic	antibiotic target alteration	29.19	92.29
	Loose	lfrA		protein homolog model	major facilitator superfamily (MFS) antibiotic efflux pump	fluoroquinolone antibiotic	antibiotic efflux	29.17	89.48
	Loose	lmrC		protein homolog model	Miscellaneous ABC-F subfamily ATP-binding cassette ribosomal protection proteins	lincosamide antibiotic	antibiotic target protection	38.11	98
	Loose	vanT gene in vanE cluster		protein homolog model	glycopeptide resistance gene cluster, vanT	glycopeptide antibiotic	antibiotic target alteration	32	47.15
	Loose	macB		protein homolog model	ATP-binding cassette (ABC) antibiotic efflux pump	macrolide antibiotic	antibiotic efflux	30.8	79.66
	Loose	mtrA		protein homolog model	resistance-nodulation-cell division (RND) antibiotic efflux pump	macrolide antibiotic, penam	antibiotic efflux	33.33	130.23
	Loose	Escherichia coli EF-Tu mutants conferring resistance to Pulvomycin	R234F	protein variant model	elfamycin resistant EF-Tu	elfamycin antibiotic	antibiotic target alteration	30.34	149.88
	Loose	vatB		protein homolog model	streptogramin vat acetyltransferase	streptogramin antibiotic, streptogramin A antibiotic	antibiotic inactivation	38.46	128.77
	Loose	PmrF		protein homolog model	pmr phosphoethanolamine transferase	peptide antibiotic	antibiotic target alteration	24.47	101.55
	Loose	tetA(58)		protein homolog model	major facilitator superfamily (MFS) antibiotic efflux pump	tetracycline antibiotic	antibiotic efflux	36.78	88.92
	Loose	farA		protein homolog model	major facilitator superfamily (MFS) antibiotic efflux pump	antibacterial free fatty acids	antibiotic efflux	22.41	83.59
	Loose	tsnR		protein homolog model	non-erm 23S ribosomal RNA methyltransferase (A1067)	peptide antibiotic	antibiotic target alteration	26.35	80.74
	Loose	marA		protein homolog model	resistance-nodulation-cell division (RND) antibiotic efflux pump, General Bacterial Porin with reduced permeability to beta-lactams	fluoroquinolone antibiotic, monobactam, carbapenem, cephalosporin, glycylcycline, cephamycin, penam, tetracycline antibiotic, rifamycin antibiotic, phenicol antibiotic, penem, disinfecting agents and antiseptics	antibiotic efflux, reduced permeability to antibiotic	27.03	249.61
	Loose	mtrA		protein homolog model	resistance-nodulation-cell division (RND) antibiotic efflux pump	macrolide antibiotic, penam	antibiotic efflux	30.16	100
	Loose	adeL		protein homolog model	resistance-nodulation-cell division (RND) antibiotic efflux pump	fluoroquinolone antibiotic, tetracycline antibiotic	antibiotic efflux	36.21	90.21
	Loose	Rv1877		protein homolog model	major facilitator superfamily (MFS) antibiotic efflux pump	fluoroquinolone antibiotic	antibiotic efflux	41.13	72.34
	Loose	Escherichia coli AcrAB-TolC with AcrR mutation conferring resistance to ciprofloxacin, tetracycline, and ceftazidime		protein overexpression model	resistance-nodulation-cell division (RND) antibiotic efflux pump	fluoroquinolone antibiotic, cephalosporin, glycylcycline, penam, tetracycline antibiotic, rifamycin antibiotic, phenicol antibiotic, disinfecting agents and antiseptics	antibiotic target alteration, antibiotic efflux	27.78	100
	Loose	MexA		protein homolog model	resistance-nodulation-cell division (RND) antibiotic efflux pump	macrolide antibiotic, fluoroquinolone antibiotic, monobactam, carbapenem, cephalosporin, cephamycin, penam, tetracycline antibiotic, peptide antibiotic, aminocoumarin antibiotic, diaminopyrimidine antibiotic, sulfonamide antibiotic, phenicol antibiotic, penem	antibiotic efflux	51.87	97.65
	Loose	acrB		protein homolog model	resistance-nodulation-cell division (RND) antibiotic efflux pump	fluoroquinolone antibiotic, cephalosporin, glycylcycline, penam, tetracycline antibiotic, rifamycin antibiotic, phenicol antibiotic, disinfecting agents and antiseptics	antibiotic efflux	57.27	98.67
	Loose	smeC		protein homolog model	resistance-nodulation-cell division (RND) antibiotic efflux pump	aminoglycoside antibiotic, cephalosporin, cephamycin, penam	antibiotic efflux	43.88	96.39
	Loose	bcr-1		protein homolog model	major facilitator superfamily (MFS) antibiotic efflux pump	bicyclomycin-like antibiotic	antibiotic efflux	34.78	96.27
	Loose	leuO		protein homolog model	major facilitator superfamily (MFS) antibiotic efflux pump	nucleoside antibiotic, disinfecting agents and antiseptics	antibiotic efflux	28.73	129.94
	Loose	Staphylococcus aureus norA		protein homolog model	major facilitator superfamily (MFS) antibiotic efflux pump	fluoroquinolone antibiotic	antibiotic efflux	29.11	117.53
	Loose	cmx		protein homolog model	major facilitator superfamily (MFS) antibiotic efflux pump	phenicol antibiotic	antibiotic efflux	27.61	101.53
	Loose	evgA		protein homolog model	major facilitator superfamily (MFS) antibiotic efflux pump, resistance-nodulation-cell division (RND) antibiotic efflux pump	macrolide antibiotic, fluoroquinolone antibiotic, penam, tetracycline antibiotic	antibiotic efflux	27.23	96.57
	Loose	cmlB		protein homolog model	major facilitator superfamily (MFS) antibiotic efflux pump	phenicol antibiotic	antibiotic efflux	31.22	96.33
	Loose	Pseudomonas aeruginosa ampR with mutation conferring resistance to aztreonam	D135N	protein variant model	PDC beta-lactamase, ampR transcriptional regulator with mutation conferring resistance to monobactam antibiotics	monobactam, carbapenem, cephalosporin	antibiotic target alteration, antibiotic inactivation	33.79	103.72
	Loose	Acinetobacter baumannii AbaQ		protein homolog model	major facilitator superfamily (MFS) antibiotic efflux pump	fluoroquinolone antibiotic	antibiotic efflux	24.02	99.08
	Loose	bcr-1		protein homolog model	major facilitator superfamily (MFS) antibiotic efflux pump	bicyclomycin-like antibiotic	antibiotic efflux	28.83	97.51
	Loose	MexT		protein overexpression model	resistance-nodulation-cell division (RND) antibiotic efflux pump	fluoroquinolone antibiotic, diaminopyrimidine antibiotic, phenicol antibiotic	antibiotic efflux	22.02	91.93
	Loose	msbA		protein homolog model	ATP-binding cassette (ABC) antibiotic efflux pump	nitroimidazole antibiotic	antibiotic efflux	30.99	44.16
	Loose	macB		protein homolog model	ATP-binding cassette (ABC) antibiotic efflux pump	macrolide antibiotic	antibiotic efflux	31.28	77.8
	Loose	Klebsiella pneumoniae KpnH		protein homolog model	major facilitator superfamily (MFS) antibiotic efflux pump	macrolide antibiotic, fluoroquinolone antibiotic, aminoglycoside antibiotic, carbapenem, cephalosporin, penam, peptide antibiotic, penem	antibiotic efflux	31.53	90.82
	Loose	TxR		protein homolog model	ATP-binding cassette (ABC) antibiotic efflux pump	tetracycline antibiotic	antibiotic efflux	35.22	147.48
	Loose	cpxA		protein homolog model	resistance-nodulation-cell division (RND) antibiotic efflux pump	aminoglycoside antibiotic, aminocoumarin antibiotic	antibiotic efflux	26.32	76.37
	Loose	Streptomyces rimosus otr(A)		protein homolog model	tetracycline-resistant ribosomal protection protein	tetracycline antibiotic	antibiotic target protection	42.07	91.55
	Loose	msbA		protein homolog model	ATP-binding cassette (ABC) antibiotic efflux pump	nitroimidazole antibiotic	antibiotic efflux	31.78	86.43
	Loose	mtrA		protein homolog model	resistance-nodulation-cell division (RND) antibiotic efflux pump	macrolide antibiotic, penam	antibiotic efflux	26.75	92.36
	Loose	Escherichia coli soxS with mutation conferring antibiotic resistance		protein overexpression model	ATP-binding cassette (ABC) antibiotic efflux pump, major facilitator superfamily (MFS) antibiotic efflux pump, resistance-nodulation-cell division (RND) antibiotic efflux pump, General Bacterial Porin with reduced permeability to beta-lactams	fluoroquinolone antibiotic, monobactam, carbapenem, cephalosporin, glycylcycline, cephamycin, penam, tetracycline antibiotic, rifamycin antibiotic, phenicol antibiotic, penem, disinfecting agents and antiseptics	antibiotic target alteration, antibiotic efflux, reduced permeability to antibiotic	32.04	262.62
	Loose	cpxA		protein homolog model	resistance-nodulation-cell division (RND) antibiotic efflux pump	aminoglycoside antibiotic, aminocoumarin antibiotic	antibiotic efflux	94.75	100
	Loose	Pseudomonas aeruginosa CpxR		protein homolog model	resistance-nodulation-cell division (RND) antibiotic efflux pump	macrolide antibiotic, fluoroquinolone antibiotic, monobactam, aminoglycoside antibiotic, carbapenem, cephalosporin, cephamycin, penam, tetracycline antibiotic, peptide antibiotic, aminocoumarin antibiotic, diaminopyrimidine antibiotic, sulfonamide antibiotic, phenicol antibiotic, penem	antibiotic efflux	48.68	103.11
	Loose	NmcR		protein homolog model	NmcA beta-lactamase	carbapenem, cephalosporin, cephamycin, penam	antibiotic inactivation	31.62	102.37
	Loose	Escherichia coli soxS with mutation conferring antibiotic resistance		protein overexpression model	ATP-binding cassette (ABC) antibiotic efflux pump, major facilitator superfamily (MFS) antibiotic efflux pump, resistance-nodulation-cell division (RND) antibiotic efflux pump, General Bacterial Porin with reduced permeability to beta-lactams	fluoroquinolone antibiotic, monobactam, carbapenem, cephalosporin, glycylcycline, cephamycin, penam, tetracycline antibiotic, rifamycin antibiotic, phenicol antibiotic, penem, disinfecting agents and antiseptics	antibiotic target alteration, antibiotic efflux, reduced permeability to antibiotic	28.16	268.22
	Loose	adeL		protein homolog model	resistance-nodulation-cell division (RND) antibiotic efflux pump	fluoroquinolone antibiotic, tetracycline antibiotic	antibiotic efflux	26.12	90.5
	Loose	NmcR		protein homolog model	NmcA beta-lactamase	carbapenem, cephalosporin, cephamycin, penam	antibiotic inactivation	42.62	92.54
	Loose	NmcR		protein homolog model	NmcA beta-lactamase	carbapenem, cephalosporin, cephamycin, penam	antibiotic inactivation	27.56	100.34
	Loose	MexT		protein overexpression model	resistance-nodulation-cell division (RND) antibiotic efflux pump	fluoroquinolone antibiotic, diaminopyrimidine antibiotic, phenicol antibiotic	antibiotic efflux	31.23	88.76
	Loose	Mycobacterium tuberculosis rpoB mutations conferring resistance to rifampicin	S531G, H526S, D516G, L511R	protein variant model	rifamycin-resistant beta-subunit of RNA polymerase (rpoB)	rifamycin antibiotic	antibiotic target alteration, antibiotic target replacement	56.73	114.51
	Loose	evgS		protein homolog model	major facilitator superfamily (MFS) antibiotic efflux pump, resistance-nodulation-cell division (RND) antibiotic efflux pump	macrolide antibiotic, fluoroquinolone antibiotic, penam, tetracycline antibiotic	antibiotic efflux	30.04	38.76
	Loose	TxR		protein homolog model	ATP-binding cassette (ABC) antibiotic efflux pump	tetracycline antibiotic	antibiotic efflux	40.31	139.31
	Loose	apmA		protein homolog model	AAC(2',)	aminoglycoside antibiotic	antibiotic inactivation	31.45	55.11
	Loose	macB		protein homolog model	ATP-binding cassette (ABC) antibiotic efflux pump	macrolide antibiotic	antibiotic efflux	32.03	57.3
	Loose	abeM		protein homolog model	multidrug and toxic compound extrusion (MATE) transporter	fluoroquinolone antibiotic, disinfecting agents and antiseptics	antibiotic efflux	23.6	97.77
	Loose	vanT gene in vanG cluster		protein homolog model	glycopeptide resistance gene cluster, vanT	glycopeptide antibiotic	antibiotic target alteration	30.85	50.42
	Loose	macB		protein homolog model	ATP-binding cassette (ABC) antibiotic efflux pump	macrolide antibiotic	antibiotic efflux	30.61	146.12
	Loose	Escherichia coli soxS with mutation conferring antibiotic resistance		protein overexpression model	ATP-binding cassette (ABC) antibiotic efflux pump, major facilitator superfamily (MFS) antibiotic efflux pump, resistance-nodulation-cell division (RND) antibiotic efflux pump, General Bacterial Porin with reduced permeability to beta-lactams	fluoroquinolone antibiotic, monobactam, carbapenem, cephalosporin, glycylcycline, cephamycin, penam, tetracycline antibiotic, rifamycin antibiotic, phenicol antibiotic, penem, disinfecting agents and antiseptics	antibiotic target alteration, antibiotic efflux, reduced permeability to antibiotic	38.1	114.02
	Loose	RanA		protein homolog model	ATP-binding cassette (ABC) antibiotic efflux pump	aminoglycoside antibiotic	antibiotic efflux	30.36	132.95
	Loose	Escherichia coli soxS with mutation conferring antibiotic resistance		protein overexpression model	ATP-binding cassette (ABC) antibiotic efflux pump, major facilitator superfamily (MFS) antibiotic efflux pump, resistance-nodulation-cell division (RND) antibiotic efflux pump, General Bacterial Porin with reduced permeability to beta-lactams	fluoroquinolone antibiotic, monobactam, carbapenem, cephalosporin, glycylcycline, cephamycin, penam, tetracycline antibiotic, rifamycin antibiotic, phenicol antibiotic, penem, disinfecting agents and antiseptics	antibiotic target alteration, antibiotic efflux, reduced permeability to antibiotic	88.79	101.87
	Loose	Escherichia coli soxR with mutation conferring antibiotic resistance		protein overexpression model	ATP-binding cassette (ABC) antibiotic efflux pump, major facilitator superfamily (MFS) antibiotic efflux pump, resistance-nodulation-cell division (RND) antibiotic efflux pump	fluoroquinolone antibiotic, cephalosporin, glycylcycline, penam, tetracycline antibiotic, rifamycin antibiotic, phenicol antibiotic, disinfecting agents and antiseptics	antibiotic target alteration, antibiotic efflux	90.13	98.7
	Loose	adeL		protein homolog model	resistance-nodulation-cell division (RND) antibiotic efflux pump	fluoroquinolone antibiotic, tetracycline antibiotic	antibiotic efflux	28.02	86.94
	Loose	Pseudomonas aeruginosa CpxR		protein homolog model	resistance-nodulation-cell division (RND) antibiotic efflux pump	macrolide antibiotic, fluoroquinolone antibiotic, monobactam, aminoglycoside antibiotic, carbapenem, cephalosporin, cephamycin, penam, tetracycline antibiotic, peptide antibiotic, aminocoumarin antibiotic, diaminopyrimidine antibiotic, sulfonamide antibiotic, phenicol antibiotic, penem	antibiotic efflux	36.84	107.56
	Loose	macB		protein homolog model	ATP-binding cassette (ABC) antibiotic efflux pump	macrolide antibiotic	antibiotic efflux	32.38	78.57
	Loose	evgS		protein homolog model	major facilitator superfamily (MFS) antibiotic efflux pump, resistance-nodulation-cell division (RND) antibiotic efflux pump	macrolide antibiotic, fluoroquinolone antibiotic, penam, tetracycline antibiotic	antibiotic efflux	25.15	63.58
	Loose	macB		protein homolog model	ATP-binding cassette (ABC) antibiotic efflux pump	macrolide antibiotic	antibiotic efflux	28.44	35.09
	Loose	RanA		protein homolog model	ATP-binding cassette (ABC) antibiotic efflux pump	aminoglycoside antibiotic	antibiotic efflux	26.02	97.67
	Loose	Acinetobacter baumannii AbaF		protein homolog model	major facilitator superfamily (MFS) antibiotic efflux pump	phosphonic acid antibiotic	antibiotic efflux	34.49	116.55
	Loose	mtrA		protein homolog model	resistance-nodulation-cell division (RND) antibiotic efflux pump	macrolide antibiotic, penam	antibiotic efflux	36.84	103.65
	Loose	PmrF		protein homolog model	pmr phosphoethanolamine transferase	peptide antibiotic	antibiotic target alteration	31.88	137.27
	Loose	lmrD		protein homolog model	ATP-binding cassette (ABC) antibiotic efflux pump	lincosamide antibiotic	antibiotic efflux	28.54	106.48
	Loose	ykkD		protein homolog model	small multidrug resistance (SMR) antibiotic efflux pump	aminoglycoside antibiotic, tetracycline antibiotic, phenicol antibiotic	antibiotic efflux	44.66	100
	Loose	tsnR		protein homolog model	non-erm 23S ribosomal RNA methyltransferase (A1067)	peptide antibiotic	antibiotic target alteration	28.39	90
	Loose	mtrA		protein homolog model	resistance-nodulation-cell division (RND) antibiotic efflux pump	macrolide antibiotic, penam	antibiotic efflux	28.16	91.03
	Loose	gadX		protein homolog model	resistance-nodulation-cell division (RND) antibiotic efflux pump	macrolide antibiotic, fluoroquinolone antibiotic, penam	antibiotic efflux	32.67	105.84
	Loose	tetA(58)		protein homolog model	major facilitator superfamily (MFS) antibiotic efflux pump	tetracycline antibiotic	antibiotic efflux	30.33	145.77
	Loose	Staphylococcus aureus mupB conferring resistance to mupirocin		protein homolog model	antibiotic-resistant isoleucyl-tRNA synthetase (ileS)	mupirocin-like antibiotic	antibiotic target alteration	21.12	92.06
	Loose	macB		protein homolog model	ATP-binding cassette (ABC) antibiotic efflux pump	macrolide antibiotic	antibiotic efflux	33.18	55.28
	Loose	CRP		protein homolog model	resistance-nodulation-cell division (RND) antibiotic efflux pump	macrolide antibiotic, fluoroquinolone antibiotic, penam	antibiotic efflux	25.6	116.67
	Loose	oqxB		protein homolog model	resistance-nodulation-cell division (RND) antibiotic efflux pump	fluoroquinolone antibiotic, glycylcycline, tetracycline antibiotic, diaminopyrimidine antibiotic, nitrofuran antibiotic	antibiotic efflux	23.89	99.9
	Loose	MexV		protein homolog model	resistance-nodulation-cell division (RND) antibiotic efflux pump	macrolide antibiotic, fluoroquinolone antibiotic, tetracycline antibiotic, phenicol antibiotic, disinfecting agents and antiseptics	antibiotic efflux	25	111.7
	Loose	OprM		protein homolog model	resistance-nodulation-cell division (RND) antibiotic efflux pump	macrolide antibiotic, fluoroquinolone antibiotic, monobactam, aminoglycoside antibiotic, carbapenem, cephalosporin, cephamycin, penam, tetracycline antibiotic, peptide antibiotic, aminocoumarin antibiotic, diaminopyrimidine antibiotic, sulfonamide antibiotic, phenicol antibiotic, penem, disinfecting agents and antiseptics	antibiotic efflux	42.46	95.05
	Loose	arlR		protein homolog model	major facilitator superfamily (MFS) antibiotic efflux pump	fluoroquinolone antibiotic, disinfecting agents and antiseptics	antibiotic efflux	39.09	103.65
	Loose	basS		protein homolog model	pmr phosphoethanolamine transferase	peptide antibiotic	antibiotic target alteration, antibiotic efflux	30.45	100
	Loose	bcrA		protein homolog model	ATP-binding cassette (ABC) antibiotic efflux pump	peptide antibiotic	antibiotic efflux	35.37	298.69
	Loose	farA		protein homolog model	major facilitator superfamily (MFS) antibiotic efflux pump	antibacterial free fatty acids	antibiotic efflux	28.57	92.45
	Loose	tetA(58)		protein homolog model	major facilitator superfamily (MFS) antibiotic efflux pump	tetracycline antibiotic	antibiotic efflux	28.24	144.02
	Loose	MexT		protein overexpression model	resistance-nodulation-cell division (RND) antibiotic efflux pump	fluoroquinolone antibiotic, diaminopyrimidine antibiotic, phenicol antibiotic	antibiotic efflux	31.94	87.03
	Loose	mdtN		protein homolog model	major facilitator superfamily (MFS) antibiotic efflux pump	nucleoside antibiotic, disinfecting agents and antiseptics	antibiotic efflux	29.5	103.5
	Loose	mdtM		protein homolog model	major facilitator superfamily (MFS) antibiotic efflux pump	fluoroquinolone antibiotic, lincosamide antibiotic, nucleoside antibiotic, phenicol antibiotic, disinfecting agents and antiseptics	antibiotic efflux	76.11	100.49
	Loose	mtrA		protein homolog model	resistance-nodulation-cell division (RND) antibiotic efflux pump	macrolide antibiotic, penam	antibiotic efflux	22.5	98.34
	Loose	Acinetobacter baumannii AbaQ		protein homolog model	major facilitator superfamily (MFS) antibiotic efflux pump	fluoroquinolone antibiotic	antibiotic efflux	36.01	93.09
	Loose	TxR		protein homolog model	ATP-binding cassette (ABC) antibiotic efflux pump	tetracycline antibiotic	antibiotic efflux	29.88	289.62
	Loose	Streptomyces venezuelae rox		protein homolog model	rifampin monooxygenase	rifamycin antibiotic	antibiotic inactivation	25.22	82.77
	Loose	Staphylococcus aureus fusA with mutation conferring resistance to fusidic acid	H457Q	protein variant model	antibiotic resistant fusA	fusidane antibiotic	antibiotic target alteration	28.39	76.33
	Loose	TaeA		protein homolog model	ATP-binding cassette (ABC) antibiotic efflux pump	pleuromutilin antibiotic	antibiotic efflux	40.2	85.65
	Loose	Escherichia coli soxS with mutation conferring antibiotic resistance		protein overexpression model	ATP-binding cassette (ABC) antibiotic efflux pump, major facilitator superfamily (MFS) antibiotic efflux pump, resistance-nodulation-cell division (RND) antibiotic efflux pump, General Bacterial Porin with reduced permeability to beta-lactams	fluoroquinolone antibiotic, monobactam, carbapenem, cephalosporin, glycylcycline, cephamycin, penam, tetracycline antibiotic, rifamycin antibiotic, phenicol antibiotic, penem, disinfecting agents and antiseptics	antibiotic target alteration, antibiotic efflux, reduced permeability to antibiotic	55.77	270.09
	Loose	baeR		protein overexpression model	resistance-nodulation-cell division (RND) antibiotic efflux pump	aminoglycoside antibiotic, aminocoumarin antibiotic	antibiotic efflux	44.05	95.42
	Loose	basS		protein homolog model	pmr phosphoethanolamine transferase	peptide antibiotic	antibiotic target alteration, antibiotic efflux	30.14	99.37
	Loose	vanR gene in vanE cluster		protein homolog model	glycopeptide resistance gene cluster, vanR	glycopeptide antibiotic	antibiotic target alteration	36.56	103.93
	Loose	Acinetobacter baumannii AbaF		protein homolog model	major facilitator superfamily (MFS) antibiotic efflux pump	phosphonic acid antibiotic	antibiotic efflux	29.06	101.17
	Loose	mreA		protein homolog model	major facilitator superfamily (MFS) antibiotic efflux pump	macrolide antibiotic	antibiotic efflux	35.62	100.32
	Loose	Staphylococcus aureus mupA conferring resistance to mupirocin		protein homolog model	antibiotic-resistant isoleucyl-tRNA synthetase (ileS)	mupirocin-like antibiotic	antibiotic target alteration	28.21	92.77
	Loose	adeL		protein homolog model	resistance-nodulation-cell division (RND) antibiotic efflux pump	fluoroquinolone antibiotic, tetracycline antibiotic	antibiotic efflux	25.17	91.69
	Loose	rosB		protein homolog model	major facilitator superfamily (MFS) antibiotic efflux pump	peptide antibiotic	antibiotic efflux	28.49	110.3
	Loose	dfrA3		protein homolog model	trimethoprim resistant dihydrofolate reductase dfr	diaminopyrimidine antibiotic	antibiotic target replacement	52.5	98.15
	Loose	Erm(34)		protein homolog model	Erm 23S ribosomal RNA methyltransferase	macrolide antibiotic, lincosamide antibiotic, streptogramin antibiotic, streptogramin A antibiotic, streptogramin B antibiotic	antibiotic target alteration	24.62	97.15
	Loose	ParS		protein homolog model	resistance-nodulation-cell division (RND) antibiotic efflux pump, Outer Membrane Porin (Opr)	macrolide antibiotic, fluoroquinolone antibiotic, monobactam, aminoglycoside antibiotic, carbapenem, cephalosporin, cephamycin, penam, tetracycline antibiotic, phenicol antibiotic, penem, disinfecting agents and antiseptics	antibiotic efflux, reduced permeability to antibiotic	23.66	126.4
	Loose	macB		protein homolog model	ATP-binding cassette (ABC) antibiotic efflux pump	macrolide antibiotic	antibiotic efflux	31.07	36.18
	Loose	efpA		protein homolog model	major facilitator superfamily (MFS) antibiotic efflux pump	rifamycin antibiotic, isoniazid-like antibiotic	antibiotic efflux	23.3	82.26
	Loose	leuO		protein homolog model	major facilitator superfamily (MFS) antibiotic efflux pump	nucleoside antibiotic, disinfecting agents and antiseptics	antibiotic efflux	21.39	94.9
	Loose	vanG		protein homolog model	glycopeptide resistance gene cluster, Van ligase	glycopeptide antibiotic	antibiotic target alteration	34.29	87.68
	Loose	oleC		protein homolog model	ATP-binding cassette (ABC) antibiotic efflux pump	macrolide antibiotic	antibiotic efflux	31.13	94.77
	Loose	msbA		protein homolog model	ATP-binding cassette (ABC) antibiotic efflux pump	nitroimidazole antibiotic	antibiotic efflux	28.76	45.53
	Loose	macB		protein homolog model	ATP-binding cassette (ABC) antibiotic efflux pump	macrolide antibiotic	antibiotic efflux	34.75	53.26
	Loose	adeL		protein homolog model	resistance-nodulation-cell division (RND) antibiotic efflux pump	fluoroquinolone antibiotic, tetracycline antibiotic	antibiotic efflux	34.97	89.32
	Loose	cmlv		protein homolog model	chloramphenicol phosphotransferase	phenicol antibiotic	antibiotic inactivation	35.05	90.83
	Loose	CAR-1		protein homolog model	CAR beta-lactamase	carbapenem	antibiotic inactivation	34.07	73.39
	Loose	adeL		protein homolog model	resistance-nodulation-cell division (RND) antibiotic efflux pump	fluoroquinolone antibiotic, tetracycline antibiotic	antibiotic efflux	23.91	86.94
	Loose	vanH gene in vanP cluster		protein homolog model	vanH, glycopeptide resistance gene cluster	glycopeptide antibiotic	antibiotic target alteration	33.47	105.41
	Loose	sdiA		protein homolog model	resistance-nodulation-cell division (RND) antibiotic efflux pump	fluoroquinolone antibiotic, cephalosporin, glycylcycline, penam, tetracycline antibiotic, rifamycin antibiotic, phenicol antibiotic, disinfecting agents and antiseptics	antibiotic efflux	44.9	383.75
	Loose	Klebsiella pneumoniae OmpK37		protein homolog model	General Bacterial Porin with reduced permeability to beta-lactams	monobactam, carbapenem, cephalosporin, cephamycin, penam, penem	reduced permeability to antibiotic	60.27	93.58
	Loose	macB		protein homolog model	ATP-binding cassette (ABC) antibiotic efflux pump	macrolide antibiotic	antibiotic efflux	32.72	43.48
	Loose	macB		protein homolog model	ATP-binding cassette (ABC) antibiotic efflux pump	macrolide antibiotic	antibiotic efflux	42.08	42.24
	Loose	oleC		protein homolog model	ATP-binding cassette (ABC) antibiotic efflux pump	macrolide antibiotic	antibiotic efflux	31.36	71.08
	Loose	tetA(58)		protein homolog model	major facilitator superfamily (MFS) antibiotic efflux pump	tetracycline antibiotic	antibiotic efflux	29.2	75.8
	Loose	macB		protein homolog model	ATP-binding cassette (ABC) antibiotic efflux pump	macrolide antibiotic	antibiotic efflux	35.36	39.6
	Loose	PSZ-1		protein homolog model	PSZ beta-lactamase	cephalosporin, cephamycin, penam	antibiotic inactivation	25.74	101.85
	Loose	mdtG		protein homolog model	major facilitator superfamily (MFS) antibiotic efflux pump	phosphonic acid antibiotic	antibiotic efflux	61.15	97.79
	Loose	baeR		protein overexpression model	resistance-nodulation-cell division (RND) antibiotic efflux pump	aminoglycoside antibiotic, aminocoumarin antibiotic	antibiotic efflux	41.15	95.42
	Loose	cpxA		protein homolog model	resistance-nodulation-cell division (RND) antibiotic efflux pump	aminoglycoside antibiotic, aminocoumarin antibiotic	antibiotic efflux	30.43	94.31
	Loose	adeL		protein homolog model	resistance-nodulation-cell division (RND) antibiotic efflux pump	fluoroquinolone antibiotic, tetracycline antibiotic	antibiotic efflux	28.3	89.02
	Loose	YajC		protein homolog model	resistance-nodulation-cell division (RND) antibiotic efflux pump	fluoroquinolone antibiotic, cephalosporin, glycylcycline, penam, tetracycline antibiotic, oxazolidinone antibiotic, glycopeptide antibiotic, rifamycin antibiotic, phenicol antibiotic, disinfecting agents and antiseptics	antibiotic efflux	47.79	98.21
	Loose	hp1181		protein homolog model	major facilitator superfamily (MFS) antibiotic efflux pump	fluoroquinolone antibiotic, tetracycline antibiotic, nitroimidazole antibiotic	antibiotic efflux	32.73	102.48
	Loose	Staphylococcus aureus norA		protein homolog model	major facilitator superfamily (MFS) antibiotic efflux pump	fluoroquinolone antibiotic	antibiotic efflux	28.29	117.01
	Loose	tetA(60)		protein homolog model	ATP-binding cassette (ABC) antibiotic efflux pump	tetracycline antibiotic	antibiotic efflux	34.62	101.9
	Loose	tetB(60)		protein homolog model	ATP-binding cassette (ABC) antibiotic efflux pump	tetracycline antibiotic	antibiotic efflux	31.43	102.25
	Loose	RanA		protein homolog model	ATP-binding cassette (ABC) antibiotic efflux pump	aminoglycoside antibiotic	antibiotic efflux	30.45	143.02
	Loose	vatB		protein homolog model	streptogramin vat acetyltransferase	streptogramin antibiotic, streptogramin A antibiotic	antibiotic inactivation	34.29	88.68
	Loose	acrB		protein homolog model	resistance-nodulation-cell division (RND) antibiotic efflux pump	fluoroquinolone antibiotic, cephalosporin, glycylcycline, penam, tetracycline antibiotic, rifamycin antibiotic, phenicol antibiotic, disinfecting agents and antiseptics	antibiotic efflux	91.52	99.9
	Loose	Escherichia coli AcrAB-TolC with AcrR mutation conferring resistance to ciprofloxacin, tetracycline, and ceftazidime		protein overexpression model	resistance-nodulation-cell division (RND) antibiotic efflux pump	fluoroquinolone antibiotic, cephalosporin, glycylcycline, penam, tetracycline antibiotic, rifamycin antibiotic, phenicol antibiotic, disinfecting agents and antiseptics	antibiotic target alteration, antibiotic efflux	80.57	100.47
	Loose	rosB		protein homolog model	major facilitator superfamily (MFS) antibiotic efflux pump	peptide antibiotic	antibiotic efflux	73.54	99.11
	Loose	rosA		protein homolog model	major facilitator superfamily (MFS) antibiotic efflux pump	peptide antibiotic	antibiotic efflux	72.94	99.02
	Loose	golS		protein homolog model	resistance-nodulation-cell division (RND) antibiotic efflux pump	monobactam, carbapenem, cephalosporin, cephamycin, penam, phenicol antibiotic, penem	antibiotic efflux	38.1	88.31
	Loose	novA		protein homolog model	ATP-binding cassette (ABC) antibiotic efflux pump	aminocoumarin antibiotic	antibiotic efflux	31.11	36.59
	Loose	vanR gene in vanP cluster		protein homolog model	glycopeptide resistance gene cluster, vanR	glycopeptide antibiotic	antibiotic target alteration	29.49	218.41
	Loose	tetA(58)		protein homolog model	major facilitator superfamily (MFS) antibiotic efflux pump	tetracycline antibiotic	antibiotic efflux	26.46	144.02
	Loose	mdtN		protein homolog model	major facilitator superfamily (MFS) antibiotic efflux pump	nucleoside antibiotic, disinfecting agents and antiseptics	antibiotic efflux	27.82	110.79
	Loose	bcrA		protein homolog model	ATP-binding cassette (ABC) antibiotic efflux pump	peptide antibiotic	antibiotic efflux	28.5	86.6
	Loose	facT		protein homolog model	major facilitator superfamily (MFS) antibiotic efflux pump	elfamycin antibiotic	antibiotic efflux	33.18	84.97
	Loose	AcrS		protein homolog model	resistance-nodulation-cell division (RND) antibiotic efflux pump	fluoroquinolone antibiotic, cephalosporin, glycylcycline, cephamycin, penam, tetracycline antibiotic, rifamycin antibiotic, phenicol antibiotic, disinfecting agents and antiseptics	antibiotic efflux	35.8	87.73
	Loose	ramA		protein homolog model	resistance-nodulation-cell division (RND) antibiotic efflux pump, General Bacterial Porin with reduced permeability to beta-lactams	fluoroquinolone antibiotic, monobactam, carbapenem, cephalosporin, glycylcycline, cephamycin, penam, tetracycline antibiotic, rifamycin antibiotic, phenicol antibiotic, penem, disinfecting agents and antiseptics	antibiotic efflux, reduced permeability to antibiotic	92.04	91.13
	Loose	adeG		protein homolog model	resistance-nodulation-cell division (RND) antibiotic efflux pump	fluoroquinolone antibiotic, tetracycline antibiotic	antibiotic efflux	34.21	88.42
	Loose	mexQ		protein homolog model	resistance-nodulation-cell division (RND) antibiotic efflux pump	macrolide antibiotic, carbapenem, tetracycline antibiotic, diaminopyrimidine antibiotic, phenicol antibiotic, disinfecting agents and antiseptics	antibiotic efflux	42.82	97.82
	Loose	macB		protein homolog model	ATP-binding cassette (ABC) antibiotic efflux pump	macrolide antibiotic	antibiotic efflux	37	39.29
	Loose	bcrA		protein homolog model	ATP-binding cassette (ABC) antibiotic efflux pump	peptide antibiotic	antibiotic efflux	28.64	76.47
	Loose	RanA		protein homolog model	ATP-binding cassette (ABC) antibiotic efflux pump	aminoglycoside antibiotic	antibiotic efflux	26.7	107.75
	Loose	NmcR		protein homolog model	NmcA beta-lactamase	carbapenem, cephalosporin, cephamycin, penam	antibiotic inactivation	32.88	100.68
	Loose	bcrA		protein homolog model	ATP-binding cassette (ABC) antibiotic efflux pump	peptide antibiotic	antibiotic efflux	27.24	167.97
	Loose	almE		protein homolog model	polymyxin resistance operon, alm glycyltransferase	peptide antibiotic	antibiotic target alteration	29.76	232.55
	Loose	oleC		protein homolog model	ATP-binding cassette (ABC) antibiotic efflux pump	macrolide antibiotic	antibiotic efflux	28.24	81.23
	Loose	mef(E)		protein homolog model	major facilitator superfamily (MFS) antibiotic efflux pump	macrolide antibiotic	antibiotic efflux	21.84	102.48
	Loose	almE		protein homolog model	polymyxin resistance operon, alm glycyltransferase	peptide antibiotic	antibiotic target alteration	22.74	96.22
	Loose	tetA(60)		protein homolog model	ATP-binding cassette (ABC) antibiotic efflux pump	tetracycline antibiotic	antibiotic efflux	28.07	86.36
	Loose	vanH gene in vanB cluster		protein homolog model	vanH, glycopeptide resistance gene cluster	glycopeptide antibiotic	antibiotic target alteration	32.71	105.88
	Loose	tetA(58)		protein homolog model	major facilitator superfamily (MFS) antibiotic efflux pump	tetracycline antibiotic	antibiotic efflux	28.38	150.44
	Loose	leuO		protein homolog model	major facilitator superfamily (MFS) antibiotic efflux pump	nucleoside antibiotic, disinfecting agents and antiseptics	antibiotic efflux	21.31	98.73
	Loose	leuO		protein homolog model	major facilitator superfamily (MFS) antibiotic efflux pump	nucleoside antibiotic, disinfecting agents and antiseptics	antibiotic efflux	25.27	101.59
	Loose	Helicobacter pylori pbp2 mutants conferring resistance to amoxicillin	E572G	protein variant model	Penicillin-binding protein mutations conferring resistance to beta-lactam antibiotics	cephalosporin, cephamycin, penam	antibiotic target alteration	30.87	107.65
	Loose	Bifidobacterium bifidum ileS conferring resistance to mupirocin		protein homolog model	antibiotic-resistant isoleucyl-tRNA synthetase (ileS)	mupirocin-like antibiotic	antibiotic target alteration	26.98	77.69
	Loose	macB		protein homolog model	ATP-binding cassette (ABC) antibiotic efflux pump	macrolide antibiotic	antibiotic efflux	37.44	37.42
	Loose	Streptomyces venezuelae rox		protein homolog model	rifampin monooxygenase	rifamycin antibiotic	antibiotic inactivation	26.9	82.14
	Loose	kdpE		protein homolog model	kdpDE	aminoglycoside antibiotic	antibiotic efflux	84.82	100
	Loose	kdpD		protein homolog model	kdpDE	aminoglycoside antibiotic	antibiotic efflux	27.06	101.13
	Loose	OmpA		protein homolog model	General Bacterial Porin with reduced permeability to peptide antibiotics	peptide antibiotic	reduced permeability to antibiotic	33.72	46.52
	Loose	salD		protein homolog model	sal-type ABC-F protein	lincosamide antibiotic, streptogramin antibiotic, streptogramin A antibiotic, pleuromutilin antibiotic	antibiotic target protection	26.57	90.07
	Loose	bcrA		protein homolog model	ATP-binding cassette (ABC) antibiotic efflux pump	peptide antibiotic	antibiotic efflux	33.67	115.03
	Loose	MexK		protein homolog model	resistance-nodulation-cell division (RND) antibiotic efflux pump	macrolide antibiotic, tetracycline antibiotic, disinfecting agents and antiseptics	antibiotic efflux	32.61	99.61
	Loose	TriB		protein homolog model	resistance-nodulation-cell division (RND) antibiotic efflux pump	disinfecting agents and antiseptics	antibiotic efflux	28.53	101.4
	Loose	tetA(58)		protein homolog model	major facilitator superfamily (MFS) antibiotic efflux pump	tetracycline antibiotic	antibiotic efflux	35.81	69.97
	Loose	basS		protein homolog model	pmr phosphoethanolamine transferase	peptide antibiotic	antibiotic target alteration, antibiotic efflux	29.97	76.52
	Loose	arlR		protein homolog model	major facilitator superfamily (MFS) antibiotic efflux pump	fluoroquinolone antibiotic, disinfecting agents and antiseptics	antibiotic efflux	36.07	101.83
	Loose	eptA		protein homolog model	pmr phosphoethanolamine transferase	peptide antibiotic	antibiotic target alteration	71	99.82
	Loose	Brucella suis mprF		protein homolog model	defensin resistant mprF	peptide antibiotic	antibiotic target alteration	25.45	36.48
	Loose	tetA(58)		protein homolog model	major facilitator superfamily (MFS) antibiotic efflux pump	tetracycline antibiotic	antibiotic efflux	39.41	168.8
	Loose	farA		protein homolog model	major facilitator superfamily (MFS) antibiotic efflux pump	antibacterial free fatty acids	antibiotic efflux	27.72	86.2
	Loose	NmcR		protein homolog model	NmcA beta-lactamase	carbapenem, cephalosporin, cephamycin, penam	antibiotic inactivation	25.96	104.07
	Loose	Acinetobacter baumannii AbaQ		protein homolog model	major facilitator superfamily (MFS) antibiotic efflux pump	fluoroquinolone antibiotic	antibiotic efflux	23.13	102.07
	Loose	macB		protein homolog model	ATP-binding cassette (ABC) antibiotic efflux pump	macrolide antibiotic	antibiotic efflux	39.83	37.27
	Loose	optrA		protein homolog model	Miscellaneous ABC-F subfamily ATP-binding cassette ribosomal protection proteins	oxazolidinone antibiotic, phenicol antibiotic	antibiotic target protection	31.77	80.92
	Loose	Acinetobacter baumannii AbaQ		protein homolog model	major facilitator superfamily (MFS) antibiotic efflux pump	fluoroquinolone antibiotic	antibiotic efflux	23.49	99.77
	Loose	RanA		protein homolog model	ATP-binding cassette (ABC) antibiotic efflux pump	aminoglycoside antibiotic	antibiotic efflux	27.96	239.92
	Loose	Escherichia coli mdfA		protein homolog model	major facilitator superfamily (MFS) antibiotic efflux pump	tetracycline antibiotic, phenicol antibiotic, disinfecting agents and antiseptics	antibiotic efflux	85.37	100
	Loose	RanA		protein homolog model	ATP-binding cassette (ABC) antibiotic efflux pump	aminoglycoside antibiotic	antibiotic efflux	31.78	150.39
	Loose	vanR gene in vanF cluster		protein homolog model	glycopeptide resistance gene cluster, vanR	glycopeptide antibiotic	antibiotic target alteration	41.15	103.03
	Loose	vanS gene in vanM cluster		protein homolog model	vanS, glycopeptide resistance gene cluster	glycopeptide antibiotic	antibiotic target alteration	28.67	132.43
	Loose	macB		protein homolog model	ATP-binding cassette (ABC) antibiotic efflux pump	macrolide antibiotic	antibiotic efflux	37.39	37.58
	Loose	macA		protein homolog model	ATP-binding cassette (ABC) antibiotic efflux pump	macrolide antibiotic	antibiotic efflux	35.33	94.64
	Loose	macB		protein homolog model	ATP-binding cassette (ABC) antibiotic efflux pump	macrolide antibiotic	antibiotic efflux	51.38	100.31
	Loose	msbA		protein homolog model	ATP-binding cassette (ABC) antibiotic efflux pump	nitroimidazole antibiotic	antibiotic efflux	28.21	98.45
	Loose	msbA		protein homolog model	ATP-binding cassette (ABC) antibiotic efflux pump	nitroimidazole antibiotic	antibiotic efflux	27.55	101.03
	Loose	ELM-1		protein homolog model	ELM beta-lactamase	carbapenem	antibiotic inactivation	26.44	68.69
	Loose	Klebsiella pneumoniae OmpK37		protein homolog model	General Bacterial Porin with reduced permeability to beta-lactams	monobactam, carbapenem, cephalosporin, cephamycin, penam, penem	reduced permeability to antibiotic	58.09	95.99
	Loose	macB		protein homolog model	ATP-binding cassette (ABC) antibiotic efflux pump	macrolide antibiotic	antibiotic efflux	38.83	39.91
	Loose	TaeA		protein homolog model	ATP-binding cassette (ABC) antibiotic efflux pump	pleuromutilin antibiotic	antibiotic efflux	32.77	97.99
	Loose	OprN		protein homolog model	resistance-nodulation-cell division (RND) antibiotic efflux pump	fluoroquinolone antibiotic, diaminopyrimidine antibiotic, phenicol antibiotic	antibiotic efflux	24.61	101.27
	Loose	msbA		protein homolog model	ATP-binding cassette (ABC) antibiotic efflux pump	nitroimidazole antibiotic	antibiotic efflux	25.98	122.85
	Loose	TriA		protein homolog model	resistance-nodulation-cell division (RND) antibiotic efflux pump	disinfecting agents and antiseptics	antibiotic efflux	32.03	106.01
	Loose	LlmA 23S ribosomal RNA methyltransferase		protein homolog model	Llm 23S ribosomal RNA methyltransferase	lincosamide antibiotic	antibiotic target alteration	39.51	139.37
	Loose	gadW		protein homolog model	resistance-nodulation-cell division (RND) antibiotic efflux pump	macrolide antibiotic, fluoroquinolone antibiotic, penam	antibiotic efflux	33.01	108.26
	Loose	adeL		protein homolog model	resistance-nodulation-cell division (RND) antibiotic efflux pump	fluoroquinolone antibiotic, tetracycline antibiotic	antibiotic efflux	32.07	92.88
	Loose	adeL		protein homolog model	resistance-nodulation-cell division (RND) antibiotic efflux pump	fluoroquinolone antibiotic, tetracycline antibiotic	antibiotic efflux	30.31	89.32
	Loose	vanH gene in vanF cluster		protein homolog model	vanH, glycopeptide resistance gene cluster	glycopeptide antibiotic	antibiotic target alteration	28.41	96.89
	Loose	MexL		protein homolog model	resistance-nodulation-cell division (RND) antibiotic efflux pump	macrolide antibiotic, tetracycline antibiotic, disinfecting agents and antiseptics	antibiotic efflux	28.93	92.92
	Loose	mdtG		protein homolog model	major facilitator superfamily (MFS) antibiotic efflux pump	phosphonic acid antibiotic	antibiotic efflux	86.8	100
	Loose	mdtH		protein homolog model	major facilitator superfamily (MFS) antibiotic efflux pump	fluoroquinolone antibiotic	antibiotic efflux	85.46	100
	Loose	adeL		protein homolog model	resistance-nodulation-cell division (RND) antibiotic efflux pump	fluoroquinolone antibiotic, tetracycline antibiotic	antibiotic efflux	29.8	92.28
	Loose	nalC		protein overexpression model	resistance-nodulation-cell division (RND) antibiotic efflux pump	macrolide antibiotic, fluoroquinolone antibiotic, monobactam, carbapenem, cephalosporin, cephamycin, penam, tetracycline antibiotic, peptide antibiotic, aminocoumarin antibiotic, diaminopyrimidine antibiotic, sulfonamide antibiotic, phenicol antibiotic, penem	antibiotic efflux	44.44	99.06
	Loose	macB		protein homolog model	ATP-binding cassette (ABC) antibiotic efflux pump	macrolide antibiotic	antibiotic efflux	38.29	36.18
	Loose	RanA		protein homolog model	ATP-binding cassette (ABC) antibiotic efflux pump	aminoglycoside antibiotic	antibiotic efflux	30.33	146.51
	Loose	basS		protein homolog model	pmr phosphoethanolamine transferase	peptide antibiotic	antibiotic target alteration, antibiotic efflux	27.34	102.31
	Loose	kdpE		protein homolog model	kdpDE	aminoglycoside antibiotic	antibiotic efflux	36.16	99.11
	Loose	ramA		protein homolog model	resistance-nodulation-cell division (RND) antibiotic efflux pump, General Bacterial Porin with reduced permeability to beta-lactams	fluoroquinolone antibiotic, monobactam, carbapenem, cephalosporin, glycylcycline, cephamycin, penam, tetracycline antibiotic, rifamycin antibiotic, phenicol antibiotic, penem, disinfecting agents and antiseptics	antibiotic efflux, reduced permeability to antibiotic	29.35	216.13
	Loose	NmcR		protein homolog model	NmcA beta-lactamase	carbapenem, cephalosporin, cephamycin, penam	antibiotic inactivation	43.04	100.34
	Loose	adeL		protein homolog model	resistance-nodulation-cell division (RND) antibiotic efflux pump	fluoroquinolone antibiotic, tetracycline antibiotic	antibiotic efflux	41.18	89.32
	Loose	cmlv		protein homolog model	chloramphenicol phosphotransferase	phenicol antibiotic	antibiotic inactivation	29.8	92.66
	Loose	NmcR		protein homolog model	NmcA beta-lactamase	carbapenem, cephalosporin, cephamycin, penam	antibiotic inactivation	30.61	99.32
	Loose	macB		protein homolog model	ATP-binding cassette (ABC) antibiotic efflux pump	macrolide antibiotic	antibiotic efflux	30.65	32.61
	Loose	ramA		protein homolog model	resistance-nodulation-cell division (RND) antibiotic efflux pump, General Bacterial Porin with reduced permeability to beta-lactams	fluoroquinolone antibiotic, monobactam, carbapenem, cephalosporin, glycylcycline, cephamycin, penam, tetracycline antibiotic, rifamycin antibiotic, phenicol antibiotic, penem, disinfecting agents and antiseptics	antibiotic efflux, reduced permeability to antibiotic	23.15	220.97
	Loose	adeL		protein homolog model	resistance-nodulation-cell division (RND) antibiotic efflux pump	fluoroquinolone antibiotic, tetracycline antibiotic	antibiotic efflux	27.5	89.61
	Loose	Acinetobacter baumannii AbaQ		protein homolog model	major facilitator superfamily (MFS) antibiotic efflux pump	fluoroquinolone antibiotic	antibiotic efflux	56.9	45.16
	Loose	Acinetobacter baumannii AbaQ		protein homolog model	major facilitator superfamily (MFS) antibiotic efflux pump	fluoroquinolone antibiotic	antibiotic efflux	35.46	59.68
	Loose	NmcR		protein homolog model	NmcA beta-lactamase	carbapenem, cephalosporin, cephamycin, penam	antibiotic inactivation	34.39	101.02
	Loose	NmcR		protein homolog model	NmcA beta-lactamase	carbapenem, cephalosporin, cephamycin, penam	antibiotic inactivation	28.18	109.83
	Loose	RanA		protein homolog model	ATP-binding cassette (ABC) antibiotic efflux pump	aminoglycoside antibiotic	antibiotic efflux	24.34	104.26
	Loose	bcrA		protein homolog model	ATP-binding cassette (ABC) antibiotic efflux pump	peptide antibiotic	antibiotic efflux	24.79	107.84
	Loose	marA		protein homolog model	resistance-nodulation-cell division (RND) antibiotic efflux pump, General Bacterial Porin with reduced permeability to beta-lactams	fluoroquinolone antibiotic, monobactam, carbapenem, cephalosporin, glycylcycline, cephamycin, penam, tetracycline antibiotic, rifamycin antibiotic, phenicol antibiotic, penem, disinfecting agents and antiseptics	antibiotic efflux, reduced permeability to antibiotic	30.56	622.05
	Loose	norB		protein homolog model	major facilitator superfamily (MFS) antibiotic efflux pump	fluoroquinolone antibiotic	antibiotic efflux	52.85	99.36
	Loose	TxR		protein homolog model	ATP-binding cassette (ABC) antibiotic efflux pump	tetracycline antibiotic	antibiotic efflux	34.28	101.89
	Loose	adeL		protein homolog model	resistance-nodulation-cell division (RND) antibiotic efflux pump	fluoroquinolone antibiotic, tetracycline antibiotic	antibiotic efflux	25.51	88.72
	Loose	TxR		protein homolog model	ATP-binding cassette (ABC) antibiotic efflux pump	tetracycline antibiotic	antibiotic efflux	34.81	161.32
	Loose	adeL		protein homolog model	resistance-nodulation-cell division (RND) antibiotic efflux pump	fluoroquinolone antibiotic, tetracycline antibiotic	antibiotic efflux	28.77	87.24
	Loose	cmx		protein homolog model	major facilitator superfamily (MFS) antibiotic efflux pump	phenicol antibiotic	antibiotic efflux	27.3	102.3
	Loose	adeL		protein homolog model	resistance-nodulation-cell division (RND) antibiotic efflux pump	fluoroquinolone antibiotic, tetracycline antibiotic	antibiotic efflux	44.44	90.21
	Loose	OmpA		protein homolog model	General Bacterial Porin with reduced permeability to peptide antibiotics	peptide antibiotic	reduced permeability to antibiotic	31.64	151.87
	Loose	adeN		protein homolog model	resistance-nodulation-cell division (RND) antibiotic efflux pump	macrolide antibiotic, fluoroquinolone antibiotic, lincosamide antibiotic, carbapenem, cephalosporin, tetracycline antibiotic, rifamycin antibiotic, diaminopyrimidine antibiotic, phenicol antibiotic, penem	antibiotic efflux	43.18	90.78
	Loose	mtrA		protein homolog model	resistance-nodulation-cell division (RND) antibiotic efflux pump	macrolide antibiotic, penam	antibiotic efflux	30.12	97.01
	Loose	adeL		protein homolog model	resistance-nodulation-cell division (RND) antibiotic efflux pump	fluoroquinolone antibiotic, tetracycline antibiotic	antibiotic efflux	38.25	91.69
	Loose	MexT		protein overexpression model	resistance-nodulation-cell division (RND) antibiotic efflux pump	fluoroquinolone antibiotic, diaminopyrimidine antibiotic, phenicol antibiotic	antibiotic efflux	37.02	88.47
	Loose	L1 beta-lactamase		protein homolog model	L1 family beta-lactamase	cephalosporin	antibiotic inactivation	38.36	96.95
	Loose	macB		protein homolog model	ATP-binding cassette (ABC) antibiotic efflux pump	macrolide antibiotic	antibiotic efflux	30.74	52.95
	Loose	vanH gene in vanD cluster		protein homolog model	vanH, glycopeptide resistance gene cluster	glycopeptide antibiotic	antibiotic target alteration	34.62	101.86
	Loose	mtrA		protein homolog model	resistance-nodulation-cell division (RND) antibiotic efflux pump	macrolide antibiotic, penam	antibiotic efflux	33.33	99.67
	Loose	OpmB		protein homolog model	resistance-nodulation-cell division (RND) antibiotic efflux pump	macrolide antibiotic, monobactam, tetracycline antibiotic, aminocoumarin antibiotic	antibiotic efflux	33.75	92.17
	Loose	farA		protein homolog model	major facilitator superfamily (MFS) antibiotic efflux pump	antibacterial free fatty acids	antibiotic efflux	33.62	94.01
	Loose	emrB		protein homolog model	major facilitator superfamily (MFS) antibiotic efflux pump	fluoroquinolone antibiotic	antibiotic efflux	21.81	107.42
	Loose	mepR		protein homolog model	multidrug and toxic compound extrusion (MATE) transporter	glycylcycline, tetracycline antibiotic	antibiotic efflux	23.19	102.88
	Loose	adeL		protein homolog model	resistance-nodulation-cell division (RND) antibiotic efflux pump	fluoroquinolone antibiotic, tetracycline antibiotic	antibiotic efflux	26.69	93.47
	Loose	Acinetobacter baumannii AbaF		protein homolog model	major facilitator superfamily (MFS) antibiotic efflux pump	phosphonic acid antibiotic	antibiotic efflux	38.48	102.8
	Loose	ParS		protein homolog model	resistance-nodulation-cell division (RND) antibiotic efflux pump, Outer Membrane Porin (Opr)	macrolide antibiotic, fluoroquinolone antibiotic, monobactam, aminoglycoside antibiotic, carbapenem, cephalosporin, cephamycin, penam, tetracycline antibiotic, phenicol antibiotic, penem, disinfecting agents and antiseptics	antibiotic efflux, reduced permeability to antibiotic	32.63	101.17
	Loose	ParR		protein homolog model	resistance-nodulation-cell division (RND) antibiotic efflux pump, Outer Membrane Porin (Opr)	macrolide antibiotic, fluoroquinolone antibiotic, monobactam, aminoglycoside antibiotic, carbapenem, cephalosporin, cephamycin, penam, tetracycline antibiotic, phenicol antibiotic, penem, disinfecting agents and antiseptics	antibiotic efflux, reduced permeability to antibiotic	46.64	101.7
	Loose	CRP		protein homolog model	resistance-nodulation-cell division (RND) antibiotic efflux pump	macrolide antibiotic, fluoroquinolone antibiotic, penam	antibiotic efflux	22.47	119.05
	Loose	Staphylococcus aureus GlpT with mutation conferring resistance to fosfomycin	A100V	protein variant model	antibiotic-resistant GlpT	phosphonic acid antibiotic	antibiotic target alteration	37.8	96.46
	Loose	Mycobacterium tuberculosis kasA mutant conferring resistance to isoniazid	F413L	protein variant model	antibiotic resistant kasA	isoniazid-like antibiotic	antibiotic target alteration	38.52	101.92
	Loose	Mycobacterium tuberculosis katG mutations conferring resistance to isoniazid	A139V, Q224E, A243S	protein variant model	isoniazid resistant katG	isoniazid-like antibiotic	antibiotic target alteration	56.85	97.97
	Loose	Enterococcus faecalis cls with mutation conferring resistance to daptomycin	H215R	protein variant model	daptomycin resistant cls	peptide antibiotic	antibiotic target alteration	26.46	101.04
	Loose	Staphylococcus aureus pgsA mutations conferring resistance to daptomycin	K66R	protein variant model	daptomycin resistant pgsA	peptide antibiotic	antibiotic target alteration	33.16	94.79
	Loose	Clostridioides difficile gyrA conferring resistance to fluoroquinolones	P116A	protein variant model	fluoroquinolone resistant gyrA	fluoroquinolone antibiotic	antibiotic target alteration	49.94	108.54
	Loose	Staphylococcus aureus GlpT with mutation conferring resistance to fosfomycin	F3I	protein variant model	antibiotic-resistant GlpT	phosphonic acid antibiotic	antibiotic target alteration	58.41	99.12
	Loose	Helicobacter pylori pbp1 mutants conferring resistance to amoxicillin	N562Y, A201V	protein variant model	Penicillin-binding protein mutations conferring resistance to beta-lactam antibiotics	cephalosporin, cephamycin, penam	antibiotic target alteration	26.64	117.45
	Loose	Mycobacterium tuberculosis thyA with mutation conferring resistance to para-aminosalicylic acid	H75N	protein variant model	aminosalicylate resistant thymidylate synthase	salicylic acid antibiotic	antibiotic target alteration	67.42	100.38
	Loose	Clostridioides difficile gyrB conferring resistance to fluoroquinolones	V423F, I139R	protein variant model	fluoroquinolone resistant gyrB	fluoroquinolone antibiotic	antibiotic target alteration	38.85	99.06
	Loose	Clostridioides difficile gyrB conferring resistance to fluoroquinolones	I139R	protein variant model	fluoroquinolone resistant gyrB	fluoroquinolone antibiotic	antibiotic target alteration	58	126.22
	Loose	Mycobacterium tuberculosis gidB mutation conferring resistance to streptomycin	Q127P	protein variant model	antibiotic resistant gidB	aminoglycoside antibiotic	antibiotic target alteration	33.33	92.41
	Loose	Helicobacter pylori rpoB mutation conferring resistance to rifampicin	K2068R	protein variant model	rifamycin-resistant beta-subunit of RNA polymerase (rpoB)	fluoroquinolone antibiotic, rifamycin antibiotic	antibiotic target alteration, antibiotic target replacement	54.65	48.69
	Loose	Helicobacter pylori pbp1 mutants conferring resistance to amoxicillin	T593A, I450V	protein variant model	Penicillin-binding protein mutations conferring resistance to beta-lactam antibiotics	cephalosporin, cephamycin, penam	antibiotic target alteration	31.31	128.98
	Loose	Mycobacterium tuberculosis rpsA mutations conferring resistance to pyrazinamide	D123A	protein variant model	pyrazinamide resistant rpsA	pyrazine antibiotic	antibiotic target alteration	45.4	115.8
	Loose	Mycobacterium tuberculosis ndh with mutation conferring resistance to isoniazid	G313R	protein variant model	antibiotic resistant ndh	isoniazid-like antibiotic	antibiotic target alteration	26.87	93.74
	Loose	Mycobacterium tuberculosis pncA mutations conferring resistance to pyrazinamide	T47S	protein variant model	Pyrazinamide resistant pncA	pyrazine antibiotic	antibiotic target alteration	37.44	114.52
	Loose	Escherichia coli soxS with mutation conferring antibiotic resistance		protein overexpression model	ATP-binding cassette (ABC) antibiotic efflux pump, major facilitator superfamily (MFS) antibiotic efflux pump, resistance-nodulation-cell division (RND) antibiotic efflux pump, General Bacterial Porin with reduced permeability to beta-lactams	fluoroquinolone antibiotic, monobactam, carbapenem, cephalosporin, glycylcycline, cephamycin, penam, tetracycline antibiotic, rifamycin antibiotic, phenicol antibiotic, penem, disinfecting agents and antiseptics	antibiotic target alteration, antibiotic efflux, reduced permeability to antibiotic	28	256.07
	Loose	MexS		protein overexpression model	resistance-nodulation-cell division (RND) antibiotic efflux pump	fluoroquinolone antibiotic, diaminopyrimidine antibiotic, phenicol antibiotic	antibiotic efflux	21.95	101.77
	Loose	MexS		protein overexpression model	resistance-nodulation-cell division (RND) antibiotic efflux pump	fluoroquinolone antibiotic, diaminopyrimidine antibiotic, phenicol antibiotic	antibiotic efflux	24.11	95.87
	Loose	Escherichia coli soxS with mutation conferring antibiotic resistance		protein overexpression model	ATP-binding cassette (ABC) antibiotic efflux pump, major facilitator superfamily (MFS) antibiotic efflux pump, resistance-nodulation-cell division (RND) antibiotic efflux pump, General Bacterial Porin with reduced permeability to beta-lactams	fluoroquinolone antibiotic, monobactam, carbapenem, cephalosporin, glycylcycline, cephamycin, penam, tetracycline antibiotic, rifamycin antibiotic, phenicol antibiotic, penem, disinfecting agents and antiseptics	antibiotic target alteration, antibiotic efflux, reduced permeability to antibiotic	26.42	279.44
	Loose	MexS		protein overexpression model	resistance-nodulation-cell division (RND) antibiotic efflux pump	fluoroquinolone antibiotic, diaminopyrimidine antibiotic, phenicol antibiotic	antibiotic efflux	28.73	98.82
	Loose	MexS		protein overexpression model	resistance-nodulation-cell division (RND) antibiotic efflux pump	fluoroquinolone antibiotic, diaminopyrimidine antibiotic, phenicol antibiotic	antibiotic efflux	32.26	96.46
	Loose	baeR		protein overexpression model	resistance-nodulation-cell division (RND) antibiotic efflux pump	aminoglycoside antibiotic, aminocoumarin antibiotic	antibiotic efflux	30.15	96.67
	Loose	Escherichia coli soxS with mutation conferring antibiotic resistance		protein overexpression model	ATP-binding cassette (ABC) antibiotic efflux pump, major facilitator superfamily (MFS) antibiotic efflux pump, resistance-nodulation-cell division (RND) antibiotic efflux pump, General Bacterial Porin with reduced permeability to beta-lactams	fluoroquinolone antibiotic, monobactam, carbapenem, cephalosporin, glycylcycline, cephamycin, penam, tetracycline antibiotic, rifamycin antibiotic, phenicol antibiotic, penem, disinfecting agents and antiseptics	antibiotic target alteration, antibiotic efflux, reduced permeability to antibiotic	28.28	262.62
	Loose	nalC		protein overexpression model	resistance-nodulation-cell division (RND) antibiotic efflux pump	macrolide antibiotic, fluoroquinolone antibiotic, monobactam, carbapenem, cephalosporin, cephamycin, penam, tetracycline antibiotic, peptide antibiotic, aminocoumarin antibiotic, diaminopyrimidine antibiotic, sulfonamide antibiotic, phenicol antibiotic, penem	antibiotic efflux	39.29	99.53
	Loose	MexS		protein overexpression model	resistance-nodulation-cell division (RND) antibiotic efflux pump	fluoroquinolone antibiotic, diaminopyrimidine antibiotic, phenicol antibiotic	antibiotic efflux	27.76	96.17
	Loose	MexS		protein overexpression model	resistance-nodulation-cell division (RND) antibiotic efflux pump	fluoroquinolone antibiotic, diaminopyrimidine antibiotic, phenicol antibiotic	antibiotic efflux	27.96	92.92
	Loose	nalD		protein overexpression model	resistance-nodulation-cell division (RND) antibiotic efflux pump	macrolide antibiotic, fluoroquinolone antibiotic, monobactam, carbapenem, cephalosporin, cephamycin, penam, tetracycline antibiotic, peptide antibiotic, aminocoumarin antibiotic, diaminopyrimidine antibiotic, sulfonamide antibiotic, phenicol antibiotic, penem	antibiotic efflux	36.21	85.85
	Loose	MexS		protein overexpression model	resistance-nodulation-cell division (RND) antibiotic efflux pump	fluoroquinolone antibiotic, diaminopyrimidine antibiotic, phenicol antibiotic	antibiotic efflux	29.01	101.47

## Sheet: Staphylococcus hominis
	RGI	ARO Term	SNP	Detection	AMR	Drug	Resistance	% Identity of Matching Region	% Length of Reference Sequence
	Criteria			Criteria	Gene Family	Class	Mechanism
	Loose	vanR gene in vanI cluster		protein homolog model	glycopeptide resistance gene cluster, vanR	glycopeptide antibiotic	antibiotic target alteration	44.83	100.43
	Loose	arlS		protein homolog model	major facilitator superfamily (MFS) antibiotic efflux pump	fluoroquinolone antibiotic, disinfecting agents and antiseptics	antibiotic efflux	35	134.81
	Loose	ELM-1		protein homolog model	ELM beta-lactamase	carbapenem	antibiotic inactivation	24.47	83.07
	Loose	sdrM		protein homolog model	major facilitator superfamily (MFS) antibiotic efflux pump	fluoroquinolone antibiotic, disinfecting agents and antiseptics	antibiotic efflux	25.1	112.53
	Loose	tcr3		protein homolog model	major facilitator superfamily (MFS) antibiotic efflux pump	tetracycline antibiotic	antibiotic efflux	26.02	87.3
	Loose	mgrA		protein homolog model	ATP-binding cassette (ABC) antibiotic efflux pump, major facilitator superfamily (MFS) antibiotic efflux pump	fluoroquinolone antibiotic, cephalosporin, penam, tetracycline antibiotic, peptide antibiotic, disinfecting agents and antiseptics	antibiotic efflux	41.67	95.92
	Loose	macB		protein homolog model	ATP-binding cassette (ABC) antibiotic efflux pump	macrolide antibiotic	antibiotic efflux	32.53	116.77
	Loose	TaeA		protein homolog model	ATP-binding cassette (ABC) antibiotic efflux pump	pleuromutilin antibiotic	antibiotic efflux	28.51	32.1
	Loose	RanA		protein homolog model	ATP-binding cassette (ABC) antibiotic efflux pump	aminoglycoside antibiotic	antibiotic efflux	29.95	99.61
	Loose	bcrA		protein homolog model	ATP-binding cassette (ABC) antibiotic efflux pump	peptide antibiotic	antibiotic efflux	27.1	91.83
	Loose	cmlv		protein homolog model	chloramphenicol phosphotransferase	phenicol antibiotic	antibiotic inactivation	29.38	89.22
	Loose	macB		protein homolog model	ATP-binding cassette (ABC) antibiotic efflux pump	macrolide antibiotic	antibiotic efflux	38.89	39.91
	Loose	tet(63)		protein homolog model	major facilitator superfamily (MFS) antibiotic efflux pump	tetracycline antibiotic	antibiotic efflux	27.27	85.4
	Loose	arlR		protein homolog model	major facilitator superfamily (MFS) antibiotic efflux pump	fluoroquinolone antibiotic, disinfecting agents and antiseptics	antibiotic efflux	30.91	100.91
	Loose	macB		protein homolog model	ATP-binding cassette (ABC) antibiotic efflux pump	macrolide antibiotic	antibiotic efflux	36.55	38.66
	Loose	vanH gene in vanO cluster		protein homolog model	vanH, glycopeptide resistance gene cluster	glycopeptide antibiotic	antibiotic target alteration	29.34	71.43
	Loose	vatB		protein homolog model	streptogramin vat acetyltransferase	streptogramin antibiotic, streptogramin A antibiotic	antibiotic inactivation	33.05	92.92
	Loose	adeL		protein homolog model	resistance-nodulation-cell division (RND) antibiotic efflux pump	fluoroquinolone antibiotic, tetracycline antibiotic	antibiotic efflux	26.96	85.76
	Loose	vanH gene in vanP cluster		protein homolog model	vanH, glycopeptide resistance gene cluster	glycopeptide antibiotic	antibiotic target alteration	31.88	105.1
	Loose	Acinetobacter baumannii AbaQ		protein homolog model	major facilitator superfamily (MFS) antibiotic efflux pump	fluoroquinolone antibiotic	antibiotic efflux	24.21	98.16
	Loose	golS		protein homolog model	resistance-nodulation-cell division (RND) antibiotic efflux pump	monobactam, carbapenem, cephalosporin, cephamycin, penam, phenicol antibiotic, penem	antibiotic efflux	32.69	155.84
	Loose	efrA		protein homolog model	ATP-binding cassette (ABC) antibiotic efflux pump	macrolide antibiotic, fluoroquinolone antibiotic, rifamycin antibiotic	antibiotic efflux	37.37	27.3
	Loose	macB		protein homolog model	ATP-binding cassette (ABC) antibiotic efflux pump	macrolide antibiotic	antibiotic efflux	35.48	11.34
	Loose	cmx		protein homolog model	major facilitator superfamily (MFS) antibiotic efflux pump	phenicol antibiotic	antibiotic efflux	23.87	100
	Loose	bcrA		protein homolog model	ATP-binding cassette (ABC) antibiotic efflux pump	peptide antibiotic	antibiotic efflux	32.23	141.18
	Loose	arlR		protein homolog model	major facilitator superfamily (MFS) antibiotic efflux pump	fluoroquinolone antibiotic, disinfecting agents and antiseptics	antibiotic efflux	34.48	116.89
	Loose	norC		protein homolog model	major facilitator superfamily (MFS) antibiotic efflux pump	fluoroquinolone antibiotic, disinfecting agents and antiseptics	antibiotic efflux	59.31	100.87
	Loose	EC-13		protein homolog model	EC beta-lactamase	cephalosporin	antibiotic inactivation	24.13	131.83
	Loose	bcr-1		protein homolog model	major facilitator superfamily (MFS) antibiotic efflux pump	bicyclomycin-like antibiotic	antibiotic efflux	27.42	99
	Loose	lmrB		protein homolog model	ATP-binding cassette (ABC) antibiotic efflux pump	lincosamide antibiotic, nucleoside antibiotic	antibiotic efflux	38.51	100.42
	Loose	RanA		protein homolog model	ATP-binding cassette (ABC) antibiotic efflux pump	aminoglycoside antibiotic	antibiotic efflux	34.53	94.19
	Loose	vanK gene in vanI cluster		protein homolog model	glycopeptide resistance gene cluster, vanK	glycopeptide antibiotic	antibiotic target alteration	22.8	110.67
	Loose	evgA		protein homolog model	major facilitator superfamily (MFS) antibiotic efflux pump, resistance-nodulation-cell division (RND) antibiotic efflux pump	macrolide antibiotic, fluoroquinolone antibiotic, penam, tetracycline antibiotic	antibiotic efflux	29.91	106.37
	Loose	fexA		protein homolog model	major facilitator superfamily (MFS) antibiotic efflux pump	phenicol antibiotic	antibiotic efflux	24.87	81.05
	Loose	mgrA		protein homolog model	ATP-binding cassette (ABC) antibiotic efflux pump, major facilitator superfamily (MFS) antibiotic efflux pump	fluoroquinolone antibiotic, cephalosporin, penam, tetracycline antibiotic, peptide antibiotic, disinfecting agents and antiseptics	antibiotic efflux	34.85	100
	Loose	marA		protein homolog model	resistance-nodulation-cell division (RND) antibiotic efflux pump, General Bacterial Porin with reduced permeability to beta-lactams	fluoroquinolone antibiotic, monobactam, carbapenem, cephalosporin, glycylcycline, cephamycin, penam, tetracycline antibiotic, rifamycin antibiotic, phenicol antibiotic, penem, disinfecting agents and antiseptics	antibiotic efflux, reduced permeability to antibiotic	26.04	525.98
	Loose	AcrS		protein homolog model	resistance-nodulation-cell division (RND) antibiotic efflux pump	fluoroquinolone antibiotic, cephalosporin, glycylcycline, cephamycin, penam, tetracycline antibiotic, rifamycin antibiotic, phenicol antibiotic, disinfecting agents and antiseptics	antibiotic efflux	36.54	94.09
	Loose	SAT-4		protein homolog model	streptothricin acetyltransferase (SAT)	nucleoside antibiotic	antibiotic inactivation	31.93	107.78
	Loose	baeS		protein overexpression model	resistance-nodulation-cell division (RND) antibiotic efflux pump	aminoglycoside antibiotic, aminocoumarin antibiotic	antibiotic efflux	26.35	97.86
	Loose	vanR gene in vanF cluster		protein homolog model	glycopeptide resistance gene cluster, vanR	glycopeptide antibiotic	antibiotic target alteration	39.34	77.49
	Loose	macB		protein homolog model	ATP-binding cassette (ABC) antibiotic efflux pump	macrolide antibiotic	antibiotic efflux	37.73	34.32
	Loose	bcr-1		protein homolog model	major facilitator superfamily (MFS) antibiotic efflux pump	bicyclomycin-like antibiotic	antibiotic efflux	31.29	99.75
	Loose	farA		protein homolog model	major facilitator superfamily (MFS) antibiotic efflux pump	antibacterial free fatty acids	antibiotic efflux	31.3	55.99
	Loose	Staphylococcus aureus LmrS		protein homolog model	major facilitator superfamily (MFS) antibiotic efflux pump	macrolide antibiotic, aminoglycoside antibiotic, oxazolidinone antibiotic, diaminopyrimidine antibiotic, phenicol antibiotic	antibiotic efflux	39.55	145.21
	Loose	tet(35)		protein homolog model	ATP-binding cassette (ABC) antibiotic efflux pump	tetracycline antibiotic	antibiotic efflux	35.85	121.68
	Loose	tet(X)		protein homolog model	tetracycline inactivation enzyme	glycylcycline, tetracycline antibiotic	antibiotic inactivation	26.18	96.39
	Loose	vanH gene in vanA cluster		protein homolog model	vanH, glycopeptide resistance gene cluster	glycopeptide antibiotic	antibiotic target alteration	33.2	99.07
	Loose	ykkD		protein homolog model	small multidrug resistance (SMR) antibiotic efflux pump	aminoglycoside antibiotic, tetracycline antibiotic, phenicol antibiotic	antibiotic efflux	51.49	99.05
	Loose	ykkC		protein homolog model	small multidrug resistance (SMR) antibiotic efflux pump	aminoglycoside antibiotic, tetracycline antibiotic, phenicol antibiotic	antibiotic efflux	48.11	97.32
	Loose	tet(35)		protein homolog model	ATP-binding cassette (ABC) antibiotic efflux pump	tetracycline antibiotic	antibiotic efflux	25.82	124.93
	Loose	RanA		protein homolog model	ATP-binding cassette (ABC) antibiotic efflux pump	aminoglycoside antibiotic	antibiotic efflux	30.65	77.91
	Loose	mgrA		protein homolog model	ATP-binding cassette (ABC) antibiotic efflux pump, major facilitator superfamily (MFS) antibiotic efflux pump	fluoroquinolone antibiotic, cephalosporin, penam, tetracycline antibiotic, peptide antibiotic, disinfecting agents and antiseptics	antibiotic efflux	20.88	88.44
	Loose	blt		protein homolog model	major facilitator superfamily (MFS) antibiotic efflux pump	fluoroquinolone antibiotic, disinfecting agents and antiseptics	antibiotic efflux	23.9	100
	Loose	vanK gene in vanI cluster		protein homolog model	glycopeptide resistance gene cluster, vanK	glycopeptide antibiotic	antibiotic target alteration	36.73	112
	Loose	MuxC		protein homolog model	resistance-nodulation-cell division (RND) antibiotic efflux pump	macrolide antibiotic, monobactam, tetracycline antibiotic, aminocoumarin antibiotic	antibiotic efflux	24.91	102.03
	Loose	msbA		protein homolog model	ATP-binding cassette (ABC) antibiotic efflux pump	nitroimidazole antibiotic	antibiotic efflux	29.46	46.39
	Loose	RanA		protein homolog model	ATP-binding cassette (ABC) antibiotic efflux pump	aminoglycoside antibiotic	antibiotic efflux	29.27	111.24
	Loose	bcrA		protein homolog model	ATP-binding cassette (ABC) antibiotic efflux pump	peptide antibiotic	antibiotic efflux	27.11	93.46
	Loose	Mycobacterium tuberculosis intrinsic murA conferring resistance to fosfomycin	D117C	protein variant model	antibiotic-resistant murA transferase	phosphonic acid antibiotic	antibiotic target alteration	39.42	101.2
	Loose	Mycobacterium tuberculosis intrinsic murA conferring resistance to fosfomycin	D117C	protein variant model	antibiotic-resistant murA transferase	phosphonic acid antibiotic	antibiotic target alteration	45.93	101.91
	Loose	vanL		protein homolog model	glycopeptide resistance gene cluster, Van ligase	glycopeptide antibiotic	antibiotic target alteration	36.36	102.01
	Loose	optrA		protein homolog model	Miscellaneous ABC-F subfamily ATP-binding cassette ribosomal protection proteins	oxazolidinone antibiotic, phenicol antibiotic	antibiotic target protection	34.22	98.47
	Loose	bcrA		protein homolog model	ATP-binding cassette (ABC) antibiotic efflux pump	peptide antibiotic	antibiotic efflux	35.12	97.71
	Loose	bcrA		protein homolog model	ATP-binding cassette (ABC) antibiotic efflux pump	peptide antibiotic	antibiotic efflux	31.4	94.77
	Loose	putative nickel/cobalt transporter		protein homolog model	metal transporters with antibiotic efflux	fluoroquinolone antibiotic, aminoglycoside antibiotic, isoniazid-like antibiotic	antibiotic efflux	46.39	90.32
	Loose	evgA		protein homolog model	major facilitator superfamily (MFS) antibiotic efflux pump, resistance-nodulation-cell division (RND) antibiotic efflux pump	macrolide antibiotic, fluoroquinolone antibiotic, penam, tetracycline antibiotic	antibiotic efflux	21.95	102.45
	Loose	salC		protein homolog model	sal-type ABC-F protein	lincosamide antibiotic, streptogramin antibiotic, streptogramin A antibiotic, pleuromutilin antibiotic	antibiotic target protection	23.3	93.35
	Loose	msbA		protein homolog model	ATP-binding cassette (ABC) antibiotic efflux pump	nitroimidazole antibiotic	antibiotic efflux	36.88	99.31
	Loose	vanH gene in vanM cluster		protein homolog model	vanH, glycopeptide resistance gene cluster	glycopeptide antibiotic	antibiotic target alteration	24.28	96.93
	Loose	macB		protein homolog model	ATP-binding cassette (ABC) antibiotic efflux pump	macrolide antibiotic	antibiotic efflux	37.23	37.27
	Loose	evgA		protein homolog model	major facilitator superfamily (MFS) antibiotic efflux pump, resistance-nodulation-cell division (RND) antibiotic efflux pump	macrolide antibiotic, fluoroquinolone antibiotic, penam, tetracycline antibiotic	antibiotic efflux	25.25	102.94
	Loose	bcrA		protein homolog model	ATP-binding cassette (ABC) antibiotic efflux pump	peptide antibiotic	antibiotic efflux	35.55	80.07
	Loose	CrcB		protein homolog model	multidrug and toxic compound extrusion (MATE) transporter	aminoglycoside antibiotic	antibiotic efflux	33.33	88.32
	Loose	lmrP		protein homolog model	major facilitator superfamily (MFS) antibiotic efflux pump	macrolide antibiotic, lincosamide antibiotic, streptogramin antibiotic, streptogramin A antibiotic, tetracycline antibiotic	antibiotic efflux	25.31	97.04
	Loose	Bifidobacterium bifidum ileS conferring resistance to mupirocin		protein homolog model	antibiotic-resistant isoleucyl-tRNA synthetase (ileS)	mupirocin-like antibiotic	antibiotic target alteration	28.49	72.63
	Loose	vanH gene in vanF cluster		protein homolog model	vanH, glycopeptide resistance gene cluster	glycopeptide antibiotic	antibiotic target alteration	30.24	164.91
	Loose	MSI-1		protein homolog model	MSI beta-lactamase	carbapenem	antibiotic inactivation	30.26	67.16
	Loose	rphB		protein homolog model	rifampin phosphotransferase	rifamycin antibiotic	antibiotic inactivation	30.15	66.29
	Loose	vanR gene in vanL cluster		protein homolog model	glycopeptide resistance gene cluster, vanR	glycopeptide antibiotic	antibiotic target alteration	43.16	102.16
	Loose	arlS		protein homolog model	major facilitator superfamily (MFS) antibiotic efflux pump	fluoroquinolone antibiotic, disinfecting agents and antiseptics	antibiotic efflux	36.4	125.28
	Loose	Staphylococcus aureus mupB conferring resistance to mupirocin		protein homolog model	antibiotic-resistant isoleucyl-tRNA synthetase (ileS)	mupirocin-like antibiotic	antibiotic target alteration	25.3	84.8
	Loose	YajC		protein homolog model	resistance-nodulation-cell division (RND) antibiotic efflux pump	fluoroquinolone antibiotic, cephalosporin, glycylcycline, penam, tetracycline antibiotic, oxazolidinone antibiotic, glycopeptide antibiotic, rifamycin antibiotic, phenicol antibiotic, disinfecting agents and antiseptics	antibiotic efflux	38.36	76.79
	Loose	vanE		protein homolog model	glycopeptide resistance gene cluster, Van ligase	glycopeptide antibiotic	antibiotic target alteration	23.66	128.69
	Loose	tetB(P)		protein homolog model	tetracycline-resistant ribosomal protection protein	tetracycline antibiotic	antibiotic target protection	37.84	93.1
	Loose	macB		protein homolog model	ATP-binding cassette (ABC) antibiotic efflux pump	macrolide antibiotic	antibiotic efflux	31.51	40.06
	Loose	mecD		protein homolog model	methicillin resistant PBP2	penam	antibiotic target replacement	24.57	100.44
	Loose	GOB-9		protein homolog model	GOB beta-lactamase	carbapenem, cephalosporin, penam	antibiotic inactivation	28.57	71.72
	Loose	marA		protein homolog model	resistance-nodulation-cell division (RND) antibiotic efflux pump, General Bacterial Porin with reduced permeability to beta-lactams	fluoroquinolone antibiotic, monobactam, carbapenem, cephalosporin, glycylcycline, cephamycin, penam, tetracycline antibiotic, rifamycin antibiotic, phenicol antibiotic, penem, disinfecting agents and antiseptics	antibiotic efflux, reduced permeability to antibiotic	31.91	226.77
	Loose	vanR gene in vanI cluster		protein homolog model	glycopeptide resistance gene cluster, vanR	glycopeptide antibiotic	antibiotic target alteration	39.32	103.88
	Loose	arlS		protein homolog model	major facilitator superfamily (MFS) antibiotic efflux pump	fluoroquinolone antibiotic, disinfecting agents and antiseptics	antibiotic efflux	25.43	130.6
	Loose	LpsB		protein homolog model	Intrinsic peptide antibiotic resistant Lps	peptide antibiotic	reduced permeability to antibiotic	23.9	101.64
	Loose	dfrC		protein homolog model	trimethoprim resistant dihydrofolate reductase dfr	diaminopyrimidine antibiotic	antibiotic target replacement	79.11	98.14
	Loose	arlR		protein homolog model	major facilitator superfamily (MFS) antibiotic efflux pump	fluoroquinolone antibiotic, disinfecting agents and antiseptics	antibiotic efflux	81.74	100
	Loose	arlS		protein homolog model	major facilitator superfamily (MFS) antibiotic efflux pump	fluoroquinolone antibiotic, disinfecting agents and antiseptics	antibiotic efflux	64.52	100.22
	Loose	vanT gene in vanG cluster		protein homolog model	glycopeptide resistance gene cluster, vanT	glycopeptide antibiotic	antibiotic target alteration	27.57	50.14
	Loose	vatB		protein homolog model	streptogramin vat acetyltransferase	streptogramin antibiotic, streptogramin A antibiotic	antibiotic inactivation	39.34	112.74
	Loose	optrA		protein homolog model	Miscellaneous ABC-F subfamily ATP-binding cassette ribosomal protection proteins	oxazolidinone antibiotic, phenicol antibiotic	antibiotic target protection	29.16	81.53
	Loose	msbA		protein homolog model	ATP-binding cassette (ABC) antibiotic efflux pump	nitroimidazole antibiotic	antibiotic efflux	30.05	53.95
	Loose	vanK gene in vanI cluster		protein homolog model	glycopeptide resistance gene cluster, vanK	glycopeptide antibiotic	antibiotic target alteration	24.47	111.73
	Loose	vanK gene in vanI cluster		protein homolog model	glycopeptide resistance gene cluster, vanK	glycopeptide antibiotic	antibiotic target alteration	25.43	112
	Loose	Bacillus subtilis mprF		protein homolog model	defensin resistant mprF	peptide antibiotic	antibiotic target alteration	34.99	98.13
	Loose	evgA		protein homolog model	major facilitator superfamily (MFS) antibiotic efflux pump, resistance-nodulation-cell division (RND) antibiotic efflux pump	macrolide antibiotic, fluoroquinolone antibiotic, penam, tetracycline antibiotic	antibiotic efflux	24.5	98.04
	Loose	tetA(58)		protein homolog model	major facilitator superfamily (MFS) antibiotic efflux pump	tetracycline antibiotic	antibiotic efflux	24.75	85.13
	Loose	mreA		protein homolog model	major facilitator superfamily (MFS) antibiotic efflux pump	macrolide antibiotic	antibiotic efflux	39.47	103.86
	Loose	tet(44)		protein homolog model	tetracycline-resistant ribosomal protection protein	tetracycline antibiotic	antibiotic target protection	33.33	109.06
	Loose	msbA		protein homolog model	ATP-binding cassette (ABC) antibiotic efflux pump	nitroimidazole antibiotic	antibiotic efflux	36.14	204.3
	Loose	IreK		protein homolog model	Serine/threonine kinases	cephalosporin	reduced permeability to antibiotic	42.22	59.61
	Loose	cfrC		protein homolog model	Cfr 23S ribosomal RNA methyltransferase	lincosamide antibiotic, streptogramin antibiotic, oxazolidinone antibiotic, phenicol antibiotic	antibiotic target alteration	36.65	105.81
	Loose	arnA		protein homolog model	pmr phosphoethanolamine transferase	peptide antibiotic	antibiotic target alteration	31.16	46.83
	Loose	Staphylococcus aureus mupB conferring resistance to mupirocin		protein homolog model	antibiotic-resistant isoleucyl-tRNA synthetase (ileS)	mupirocin-like antibiotic	antibiotic target alteration	30.25	88.67
	Loose	Streptococcus pneumoniae PBP2x conferring resistance to amoxicillin	R384G, M339F	protein variant model	Penicillin-binding protein mutations conferring resistance to beta-lactam antibiotics	cephalosporin, cephamycin, penam	antibiotic target alteration	31.48	99.73
	Loose	tsnR		protein homolog model	non-erm 23S ribosomal RNA methyltransferase (A1067)	peptide antibiotic	antibiotic target alteration	30.06	91.11
	Loose	Streptomyces rimosus otr(A)		protein homolog model	tetracycline-resistant ribosomal protection protein	tetracycline antibiotic	antibiotic target protection	44.37	92.61
	Loose	RanA		protein homolog model	ATP-binding cassette (ABC) antibiotic efflux pump	aminoglycoside antibiotic	antibiotic efflux	29.73	141.09
	Loose	rphB		protein homolog model	rifampin phosphotransferase	rifamycin antibiotic	antibiotic inactivation	35.19	64.59
	Loose	LlmA 23S ribosomal RNA methyltransferase		protein homolog model	Llm 23S ribosomal RNA methyltransferase	lincosamide antibiotic	antibiotic target alteration	27.61	135.89
	Loose	salD		protein homolog model	sal-type ABC-F protein	lincosamide antibiotic, streptogramin antibiotic, streptogramin A antibiotic, pleuromutilin antibiotic	antibiotic target protection	31.41	86.21
	Loose	arnA		protein homolog model	pmr phosphoethanolamine transferase	peptide antibiotic	antibiotic target alteration	33.33	28.4
	Loose	Yrc-1		protein homolog model	YRC Beta-lactamase	cephalosporin, cephamycin, penam	antibiotic inactivation	21.98	101.57
	Loose	SAT-4		protein homolog model	streptothricin acetyltransferase (SAT)	nucleoside antibiotic	antibiotic inactivation	28.7	108.33
	Loose	Staphylococcus aureus fusA with mutation conferring resistance to fusidic acid	H457Q, L461F, T436I	protein variant model	antibiotic resistant fusA	fusidane antibiotic	antibiotic target alteration	30.86	75.04
	Loose	bcrA		protein homolog model	ATP-binding cassette (ABC) antibiotic efflux pump	peptide antibiotic	antibiotic efflux	33.65	103.27
	Loose	RanA		protein homolog model	ATP-binding cassette (ABC) antibiotic efflux pump	aminoglycoside antibiotic	antibiotic efflux	29.58	139.92
	Loose	almE		protein homolog model	polymyxin resistance operon, alm glycyltransferase	peptide antibiotic	antibiotic target alteration	28.88	87.05
	Loose	novA		protein homolog model	ATP-binding cassette (ABC) antibiotic efflux pump	aminocoumarin antibiotic	antibiotic efflux	29.91	41.14
	Loose	RanA		protein homolog model	ATP-binding cassette (ABC) antibiotic efflux pump	aminoglycoside antibiotic	antibiotic efflux	35.93	132.17
	Loose	vatE		protein homolog model	streptogramin vat acetyltransferase	streptogramin antibiotic, streptogramin A antibiotic	antibiotic inactivation	48.08	74.3
	Loose	macB		protein homolog model	ATP-binding cassette (ABC) antibiotic efflux pump	macrolide antibiotic	antibiotic efflux	32.61	146.89
	Loose	RanA		protein homolog model	ATP-binding cassette (ABC) antibiotic efflux pump	aminoglycoside antibiotic	antibiotic efflux	25.44	99.22
	Loose	tetA(58)		protein homolog model	major facilitator superfamily (MFS) antibiotic efflux pump	tetracycline antibiotic	antibiotic efflux	30.7	92.71
	Loose	TaeA		protein homolog model	ATP-binding cassette (ABC) antibiotic efflux pump	pleuromutilin antibiotic	antibiotic efflux	40.19	96.6
	Loose	PmrF		protein homolog model	pmr phosphoethanolamine transferase	peptide antibiotic	antibiotic target alteration	30.99	101.55
	Loose	norA		protein homolog model	major facilitator superfamily (MFS) antibiotic efflux pump	fluoroquinolone antibiotic, disinfecting agents and antiseptics	antibiotic efflux	74.94	100
	Loose	mgrA		protein homolog model	ATP-binding cassette (ABC) antibiotic efflux pump, major facilitator superfamily (MFS) antibiotic efflux pump	fluoroquinolone antibiotic, cephalosporin, penam, tetracycline antibiotic, peptide antibiotic, disinfecting agents and antiseptics	antibiotic efflux	88.28	98.64
	Loose	lmrD		protein homolog model	ATP-binding cassette (ABC) antibiotic efflux pump	lincosamide antibiotic	antibiotic efflux	26.61	83.58
	Loose	msbA		protein homolog model	ATP-binding cassette (ABC) antibiotic efflux pump	nitroimidazole antibiotic	antibiotic efflux	27.27	93.3
	Loose	bacA		protein homolog model	undecaprenyl pyrophosphate related proteins	peptide antibiotic	antibiotic target alteration	45.29	105.86
	Loose	NmcR		protein homolog model	NmcA beta-lactamase	carbapenem, cephalosporin, cephamycin, penam	antibiotic inactivation	28.08	98.98
	Loose	marA		protein homolog model	resistance-nodulation-cell division (RND) antibiotic efflux pump, General Bacterial Porin with reduced permeability to beta-lactams	fluoroquinolone antibiotic, monobactam, carbapenem, cephalosporin, glycylcycline, cephamycin, penam, tetracycline antibiotic, rifamycin antibiotic, phenicol antibiotic, penem, disinfecting agents and antiseptics	antibiotic efflux, reduced permeability to antibiotic	27.19	560.63
	Loose	macB		protein homolog model	ATP-binding cassette (ABC) antibiotic efflux pump	macrolide antibiotic	antibiotic efflux	38.94	42.7
	Loose	evgS		protein homolog model	major facilitator superfamily (MFS) antibiotic efflux pump, resistance-nodulation-cell division (RND) antibiotic efflux pump	macrolide antibiotic, fluoroquinolone antibiotic, penam, tetracycline antibiotic	antibiotic efflux	25.9	28.91
	Loose	vanR gene in vanI cluster		protein homolog model	glycopeptide resistance gene cluster, vanR	glycopeptide antibiotic	antibiotic target alteration	29.02	96.55
	Loose	tetA(58)		protein homolog model	major facilitator superfamily (MFS) antibiotic efflux pump	tetracycline antibiotic	antibiotic efflux	27.54	76.68
	Loose	PmrF		protein homolog model	pmr phosphoethanolamine transferase	peptide antibiotic	antibiotic target alteration	26.53	225.16
	Loose	msbA		protein homolog model	ATP-binding cassette (ABC) antibiotic efflux pump	nitroimidazole antibiotic	antibiotic efflux	31.75	98.8
	Loose	PmrF		protein homolog model	pmr phosphoethanolamine transferase	peptide antibiotic	antibiotic target alteration	27.27	109.94
	Loose	tetA(58)		protein homolog model	major facilitator superfamily (MFS) antibiotic efflux pump	tetracycline antibiotic	antibiotic efflux	24.26	76.97
	Loose	EstT		protein homolog model	macrolide esterase	macrolide antibiotic	antibiotic inactivation	23.81	92.16
	Loose	Escherichia coli EF-Tu mutants conferring resistance to kirromycin	A376S	protein variant model	elfamycin resistant EF-Tu	elfamycin antibiotic	antibiotic target alteration	76.02	100
	Loose	tet(T)		protein homolog model	tetracycline-resistant ribosomal protection protein	tetracycline antibiotic	antibiotic target protection	26.94	106.45
	Loose	Mycobacterium tuberculosis rpoB mutations conferring resistance to rifampicin	D516T, H526T, L511R, N518I	protein variant model	rifamycin-resistant beta-subunit of RNA polymerase (rpoB)	rifamycin antibiotic	antibiotic target alteration, antibiotic target replacement	61.36	100.94
	Loose	tsnR		protein homolog model	non-erm 23S ribosomal RNA methyltransferase (A1067)	peptide antibiotic	antibiotic target alteration	24.17	93.33
	Loose	sul4		protein homolog model	sulfonamide resistant sul	sulfonamide antibiotic	antibiotic target replacement	41.54	93.03
	Loose	vatB		protein homolog model	streptogramin vat acetyltransferase	streptogramin antibiotic, streptogramin A antibiotic	antibiotic inactivation	32.76	212.74
	Loose	Erm(K)		protein homolog model	Erm 23S ribosomal RNA methyltransferase	macrolide antibiotic, lincosamide antibiotic, streptogramin antibiotic	antibiotic target alteration	29.91	104.23
	Loose	Staphylococcus aureus mupA conferring resistance to mupirocin		protein homolog model	antibiotic-resistant isoleucyl-tRNA synthetase (ileS)	mupirocin-like antibiotic	antibiotic target alteration	26.72	64.26
	Loose	AAC(6')-I30		protein homolog model	AAC(6',)	aminoglycoside antibiotic	antibiotic inactivation	34.04	93.48
	Loose	NmcR		protein homolog model	NmcA beta-lactamase	carbapenem, cephalosporin, cephamycin, penam	antibiotic inactivation	28.42	101.02
	Loose	macB		protein homolog model	ATP-binding cassette (ABC) antibiotic efflux pump	macrolide antibiotic	antibiotic efflux	36.2	52.8
	Loose	macB		protein homolog model	ATP-binding cassette (ABC) antibiotic efflux pump	macrolide antibiotic	antibiotic efflux	39.29	39.13
	Loose	Clostridioides difficile gyrB conferring resistance to fluoroquinolones	R377G, V423F, I139R	protein variant model	fluoroquinolone resistant gyrB	fluoroquinolone antibiotic	antibiotic target alteration	65.03	101.1
	Loose	Clostridioides difficile gyrA conferring resistance to fluoroquinolones	P116A	protein variant model	fluoroquinolone resistant gyrA	fluoroquinolone antibiotic	antibiotic target alteration	57.57	109.41
	Loose	Mycobacterium tuberculosis inhA mutations conferring resistance to isoniazid	V78A	protein variant model	isoniazid resistant inhA	isoniazid-like antibiotic	antibiotic target alteration	24.06	92.57
	Loose	Helicobacter pylori frxA mutation conferring resistance to metronidazole	A16T	protein variant model	Antibiotic resistant Helicobacter pylori nitroreductase	nitroimidazole antibiotic	antibiotic target alteration	44.88	102.3
	Loose	Escherichia coli fabI mutations conferring resistance to isoniazid and triclosan	F203A	protein variant model	antibiotic resistant fabI	disinfecting agents and antiseptics, isoniazid-like antibiotic	antibiotic target alteration	25.49	103.82
	Loose	Enterococcus faecalis cls with mutation conferring resistance to daptomycin	H215R	protein variant model	daptomycin resistant cls	peptide antibiotic	antibiotic target alteration	43.51	102.7
	Loose	Mycobacterium tuberculosis pncA mutations conferring resistance to pyrazinamide	A26G, G17D, P54L	protein variant model	Pyrazinamide resistant pncA	pyrazine antibiotic	antibiotic target alteration	30.32	100
	Loose	Helicobacter pylori pbp1 mutants conferring resistance to amoxicillin	V374L, R649K	protein variant model	Penicillin-binding protein mutations conferring resistance to beta-lactam antibiotics	cephalosporin, cephamycin, penam	antibiotic target alteration	25.29	119.58
	Loose	Escherichia coli gyrA conferring resistance to fluoroquinolones	Q106H	protein variant model	fluoroquinolone resistant gyrA	fluoroquinolone antibiotic	antibiotic target alteration	37.23	91.31
	Loose	Clostridioides difficile gyrB conferring resistance to fluoroquinolones	E399K, I139R	protein variant model	fluoroquinolone resistant gyrB	fluoroquinolone antibiotic	antibiotic target alteration	57.57	103.92
	Loose	Enterococcus faecalis cls with mutation conferring resistance to daptomycin	H215R	protein variant model	daptomycin resistant cls	peptide antibiotic	antibiotic target alteration	40.08	102.49
	Loose	Escherichia coli fabI mutations conferring resistance to isoniazid and triclosan	G93A, F203L	protein variant model	antibiotic resistant fabI	disinfecting agents and antiseptics, isoniazid-like antibiotic	antibiotic target alteration	44	97.71
	Loose	MexS		protein overexpression model	resistance-nodulation-cell division (RND) antibiotic efflux pump	fluoroquinolone antibiotic, diaminopyrimidine antibiotic, phenicol antibiotic	antibiotic efflux	26.38	97.64
	Loose	MexS		protein overexpression model	resistance-nodulation-cell division (RND) antibiotic efflux pump	fluoroquinolone antibiotic, diaminopyrimidine antibiotic, phenicol antibiotic	antibiotic efflux	28.5	99.41
	Loose	MexS		protein overexpression model	resistance-nodulation-cell division (RND) antibiotic efflux pump	fluoroquinolone antibiotic, diaminopyrimidine antibiotic, phenicol antibiotic	antibiotic efflux	27.36	99.12
	Strict	vanY gene in vanG cluster		protein homolog model	vanY, glycopeptide resistance gene cluster	glycopeptide antibiotic	antibiotic target alteration	30.94	81
	Strict	sdrM		protein homolog model	major facilitator superfamily (MFS) antibiotic efflux pump	fluoroquinolone antibiotic, disinfecting agents and antiseptics	antibiotic efflux	68.16	99.78
	Strict	sepA		protein homolog model	small multidrug resistance (SMR) antibiotic efflux pump	disinfecting agents and antiseptics	antibiotic efflux	62.58	110.19
	Strict	vanT gene in vanG cluster		protein homolog model	glycopeptide resistance gene cluster, vanT	glycopeptide antibiotic	antibiotic target alteration	32.61	53.51

## Sheet: Staphylococcus xylosus
	RGI	ARO Term	SNP	Detection	AMR	Drug	Resistance	% Identity of Matching Region	% Length of Reference Sequence
	Criteria			Criteria	Gene Family	Class	Mechanism
	Strict	norC		protein homolog model	major facilitator superfamily (MFS) antibiotic efflux pump	fluoroquinolone antibiotic, disinfecting agents and antiseptics	antibiotic efflux	69.78	100.43
	Strict	norC		protein homolog model	major facilitator superfamily (MFS) antibiotic efflux pump	fluoroquinolone antibiotic, disinfecting agents and antiseptics	antibiotic efflux	60.13	100.22
	Strict	sdrM		protein homolog model	major facilitator superfamily (MFS) antibiotic efflux pump	fluoroquinolone antibiotic, disinfecting agents and antiseptics	antibiotic efflux	63.9	99.78
	Strict	sepA		protein homolog model	small multidrug resistance (SMR) antibiotic efflux pump	disinfecting agents and antiseptics	antibiotic efflux	70.14	96.82
	Strict	vanT gene in vanG cluster		protein homolog model	glycopeptide resistance gene cluster, vanT	glycopeptide antibiotic	antibiotic target alteration	32.43	53.65
	Strict	vanY gene in vanM cluster		protein homolog model	vanY, glycopeptide resistance gene cluster	glycopeptide antibiotic	antibiotic target alteration	30.32	101.72
	Strict	salD		protein homolog model	sal-type ABC-F protein	lincosamide antibiotic, streptogramin antibiotic, streptogramin A antibiotic, pleuromutilin antibiotic	antibiotic target protection	59.38	99.82
	Strict	FosBx1		protein homolog model	fosfomycin thiol transferase	phosphonic acid antibiotic	antibiotic inactivation	55.8	100.72
	Strict	vanY gene in vanM cluster		protein homolog model	vanY, glycopeptide resistance gene cluster	glycopeptide antibiotic	antibiotic target alteration	37.68	88.41
	Strict	Staphylococcus aureus GlpT with mutation conferring resistance to fosfomycin	L27F	protein variant model	antibiotic-resistant GlpT	phosphonic acid antibiotic	antibiotic target alteration	86.61	99.34
	Loose	oleI		protein homolog model	ole glycosyltransferase	macrolide antibiotic	antibiotic inactivation	27.2	95.52
	Loose	vanR gene in vanI cluster		protein homolog model	glycopeptide resistance gene cluster, vanR	glycopeptide antibiotic	antibiotic target alteration	46.12	100.43
	Loose	arlS		protein homolog model	major facilitator superfamily (MFS) antibiotic efflux pump	fluoroquinolone antibiotic, disinfecting agents and antiseptics	antibiotic efflux	34.55	135.25
	Loose	CAR-1		protein homolog model	CAR beta-lactamase	carbapenem	antibiotic inactivation	26.51	76.02
	Loose	NmcR		protein homolog model	NmcA beta-lactamase	carbapenem, cephalosporin, cephamycin, penam	antibiotic inactivation	24.87	101.02
	Loose	macB		protein homolog model	ATP-binding cassette (ABC) antibiotic efflux pump	macrolide antibiotic	antibiotic efflux	36.65	34.47
	Loose	blt		protein homolog model	major facilitator superfamily (MFS) antibiotic efflux pump	fluoroquinolone antibiotic, disinfecting agents and antiseptics	antibiotic efflux	23.2	100.75
	Loose	PmrF		protein homolog model	pmr phosphoethanolamine transferase	peptide antibiotic	antibiotic target alteration	29.17	113.98
	Loose	RanA		protein homolog model	ATP-binding cassette (ABC) antibiotic efflux pump	aminoglycoside antibiotic	antibiotic efflux	25.82	105.04
	Loose	RanA		protein homolog model	ATP-binding cassette (ABC) antibiotic efflux pump	aminoglycoside antibiotic	antibiotic efflux	27.52	96.51
	Loose	mtrA		protein homolog model	resistance-nodulation-cell division (RND) antibiotic efflux pump	macrolide antibiotic, penam	antibiotic efflux	21.92	92.69
	Loose	bcrA		protein homolog model	ATP-binding cassette (ABC) antibiotic efflux pump	peptide antibiotic	antibiotic efflux	26.24	91.5
	Loose	Acinetobacter baumannii AbaQ		protein homolog model	major facilitator superfamily (MFS) antibiotic efflux pump	fluoroquinolone antibiotic	antibiotic efflux	21.15	93.09
	Loose	norB		protein homolog model	major facilitator superfamily (MFS) antibiotic efflux pump	fluoroquinolone antibiotic	antibiotic efflux	52.68	98.93
	Loose	mef(C)		protein homolog model	major facilitator superfamily (MFS) antibiotic efflux pump	macrolide antibiotic, tetracycline antibiotic	antibiotic efflux	23.28	95.58
	Loose	blt		protein homolog model	major facilitator superfamily (MFS) antibiotic efflux pump	fluoroquinolone antibiotic, disinfecting agents and antiseptics	antibiotic efflux	21.63	98.25
	Loose	PmrF		protein homolog model	pmr phosphoethanolamine transferase	peptide antibiotic	antibiotic target alteration	30.03	97.52
	Loose	AcrS		protein homolog model	resistance-nodulation-cell division (RND) antibiotic efflux pump	fluoroquinolone antibiotic, cephalosporin, glycylcycline, cephamycin, penam, tetracycline antibiotic, rifamycin antibiotic, phenicol antibiotic, disinfecting agents and antiseptics	antibiotic efflux	34	92.27
	Loose	PmrF		protein homolog model	pmr phosphoethanolamine transferase	peptide antibiotic	antibiotic target alteration	34.41	124.53
	Loose	vanR gene in vanM cluster		protein homolog model	glycopeptide resistance gene cluster, vanR	glycopeptide antibiotic	antibiotic target alteration	32.23	81.03
	Loose	vanR gene in vanF cluster		protein homolog model	glycopeptide resistance gene cluster, vanR	glycopeptide antibiotic	antibiotic target alteration	37.33	98.27
	Loose	cpxA		protein homolog model	resistance-nodulation-cell division (RND) antibiotic efflux pump	aminoglycoside antibiotic, aminocoumarin antibiotic	antibiotic efflux	26.06	75.49
	Loose	emeA		protein homolog model	multidrug and toxic compound extrusion (MATE) transporter	disinfecting agents and antiseptics	antibiotic efflux	28.57	118.83
	Loose	bcrA		protein homolog model	ATP-binding cassette (ABC) antibiotic efflux pump	peptide antibiotic	antibiotic efflux	40.67	79.08
	Loose	Acinetobacter baumannii AbaF		protein homolog model	major facilitator superfamily (MFS) antibiotic efflux pump	phosphonic acid antibiotic	antibiotic efflux	23.11	112.35
	Loose	pp-flo		protein homolog model	major facilitator superfamily (MFS) antibiotic efflux pump	phenicol antibiotic	antibiotic efflux	24.34	106.42
	Loose	arr-1		protein homolog model	rifampin ADP-ribosyltransferase (Arr)	rifamycin antibiotic	antibiotic inactivation	33.58	62.24
	Loose	PmrF		protein homolog model	pmr phosphoethanolamine transferase	peptide antibiotic	antibiotic target alteration	26.04	223.6
	Loose	Acinetobacter baumannii AbaF		protein homolog model	major facilitator superfamily (MFS) antibiotic efflux pump	phosphonic acid antibiotic	antibiotic efflux	30.86	108.62
	Loose	RanA		protein homolog model	ATP-binding cassette (ABC) antibiotic efflux pump	aminoglycoside antibiotic	antibiotic efflux	33.95	94.19
	Loose	almE		protein homolog model	polymyxin resistance operon, alm glycyltransferase	peptide antibiotic	antibiotic target alteration	24.53	343.35
	Loose	RanA		protein homolog model	ATP-binding cassette (ABC) antibiotic efflux pump	aminoglycoside antibiotic	antibiotic efflux	27.57	100.39
	Loose	salC		protein homolog model	sal-type ABC-F protein	lincosamide antibiotic, streptogramin antibiotic, streptogramin A antibiotic, pleuromutilin antibiotic	antibiotic target protection	25.12	42.33
	Loose	CAR-1		protein homolog model	CAR beta-lactamase	carbapenem	antibiotic inactivation	27.92	80.41
	Loose	vanH gene in vanO cluster		protein homolog model	vanH, glycopeptide resistance gene cluster	glycopeptide antibiotic	antibiotic target alteration	31.97	94.86
	Loose	macB		protein homolog model	ATP-binding cassette (ABC) antibiotic efflux pump	macrolide antibiotic	antibiotic efflux	40.62	39.29
	Loose	vatD		protein homolog model	streptogramin vat acetyltransferase	streptogramin antibiotic, streptogramin A antibiotic	antibiotic inactivation	37.61	96.08
	Loose	norB		protein homolog model	major facilitator superfamily (MFS) antibiotic efflux pump	fluoroquinolone antibiotic	antibiotic efflux	45.61	100
	Loose	tet(35)		protein homolog model	ATP-binding cassette (ABC) antibiotic efflux pump	tetracycline antibiotic	antibiotic efflux	25.57	128.46
	Loose	adeL		protein homolog model	resistance-nodulation-cell division (RND) antibiotic efflux pump	fluoroquinolone antibiotic, tetracycline antibiotic	antibiotic efflux	26.09	86.35
	Loose	FosD		protein homolog model	fosfomycin thiol transferase	phosphonic acid antibiotic	antibiotic inactivation	23.98	124.46
	Loose	lmrD		protein homolog model	ATP-binding cassette (ABC) antibiotic efflux pump	lincosamide antibiotic	antibiotic efflux	27.46	73.04
	Loose	FosB1		protein homolog model	fosfomycin thiol transferase	phosphonic acid antibiotic	antibiotic inactivation	31.03	193.53
	Loose	tetA(60)		protein homolog model	ATP-binding cassette (ABC) antibiotic efflux pump	tetracycline antibiotic	antibiotic efflux	35.85	102.42
	Loose	tetB(60)		protein homolog model	ATP-binding cassette (ABC) antibiotic efflux pump	tetracycline antibiotic	antibiotic efflux	37.22	101.73
	Loose	emrR		protein homolog model	major facilitator superfamily (MFS) antibiotic efflux pump	fluoroquinolone antibiotic	antibiotic efflux	28.57	92.05
	Loose	Acinetobacter baumannii AbaQ		protein homolog model	major facilitator superfamily (MFS) antibiotic efflux pump	fluoroquinolone antibiotic	antibiotic efflux	22.41	97.93
	Loose	Pseudomonas aeruginosa soxR		protein homolog model	ATP-binding cassette (ABC) antibiotic efflux pump, major facilitator superfamily (MFS) antibiotic efflux pump, resistance-nodulation-cell division (RND) antibiotic efflux pump	fluoroquinolone antibiotic, cephalosporin, glycylcycline, penam, tetracycline antibiotic, rifamycin antibiotic, phenicol antibiotic, disinfecting agents and antiseptics	antibiotic target alteration, antibiotic efflux	29.41	158.97
	Loose	marA		protein homolog model	resistance-nodulation-cell division (RND) antibiotic efflux pump, General Bacterial Porin with reduced permeability to beta-lactams	fluoroquinolone antibiotic, monobactam, carbapenem, cephalosporin, glycylcycline, cephamycin, penam, tetracycline antibiotic, rifamycin antibiotic, phenicol antibiotic, penem, disinfecting agents and antiseptics	antibiotic efflux, reduced permeability to antibiotic	26.17	318.11
	Loose	AAC(3)-Ia		protein homolog model	AAC(3)	aminoglycoside antibiotic	antibiotic inactivation	29.57	107.79
	Loose	msbA		protein homolog model	ATP-binding cassette (ABC) antibiotic efflux pump	nitroimidazole antibiotic	antibiotic efflux	34.69	37.11
	Loose	cmx		protein homolog model	major facilitator superfamily (MFS) antibiotic efflux pump	phenicol antibiotic	antibiotic efflux	23.2	100.26
	Loose	macB		protein homolog model	ATP-binding cassette (ABC) antibiotic efflux pump	macrolide antibiotic	antibiotic efflux	32.75	61.18
	Loose	arlR		protein homolog model	major facilitator superfamily (MFS) antibiotic efflux pump	fluoroquinolone antibiotic, disinfecting agents and antiseptics	antibiotic efflux	27.45	115.98
	Loose	bcr-1		protein homolog model	major facilitator superfamily (MFS) antibiotic efflux pump	bicyclomycin-like antibiotic	antibiotic efflux	29.65	99.5
	Loose	lmrB		protein homolog model	ATP-binding cassette (ABC) antibiotic efflux pump	lincosamide antibiotic, nucleoside antibiotic	antibiotic efflux	38.22	100.84
	Loose	evgA		protein homolog model	major facilitator superfamily (MFS) antibiotic efflux pump, resistance-nodulation-cell division (RND) antibiotic efflux pump	macrolide antibiotic, fluoroquinolone antibiotic, penam, tetracycline antibiotic	antibiotic efflux	31.78	106.37
	Loose	fexA		protein homolog model	major facilitator superfamily (MFS) antibiotic efflux pump	phenicol antibiotic	antibiotic efflux	25	81.68
	Loose	mgrA		protein homolog model	ATP-binding cassette (ABC) antibiotic efflux pump, major facilitator superfamily (MFS) antibiotic efflux pump	fluoroquinolone antibiotic, cephalosporin, penam, tetracycline antibiotic, peptide antibiotic, disinfecting agents and antiseptics	antibiotic efflux	32.03	99.32
	Loose	ramA		protein homolog model	resistance-nodulation-cell division (RND) antibiotic efflux pump, General Bacterial Porin with reduced permeability to beta-lactams	fluoroquinolone antibiotic, monobactam, carbapenem, cephalosporin, glycylcycline, cephamycin, penam, tetracycline antibiotic, rifamycin antibiotic, phenicol antibiotic, penem, disinfecting agents and antiseptics	antibiotic efflux, reduced permeability to antibiotic	27.88	563.71
	Loose	Rv1877		protein homolog model	major facilitator superfamily (MFS) antibiotic efflux pump	fluoroquinolone antibiotic	antibiotic efflux	21.97	66.08
	Loose	baeS		protein overexpression model	resistance-nodulation-cell division (RND) antibiotic efflux pump	aminoglycoside antibiotic, aminocoumarin antibiotic	antibiotic efflux	26.1	98.29
	Loose	vanR gene in vanF cluster		protein homolog model	glycopeptide resistance gene cluster, vanR	glycopeptide antibiotic	antibiotic target alteration	35.27	96.97
	Loose	macB		protein homolog model	ATP-binding cassette (ABC) antibiotic efflux pump	macrolide antibiotic	antibiotic efflux	37.67	34.47
	Loose	bcr-1		protein homolog model	major facilitator superfamily (MFS) antibiotic efflux pump	bicyclomycin-like antibiotic	antibiotic efflux	30.75	100
	Loose	farA		protein homolog model	major facilitator superfamily (MFS) antibiotic efflux pump	antibacterial free fatty acids	antibiotic efflux	31.86	55.99
	Loose	Staphylococcus aureus LmrS		protein homolog model	major facilitator superfamily (MFS) antibiotic efflux pump	macrolide antibiotic, aminoglycoside antibiotic, oxazolidinone antibiotic, diaminopyrimidine antibiotic, phenicol antibiotic	antibiotic efflux	38.62	131.04
	Loose	tet(35)		protein homolog model	ATP-binding cassette (ABC) antibiotic efflux pump	tetracycline antibiotic	antibiotic efflux	31.1	119.24
	Loose	bcrA		protein homolog model	ATP-binding cassette (ABC) antibiotic efflux pump	peptide antibiotic	antibiotic efflux	34.36	101.96
	Loose	NmcR		protein homolog model	NmcA beta-lactamase	carbapenem, cephalosporin, cephamycin, penam	antibiotic inactivation	26.67	98.64
	Loose	tet(35)		protein homolog model	ATP-binding cassette (ABC) antibiotic efflux pump	tetracycline antibiotic	antibiotic efflux	26.73	116.53
	Loose	tet(47)		protein homolog model	tetracycline inactivation enzyme	tetracycline antibiotic	antibiotic inactivation	24.85	90.12
	Loose	vanH gene in vanA cluster		protein homolog model	vanH, glycopeptide resistance gene cluster	glycopeptide antibiotic	antibiotic target alteration	33.33	98.76
	Loose	ykkD		protein homolog model	small multidrug resistance (SMR) antibiotic efflux pump	aminoglycoside antibiotic, tetracycline antibiotic, phenicol antibiotic	antibiotic efflux	54.9	99.05
	Loose	ykkC		protein homolog model	small multidrug resistance (SMR) antibiotic efflux pump	aminoglycoside antibiotic, tetracycline antibiotic, phenicol antibiotic	antibiotic efflux	48.54	94.64
	Loose	tet(35)		protein homolog model	ATP-binding cassette (ABC) antibiotic efflux pump	tetracycline antibiotic	antibiotic efflux	27.78	126.02
	Loose	RanA		protein homolog model	ATP-binding cassette (ABC) antibiotic efflux pump	aminoglycoside antibiotic	antibiotic efflux	31.36	96.51
	Loose	RanA		protein homolog model	ATP-binding cassette (ABC) antibiotic efflux pump	aminoglycoside antibiotic	antibiotic efflux	27.96	77.91
	Loose	pmrA		protein homolog model	major facilitator superfamily (MFS) antibiotic efflux pump	fluoroquinolone antibiotic	antibiotic efflux	21.61	101
	Loose	vanK gene in vanI cluster		protein homolog model	glycopeptide resistance gene cluster, vanK	glycopeptide antibiotic	antibiotic target alteration	25.25	110.67
	Loose	MuxC		protein homolog model	resistance-nodulation-cell division (RND) antibiotic efflux pump	macrolide antibiotic, monobactam, tetracycline antibiotic, aminocoumarin antibiotic	antibiotic efflux	26.96	102.7
	Loose	patB		protein homolog model	ATP-binding cassette (ABC) antibiotic efflux pump	fluoroquinolone antibiotic	antibiotic efflux	33.76	45.75
	Loose	tetA(58)		protein homolog model	major facilitator superfamily (MFS) antibiotic efflux pump	tetracycline antibiotic	antibiotic efflux	26.58	83.67
	Loose	macB		protein homolog model	ATP-binding cassette (ABC) antibiotic efflux pump	macrolide antibiotic	antibiotic efflux	30.81	40.37
	Loose	Mycobacterium tuberculosis intrinsic murA conferring resistance to fosfomycin	D117C	protein variant model	antibiotic-resistant murA transferase	phosphonic acid antibiotic	antibiotic target alteration	39.52	100.24
	Loose	Mycobacterium tuberculosis intrinsic murA conferring resistance to fosfomycin	D117C	protein variant model	antibiotic-resistant murA transferase	phosphonic acid antibiotic	antibiotic target alteration	45.17	100.72
	Loose	vanL		protein homolog model	glycopeptide resistance gene cluster, Van ligase	glycopeptide antibiotic	antibiotic target alteration	35.49	102.01
	Loose	optrA		protein homolog model	Miscellaneous ABC-F subfamily ATP-binding cassette ribosomal protection proteins	oxazolidinone antibiotic, phenicol antibiotic	antibiotic target protection	35.06	99.54
	Loose	bcrA		protein homolog model	ATP-binding cassette (ABC) antibiotic efflux pump	peptide antibiotic	antibiotic efflux	36.68	96.41
	Loose	bcrA		protein homolog model	ATP-binding cassette (ABC) antibiotic efflux pump	peptide antibiotic	antibiotic efflux	35.12	94.77
	Loose	evgA		protein homolog model	major facilitator superfamily (MFS) antibiotic efflux pump, resistance-nodulation-cell division (RND) antibiotic efflux pump	macrolide antibiotic, fluoroquinolone antibiotic, penam, tetracycline antibiotic	antibiotic efflux	20.98	102.45
	Loose	tlrC		protein homolog model	Miscellaneous ABC-F subfamily ATP-binding cassette ribosomal protection proteins	macrolide antibiotic, lincosamide antibiotic	antibiotic target protection	44.9	93.07
	Loose	msbA		protein homolog model	ATP-binding cassette (ABC) antibiotic efflux pump	nitroimidazole antibiotic	antibiotic efflux	33.57	99.31
	Loose	vanH gene in vanP cluster		protein homolog model	vanH, glycopeptide resistance gene cluster	glycopeptide antibiotic	antibiotic target alteration	24.4	100.64
	Loose	RanA		protein homolog model	ATP-binding cassette (ABC) antibiotic efflux pump	aminoglycoside antibiotic	antibiotic efflux	34.5	93.02
	Loose	evgA		protein homolog model	major facilitator superfamily (MFS) antibiotic efflux pump, resistance-nodulation-cell division (RND) antibiotic efflux pump	macrolide antibiotic, fluoroquinolone antibiotic, penam, tetracycline antibiotic	antibiotic efflux	25.74	101.47
	Loose	bcrA		protein homolog model	ATP-binding cassette (ABC) antibiotic efflux pump	peptide antibiotic	antibiotic efflux	34.68	80.07
	Loose	QnrC		protein homolog model	quinolone resistance protein (qnr)	fluoroquinolone antibiotic	antibiotic target protection	22.28	95.48
	Loose	lmrP		protein homolog model	major facilitator superfamily (MFS) antibiotic efflux pump	macrolide antibiotic, lincosamide antibiotic, streptogramin antibiotic, streptogramin A antibiotic, tetracycline antibiotic	antibiotic efflux	23.19	95.81
	Loose	Staphylococcus aureus mupA conferring resistance to mupirocin		protein homolog model	antibiotic-resistant isoleucyl-tRNA synthetase (ileS)	mupirocin-like antibiotic	antibiotic target alteration	23.26	78.52
	Loose	CAR-1		protein homolog model	CAR beta-lactamase	carbapenem	antibiotic inactivation	28.26	80.41
	Loose	vanH gene in vanA cluster		protein homolog model	vanH, glycopeptide resistance gene cluster	glycopeptide antibiotic	antibiotic target alteration	28.63	167.08
	Loose	rphB		protein homolog model	rifampin phosphotransferase	rifamycin antibiotic	antibiotic inactivation	34.45	66.29
	Loose	vanR gene in vanI cluster		protein homolog model	glycopeptide resistance gene cluster, vanR	glycopeptide antibiotic	antibiotic target alteration	42.31	101.72
	Loose	arlS		protein homolog model	major facilitator superfamily (MFS) antibiotic efflux pump	fluoroquinolone antibiotic, disinfecting agents and antiseptics	antibiotic efflux	33.48	124.61
	Loose	Staphylococcus aureus mupA conferring resistance to mupirocin		protein homolog model	antibiotic-resistant isoleucyl-tRNA synthetase (ileS)	mupirocin-like antibiotic	antibiotic target alteration	23.13	85.55
	Loose	YajC		protein homolog model	resistance-nodulation-cell division (RND) antibiotic efflux pump	fluoroquinolone antibiotic, cephalosporin, glycylcycline, penam, tetracycline antibiotic, oxazolidinone antibiotic, glycopeptide antibiotic, rifamycin antibiotic, phenicol antibiotic, disinfecting agents and antiseptics	antibiotic efflux	36.99	76.79
	Loose	vanE		protein homolog model	glycopeptide resistance gene cluster, Van ligase	glycopeptide antibiotic	antibiotic target alteration	28.89	128.69
	Loose	tetB(P)		protein homolog model	tetracycline-resistant ribosomal protection protein	tetracycline antibiotic	antibiotic target protection	37.33	93.1
	Loose	salD		protein homolog model	sal-type ABC-F protein	lincosamide antibiotic, streptogramin antibiotic, streptogramin A antibiotic, pleuromutilin antibiotic	antibiotic target protection	30.04	47.24
	Loose	mecD		protein homolog model	methicillin resistant PBP2	penam	antibiotic target replacement	23.72	100.74
	Loose	GOB-23		protein homolog model	GOB beta-lactamase	carbapenem, cephalosporin, penam	antibiotic inactivation	28.06	71.38
	Loose	ramA		protein homolog model	resistance-nodulation-cell division (RND) antibiotic efflux pump, General Bacterial Porin with reduced permeability to beta-lactams	fluoroquinolone antibiotic, monobactam, carbapenem, cephalosporin, glycylcycline, cephamycin, penam, tetracycline antibiotic, rifamycin antibiotic, phenicol antibiotic, penem, disinfecting agents and antiseptics	antibiotic efflux, reduced permeability to antibiotic	28.72	233.87
	Loose	vanR gene in vanF cluster		protein homolog model	glycopeptide resistance gene cluster, vanR	glycopeptide antibiotic	antibiotic target alteration	40.09	103.9
	Loose	arlS		protein homolog model	major facilitator superfamily (MFS) antibiotic efflux pump	fluoroquinolone antibiotic, disinfecting agents and antiseptics	antibiotic efflux	33.63	131.04
	Loose	dfrC		protein homolog model	trimethoprim resistant dihydrofolate reductase dfr	diaminopyrimidine antibiotic	antibiotic target replacement	79.25	100
	Loose	arlR		protein homolog model	major facilitator superfamily (MFS) antibiotic efflux pump	fluoroquinolone antibiotic, disinfecting agents and antiseptics	antibiotic efflux	83.56	100.46
	Loose	arlS		protein homolog model	major facilitator superfamily (MFS) antibiotic efflux pump	fluoroquinolone antibiotic, disinfecting agents and antiseptics	antibiotic efflux	63.19	100
	Loose	tetA(58)		protein homolog model	major facilitator superfamily (MFS) antibiotic efflux pump	tetracycline antibiotic	antibiotic efflux	20.91	79.3
	Loose	vanT gene in vanG cluster		protein homolog model	glycopeptide resistance gene cluster, vanT	glycopeptide antibiotic	antibiotic target alteration	26.14	50.14
	Loose	vatB		protein homolog model	streptogramin vat acetyltransferase	streptogramin antibiotic, streptogramin A antibiotic	antibiotic inactivation	39.68	112.74
	Loose	poxtA		protein homolog model	Miscellaneous ABC-F subfamily ATP-binding cassette ribosomal protection proteins	tetracycline antibiotic, oxazolidinone antibiotic, phenicol antibiotic	antibiotic target protection	31.88	98.52
	Loose	msbA		protein homolog model	ATP-binding cassette (ABC) antibiotic efflux pump	nitroimidazole antibiotic	antibiotic efflux	29.56	50
	Loose	vanK gene in vanI cluster		protein homolog model	glycopeptide resistance gene cluster, vanK	glycopeptide antibiotic	antibiotic target alteration	26.92	111.73
	Loose	vanK gene in vanI cluster		protein homolog model	glycopeptide resistance gene cluster, vanK	glycopeptide antibiotic	antibiotic target alteration	25.42	112
	Loose	vanH gene in vanB cluster		protein homolog model	vanH, glycopeptide resistance gene cluster	glycopeptide antibiotic	antibiotic target alteration	27.78	95.36
	Loose	oleC		protein homolog model	ATP-binding cassette (ABC) antibiotic efflux pump	macrolide antibiotic	antibiotic efflux	24.79	152.62
	Loose	Bacillus subtilis mprF		protein homolog model	defensin resistant mprF	peptide antibiotic	antibiotic target alteration	32.51	98.25
	Loose	IMP-92		protein homolog model	IMP beta-lactamase	carbapenem, cephalosporin, cephamycin, penam, penem	antibiotic inactivation	23.3	227.35
	Loose	mreA		protein homolog model	major facilitator superfamily (MFS) antibiotic efflux pump	macrolide antibiotic	antibiotic efflux	37.29	103.86
	Loose	Streptomyces rimosus otr(A)		protein homolog model	tetracycline-resistant ribosomal protection protein	tetracycline antibiotic	antibiotic target protection	33.13	105.88
	Loose	IreK		protein homolog model	Serine/threonine kinases	cephalosporin	reduced permeability to antibiotic	36.82	94.57
	Loose	cfrC		protein homolog model	Cfr 23S ribosomal RNA methyltransferase	lincosamide antibiotic, streptogramin antibiotic, oxazolidinone antibiotic, phenicol antibiotic	antibiotic target alteration	35.21	105.81
	Loose	arnA		protein homolog model	pmr phosphoethanolamine transferase	peptide antibiotic	antibiotic target alteration	29.66	46.83
	Loose	Staphylococcus aureus mupB conferring resistance to mupirocin		protein homolog model	antibiotic-resistant isoleucyl-tRNA synthetase (ileS)	mupirocin-like antibiotic	antibiotic target alteration	31.05	88.67
	Loose	Streptococcus pneumoniae PBP2x conferring resistance to amoxicillin	R384G, M339F	protein variant model	Penicillin-binding protein mutations conferring resistance to beta-lactam antibiotics	cephalosporin, cephamycin, penam	antibiotic target alteration	31.19	102.8
	Loose	tsnR		protein homolog model	non-erm 23S ribosomal RNA methyltransferase (A1067)	peptide antibiotic	antibiotic target alteration	27.07	91.11
	Loose	macB		protein homolog model	ATP-binding cassette (ABC) antibiotic efflux pump	macrolide antibiotic	antibiotic efflux	33.78	116.77
	Loose	tet(T)		protein homolog model	tetracycline-resistant ribosomal protection protein	tetracycline antibiotic	antibiotic target protection	46.09	94.47
	Loose	RanA		protein homolog model	ATP-binding cassette (ABC) antibiotic efflux pump	aminoglycoside antibiotic	antibiotic efflux	29.34	141.09
	Loose	rphB		protein homolog model	rifampin phosphotransferase	rifamycin antibiotic	antibiotic inactivation	38.89	64.59
	Loose	efrA		protein homolog model	ATP-binding cassette (ABC) antibiotic efflux pump	macrolide antibiotic, fluoroquinolone antibiotic, rifamycin antibiotic	antibiotic efflux	27.47	81.57
	Loose	arnA		protein homolog model	pmr phosphoethanolamine transferase	peptide antibiotic	antibiotic target alteration	32.53	28.4
	Loose	CMY-73		protein homolog model	CMY beta-lactamase	cephamycin	antibiotic inactivation	24.19	102.62
	Loose	mgrA		protein homolog model	ATP-binding cassette (ABC) antibiotic efflux pump, major facilitator superfamily (MFS) antibiotic efflux pump	fluoroquinolone antibiotic, cephalosporin, penam, tetracycline antibiotic, peptide antibiotic, disinfecting agents and antiseptics	antibiotic efflux	33.77	103.4
	Loose	Staphylococcus aureus fusA with mutation conferring resistance to fusidic acid	H457Q, L461F	protein variant model	antibiotic resistant fusA	fusidane antibiotic	antibiotic target alteration	28.66	75.04
	Loose	bcrA		protein homolog model	ATP-binding cassette (ABC) antibiotic efflux pump	peptide antibiotic	antibiotic efflux	32.7	102.61
	Loose	RanA		protein homolog model	ATP-binding cassette (ABC) antibiotic efflux pump	aminoglycoside antibiotic	antibiotic efflux	30.83	139.53
	Loose	almE		protein homolog model	polymyxin resistance operon, alm glycyltransferase	peptide antibiotic	antibiotic target alteration	27.05	87.59
	Loose	vanH gene in vanA cluster		protein homolog model	vanH, glycopeptide resistance gene cluster	glycopeptide antibiotic	antibiotic target alteration	31.62	99.69
	Loose	novA		protein homolog model	ATP-binding cassette (ABC) antibiotic efflux pump	aminocoumarin antibiotic	antibiotic efflux	29.78	41.14
	Loose	RanA		protein homolog model	ATP-binding cassette (ABC) antibiotic efflux pump	aminoglycoside antibiotic	antibiotic efflux	35.32	144.19
	Loose	AAC(6')-Ip		protein homolog model	AAC(6',)	aminoglycoside antibiotic	antibiotic inactivation	31.58	85.55
	Loose	vatE		protein homolog model	streptogramin vat acetyltransferase	streptogramin antibiotic, streptogramin A antibiotic	antibiotic inactivation	46.15	73.83
	Loose	lmrC		protein homolog model	Miscellaneous ABC-F subfamily ATP-binding cassette ribosomal protection proteins	lincosamide antibiotic	antibiotic target protection	33.71	171.64
	Loose	msbA		protein homolog model	ATP-binding cassette (ABC) antibiotic efflux pump	nitroimidazole antibiotic	antibiotic efflux	31.05	45.7
	Loose	RanA		protein homolog model	ATP-binding cassette (ABC) antibiotic efflux pump	aminoglycoside antibiotic	antibiotic efflux	30.31	124.03
	Loose	TaeA		protein homolog model	ATP-binding cassette (ABC) antibiotic efflux pump	pleuromutilin antibiotic	antibiotic efflux	40.22	96.6
	Loose	PmrF		protein homolog model	pmr phosphoethanolamine transferase	peptide antibiotic	antibiotic target alteration	31.06	109.63
	Loose	norA		protein homolog model	major facilitator superfamily (MFS) antibiotic efflux pump	fluoroquinolone antibiotic, disinfecting agents and antiseptics	antibiotic efflux	76.96	99.74
	Loose	mgrA		protein homolog model	ATP-binding cassette (ABC) antibiotic efflux pump, major facilitator superfamily (MFS) antibiotic efflux pump	fluoroquinolone antibiotic, cephalosporin, penam, tetracycline antibiotic, peptide antibiotic, disinfecting agents and antiseptics	antibiotic efflux	86.39	100
	Loose	msbA		protein homolog model	ATP-binding cassette (ABC) antibiotic efflux pump	nitroimidazole antibiotic	antibiotic efflux	24.02	96.39
	Loose	msbA		protein homolog model	ATP-binding cassette (ABC) antibiotic efflux pump	nitroimidazole antibiotic	antibiotic efflux	24.51	93.99
	Loose	bacA		protein homolog model	undecaprenyl pyrophosphate related proteins	peptide antibiotic	antibiotic target alteration	46.93	106.59
	Loose	cmlv		protein homolog model	chloramphenicol phosphotransferase	phenicol antibiotic	antibiotic inactivation	33.42	88.53
	Loose	Staphylococcus aureus norA		protein homolog model	major facilitator superfamily (MFS) antibiotic efflux pump	fluoroquinolone antibiotic	antibiotic efflux	23.04	103.87
	Loose	NmcR		protein homolog model	NmcA beta-lactamase	carbapenem, cephalosporin, cephamycin, penam	antibiotic inactivation	25	96.27
	Loose	vanS gene in vanP cluster		protein homolog model	vanS, glycopeptide resistance gene cluster	glycopeptide antibiotic	antibiotic target alteration	26	95.26
	Loose	arlR		protein homolog model	major facilitator superfamily (MFS) antibiotic efflux pump	fluoroquinolone antibiotic, disinfecting agents and antiseptics	antibiotic efflux	31.05	102.28
	Loose	tetA(58)		protein homolog model	major facilitator superfamily (MFS) antibiotic efflux pump	tetracycline antibiotic	antibiotic efflux	28.51	77.84
	Loose	msbA		protein homolog model	ATP-binding cassette (ABC) antibiotic efflux pump	nitroimidazole antibiotic	antibiotic efflux	31.28	98.28
	Loose	PmrF		protein homolog model	pmr phosphoethanolamine transferase	peptide antibiotic	antibiotic target alteration	30.28	109.32
	Loose	tetA(58)		protein homolog model	major facilitator superfamily (MFS) antibiotic efflux pump	tetracycline antibiotic	antibiotic efflux	25	81.34
	Loose	tetA(58)		protein homolog model	major facilitator superfamily (MFS) antibiotic efflux pump	tetracycline antibiotic	antibiotic efflux	24.53	69.97
	Loose	Acinetobacter baumannii AbaF		protein homolog model	major facilitator superfamily (MFS) antibiotic efflux pump	phosphonic acid antibiotic	antibiotic efflux	32.79	111.42
	Loose	vanR gene in vanE cluster		protein homolog model	glycopeptide resistance gene cluster, vanR	glycopeptide antibiotic	antibiotic target alteration	31.11	104.37
	Loose	evgS		protein homolog model	major facilitator superfamily (MFS) antibiotic efflux pump, resistance-nodulation-cell division (RND) antibiotic efflux pump	macrolide antibiotic, fluoroquinolone antibiotic, penam, tetracycline antibiotic	antibiotic efflux	26.17	44.36
	Loose	fusD		protein homolog model	Target protecting FusB-type protein conferring resistance to Fusidic acid	fusidane antibiotic	antibiotic target protection	75.12	100
	Loose	efrA		protein homolog model	ATP-binding cassette (ABC) antibiotic efflux pump	macrolide antibiotic, fluoroquinolone antibiotic, rifamycin antibiotic	antibiotic efflux	30.4	99.65
	Loose	adeL		protein homolog model	resistance-nodulation-cell division (RND) antibiotic efflux pump	fluoroquinolone antibiotic, tetracycline antibiotic	antibiotic efflux	24.35	86.35
	Loose	ARL-5		protein homolog model	ARL Beta-lactamase	penam	antibiotic inactivation	54.62	102.48
	Loose	Escherichia coli EF-Tu mutants conferring resistance to kirromycin	A376S	protein variant model	elfamycin resistant EF-Tu	elfamycin antibiotic	antibiotic target alteration	74.81	100.25
	Loose	tet(T)		protein homolog model	tetracycline-resistant ribosomal protection protein	tetracycline antibiotic	antibiotic target protection	28.05	106.91
	Loose	rpoB2		protein homolog model	rifamycin-resistant beta-subunit of RNA polymerase (rpoB)	rifamycin antibiotic	antibiotic target alteration, antibiotic target replacement	61.66	101.81
	Loose	tsnR		protein homolog model	non-erm 23S ribosomal RNA methyltransferase (A1067)	peptide antibiotic	antibiotic target alteration	25.46	92.22
	Loose	sul4		protein homolog model	sulfonamide resistant sul	sulfonamide antibiotic	antibiotic target replacement	38.75	93.73
	Loose	Erm(K)		protein homolog model	Erm 23S ribosomal RNA methyltransferase	macrolide antibiotic, lincosamide antibiotic, streptogramin antibiotic	antibiotic target alteration	29.91	104.23
	Loose	Staphylococcus aureus mupA conferring resistance to mupirocin		protein homolog model	antibiotic-resistant isoleucyl-tRNA synthetase (ileS)	mupirocin-like antibiotic	antibiotic target alteration	23.68	64.36
	Loose	tet(X4)		protein homolog model	tetracycline inactivation enzyme	glycylcycline, tetracycline antibiotic	antibiotic inactivation	32.14	126.49
	Loose	NmcR		protein homolog model	NmcA beta-lactamase	carbapenem, cephalosporin, cephamycin, penam	antibiotic inactivation	30.77	100
	Loose	AAC(6')-34		protein homolog model	AAC(6',)	aminoglycoside antibiotic	antibiotic inactivation	27.16	43.65
	Loose	golS		protein homolog model	resistance-nodulation-cell division (RND) antibiotic efflux pump	monobactam, carbapenem, cephalosporin, cephamycin, penam, phenicol antibiotic, penem	antibiotic efflux	28.57	74.68
	Loose	Staphylococcus aureus LmrS		protein homolog model	major facilitator superfamily (MFS) antibiotic efflux pump	macrolide antibiotic, aminoglycoside antibiotic, oxazolidinone antibiotic, diaminopyrimidine antibiotic, phenicol antibiotic	antibiotic efflux	57.86	99.79
	Loose	ykkD		protein homolog model	small multidrug resistance (SMR) antibiotic efflux pump	aminoglycoside antibiotic, tetracycline antibiotic, phenicol antibiotic	antibiotic efflux	50	99.05
	Loose	ykkC		protein homolog model	small multidrug resistance (SMR) antibiotic efflux pump	aminoglycoside antibiotic, tetracycline antibiotic, phenicol antibiotic	antibiotic efflux	51.4	96.43
	Loose	LRA-8		protein homolog model	subclass B3 LRA beta-lactamase	cephalosporin, penam	antibiotic inactivation	30.3	145.57
	Loose	almE		protein homolog model	polymyxin resistance operon, alm glycyltransferase	peptide antibiotic	antibiotic target alteration	26.22	162.77
	Loose	almE		protein homolog model	polymyxin resistance operon, alm glycyltransferase	peptide antibiotic	antibiotic target alteration	31.51	843.53
	Loose	macB		protein homolog model	ATP-binding cassette (ABC) antibiotic efflux pump	macrolide antibiotic	antibiotic efflux	30.77	60.71
	Loose	macB		protein homolog model	ATP-binding cassette (ABC) antibiotic efflux pump	macrolide antibiotic	antibiotic efflux	47.49	35.09
	Loose	golS		protein homolog model	resistance-nodulation-cell division (RND) antibiotic efflux pump	monobactam, carbapenem, cephalosporin, cephamycin, penam, phenicol antibiotic, penem	antibiotic efflux	26.21	177.27
	Loose	aadT		protein homolog model	major facilitator superfamily (MFS) antibiotic efflux pump	macrolide antibiotic, tetracycline antibiotic, disinfecting agents and antiseptics	antibiotic efflux	38.95	98.21
	Loose	Staphylococcus aureus LmrS		protein homolog model	major facilitator superfamily (MFS) antibiotic efflux pump	macrolide antibiotic, aminoglycoside antibiotic, oxazolidinone antibiotic, diaminopyrimidine antibiotic, phenicol antibiotic	antibiotic efflux	43.53	98.54
	Loose	cmlv		protein homolog model	chloramphenicol phosphotransferase	phenicol antibiotic	antibiotic inactivation	30.08	90.14
	Loose	tcr3		protein homolog model	major facilitator superfamily (MFS) antibiotic efflux pump	tetracycline antibiotic	antibiotic efflux	23.47	88.48
	Loose	macB		protein homolog model	ATP-binding cassette (ABC) antibiotic efflux pump	macrolide antibiotic	antibiotic efflux	29.19	38.04
	Loose	norB		protein homolog model	major facilitator superfamily (MFS) antibiotic efflux pump	fluoroquinolone antibiotic	antibiotic efflux	41.36	98.5
	Loose	adeL		protein homolog model	resistance-nodulation-cell division (RND) antibiotic efflux pump	fluoroquinolone antibiotic, tetracycline antibiotic	antibiotic efflux	28.7	86.05
	Loose	almE		protein homolog model	polymyxin resistance operon, alm glycyltransferase	peptide antibiotic	antibiotic target alteration	24.28	265.83
	Loose	golS		protein homolog model	resistance-nodulation-cell division (RND) antibiotic efflux pump	monobactam, carbapenem, cephalosporin, cephamycin, penam, phenicol antibiotic, penem	antibiotic efflux	29.91	164.29
	Loose	Clostridioides difficile gyrB conferring resistance to fluoroquinolones	R377G, V423F	protein variant model	fluoroquinolone resistant gyrB	fluoroquinolone antibiotic	antibiotic target alteration	62.52	101.1
	Loose	Clostridioides difficile gyrA conferring resistance to fluoroquinolones	P116A	protein variant model	fluoroquinolone resistant gyrA	fluoroquinolone antibiotic	antibiotic target alteration	56.61	111.88
	Loose	Enterococcus faecalis cls with mutation conferring resistance to daptomycin	H215R	protein variant model	daptomycin resistant cls	peptide antibiotic	antibiotic target alteration	40.82	102.7
	Loose	Helicobacter pylori frxA mutation conferring resistance to metronidazole	A16T	protein variant model	Antibiotic resistant Helicobacter pylori nitroreductase	nitroimidazole antibiotic	antibiotic target alteration	43.38	100.92
	Loose	Enterococcus faecalis cls with mutation conferring resistance to daptomycin	H215R	protein variant model	daptomycin resistant cls	peptide antibiotic	antibiotic target alteration	43.54	102.7
	Loose	Helicobacter pylori pbp1 mutants conferring resistance to amoxicillin	G595S, S402G, V374L	protein variant model	Penicillin-binding protein mutations conferring resistance to beta-lactam antibiotics	cephalosporin, cephamycin, penam	antibiotic target alteration	25.22	110.02
	Loose	Clostridioides difficile gyrA conferring resistance to fluoroquinolones	L345I, P116A	protein variant model	fluoroquinolone resistant gyrA	fluoroquinolone antibiotic	antibiotic target alteration	41.81	99.01
	Loose	Clostridioides difficile gyrB conferring resistance to fluoroquinolones	E399K, I139R	protein variant model	fluoroquinolone resistant gyrB	fluoroquinolone antibiotic	antibiotic target alteration	57.05	104.24
	Loose	Mycobacterium tuberculosis inhA mutations conferring resistance to isoniazid	V78A	protein variant model	isoniazid resistant inhA	isoniazid-like antibiotic	antibiotic target alteration	23.77	92.94
	Loose	Escherichia coli fabI mutations conferring resistance to isoniazid and triclosan	G93A	protein variant model	antibiotic resistant fabI	disinfecting agents and antiseptics, isoniazid-like antibiotic	antibiotic target alteration	44.05	97.71
	Loose	Mycobacterium tuberculosis kasA mutant conferring resistance to isoniazid	F413L	protein variant model	antibiotic resistant kasA	isoniazid-like antibiotic	antibiotic target alteration	38.14	99.52
	Loose	Escherichia coli fabI mutations conferring resistance to isoniazid and triclosan	F203L	protein variant model	antibiotic resistant fabI	disinfecting agents and antiseptics, isoniazid-like antibiotic	antibiotic target alteration	25	99.62
	Loose	nalC		protein overexpression model	resistance-nodulation-cell division (RND) antibiotic efflux pump	macrolide antibiotic, fluoroquinolone antibiotic, monobactam, carbapenem, cephalosporin, cephamycin, penam, tetracycline antibiotic, peptide antibiotic, aminocoumarin antibiotic, diaminopyrimidine antibiotic, sulfonamide antibiotic, phenicol antibiotic, penem	antibiotic efflux	37.74	86.38
	Loose	nalD		protein overexpression model	resistance-nodulation-cell division (RND) antibiotic efflux pump	macrolide antibiotic, fluoroquinolone antibiotic, monobactam, carbapenem, cephalosporin, cephamycin, penam, tetracycline antibiotic, peptide antibiotic, aminocoumarin antibiotic, diaminopyrimidine antibiotic, sulfonamide antibiotic, phenicol antibiotic, penem	antibiotic efflux	34.62	85.85
	Loose	MexS		protein overexpression model	resistance-nodulation-cell division (RND) antibiotic efflux pump	fluoroquinolone antibiotic, diaminopyrimidine antibiotic, phenicol antibiotic	antibiotic efflux	31.18	98.82
	Loose	MexS		protein overexpression model	resistance-nodulation-cell division (RND) antibiotic efflux pump	fluoroquinolone antibiotic, diaminopyrimidine antibiotic, phenicol antibiotic	antibiotic efflux	29.74	98.82
	Loose	Escherichia coli soxS with mutation conferring antibiotic resistance		protein overexpression model	ATP-binding cassette (ABC) antibiotic efflux pump, major facilitator superfamily (MFS) antibiotic efflux pump, resistance-nodulation-cell division (RND) antibiotic efflux pump, General Bacterial Porin with reduced permeability to beta-lactams	fluoroquinolone antibiotic, monobactam, carbapenem, cephalosporin, glycylcycline, cephamycin, penam, tetracycline antibiotic, rifamycin antibiotic, phenicol antibiotic, penem, disinfecting agents and antiseptics	antibiotic target alteration, antibiotic efflux, reduced permeability to antibiotic	30.85	274.77

## Sheet: Pseudomonas veronii
	RGI	ARO Term	SNP	Detection	AMR	Drug	Resistance	% Identity of Matching Region	% Length of Reference Sequence
	Criteria			Criteria	Gene Family	Class	Mechanism
	Strict	ArnT		protein homolog model	pmr phosphoethanolamine transferase	peptide antibiotic	antibiotic target alteration	43.99	100
	Strict	adeF		protein homolog model	resistance-nodulation-cell division (RND) antibiotic efflux pump	fluoroquinolone antibiotic, tetracycline antibiotic	antibiotic efflux	66.79	100
	Strict	vanG		protein homolog model	glycopeptide resistance gene cluster, Van ligase	glycopeptide antibiotic	antibiotic target alteration	36.91	104.3
	Strict	FosA8		protein homolog model	fosfomycin thiol transferase	phosphonic acid antibiotic	antibiotic inactivation	56.62	96.45
	Strict	Pseudomonas aeruginosa soxR		protein homolog model	ATP-binding cassette (ABC) antibiotic efflux pump, major facilitator superfamily (MFS) antibiotic efflux pump, resistance-nodulation-cell division (RND) antibiotic efflux pump	fluoroquinolone antibiotic, cephalosporin, glycylcycline, penam, tetracycline antibiotic, rifamycin antibiotic, phenicol antibiotic, disinfecting agents and antiseptics	antibiotic target alteration, antibiotic efflux	70.42	93.59
	Strict	Acinetobacter baumannii AbaQ		protein homolog model	major facilitator superfamily (MFS) antibiotic efflux pump	fluoroquinolone antibiotic	antibiotic efflux	72.58	101.38
	Loose	RanA		protein homolog model	ATP-binding cassette (ABC) antibiotic efflux pump	aminoglycoside antibiotic	antibiotic efflux	33.33	132.56
	Loose	evgS		protein homolog model	major facilitator superfamily (MFS) antibiotic efflux pump, resistance-nodulation-cell division (RND) antibiotic efflux pump	macrolide antibiotic, fluoroquinolone antibiotic, penam, tetracycline antibiotic	antibiotic efflux	28.52	79.62
	Loose	kdpE		protein homolog model	kdpDE	aminoglycoside antibiotic	antibiotic efflux	36.73	164.44
	Loose	vanR gene in vanM cluster		protein homolog model	glycopeptide resistance gene cluster, vanR	glycopeptide antibiotic	antibiotic target alteration	34.87	100
	Loose	evgS		protein homolog model	major facilitator superfamily (MFS) antibiotic efflux pump, resistance-nodulation-cell division (RND) antibiotic efflux pump	macrolide antibiotic, fluoroquinolone antibiotic, penam, tetracycline antibiotic	antibiotic efflux	31.58	93.98
	Loose	tetA(58)		protein homolog model	major facilitator superfamily (MFS) antibiotic efflux pump	tetracycline antibiotic	antibiotic efflux	27.8	73.47
	Loose	bcrA		protein homolog model	ATP-binding cassette (ABC) antibiotic efflux pump	peptide antibiotic	antibiotic efflux	27.57	74.84
	Loose	cdeA		protein homolog model	multidrug and toxic compound extrusion (MATE) transporter	fluoroquinolone antibiotic, disinfecting agents and antiseptics	antibiotic efflux	19.62	102.27
	Loose	almE		protein homolog model	polymyxin resistance operon, alm glycyltransferase	peptide antibiotic	antibiotic target alteration	30.87	289.21
	Loose	YojI		protein homolog model	ATP-binding cassette (ABC) antibiotic efflux pump	peptide antibiotic	antibiotic efflux	51.27	38.39
	Loose	TxR		protein homolog model	ATP-binding cassette (ABC) antibiotic efflux pump	tetracycline antibiotic	antibiotic efflux	42.18	195.6
	Loose	smeS		protein homolog model	resistance-nodulation-cell division (RND) antibiotic efflux pump	aminoglycoside antibiotic, cephalosporin, cephamycin, penam	antibiotic efflux	29.77	99.14
	Loose	arlR		protein homolog model	major facilitator superfamily (MFS) antibiotic efflux pump	fluoroquinolone antibiotic, disinfecting agents and antiseptics	antibiotic efflux	39.91	103.65
	Loose	tetA(58)		protein homolog model	major facilitator superfamily (MFS) antibiotic efflux pump	tetracycline antibiotic	antibiotic efflux	25.08	150.73
	Loose	gadX		protein homolog model	resistance-nodulation-cell division (RND) antibiotic efflux pump	macrolide antibiotic, fluoroquinolone antibiotic, penam	antibiotic efflux	30	105.47
	Loose	tetA(58)		protein homolog model	major facilitator superfamily (MFS) antibiotic efflux pump	tetracycline antibiotic	antibiotic efflux	35.21	100
	Loose	almE		protein homolog model	polymyxin resistance operon, alm glycyltransferase	peptide antibiotic	antibiotic target alteration	21.52	101.98
	Loose	ParR		protein homolog model	resistance-nodulation-cell division (RND) antibiotic efflux pump, Outer Membrane Porin (Opr)	macrolide antibiotic, fluoroquinolone antibiotic, monobactam, aminoglycoside antibiotic, carbapenem, cephalosporin, cephamycin, penam, tetracycline antibiotic, phenicol antibiotic, penem, disinfecting agents and antiseptics	antibiotic efflux, reduced permeability to antibiotic	76.52	100
	Loose	ParS		protein homolog model	resistance-nodulation-cell division (RND) antibiotic efflux pump, Outer Membrane Porin (Opr)	macrolide antibiotic, fluoroquinolone antibiotic, monobactam, aminoglycoside antibiotic, carbapenem, cephalosporin, cephamycin, penam, tetracycline antibiotic, phenicol antibiotic, penem, disinfecting agents and antiseptics	antibiotic efflux, reduced permeability to antibiotic	60.38	99.07
	Loose	PAC-1		protein homolog model	PAC beta-lactamase	cephalosporin	antibiotic inactivation	26.34	159.32
	Loose	adeL		protein homolog model	resistance-nodulation-cell division (RND) antibiotic efflux pump	fluoroquinolone antibiotic, tetracycline antibiotic	antibiotic efflux	30	87.83
	Loose	PDC-177		protein homolog model	PDC beta-lactamase	monobactam, carbapenem, cephalosporin	antibiotic inactivation	63.13	96.73
	Loose	NmcR		protein homolog model	NmcA beta-lactamase	carbapenem, cephalosporin, cephamycin, penam	antibiotic inactivation	48.25	98.98
	Loose	rosA		protein homolog model	major facilitator superfamily (MFS) antibiotic efflux pump	peptide antibiotic	antibiotic efflux	53.28	103.66
	Loose	Escherichia coli soxS with mutation conferring antibiotic resistance		protein overexpression model	ATP-binding cassette (ABC) antibiotic efflux pump, major facilitator superfamily (MFS) antibiotic efflux pump, resistance-nodulation-cell division (RND) antibiotic efflux pump, General Bacterial Porin with reduced permeability to beta-lactams	fluoroquinolone antibiotic, monobactam, carbapenem, cephalosporin, glycylcycline, cephamycin, penam, tetracycline antibiotic, rifamycin antibiotic, phenicol antibiotic, penem, disinfecting agents and antiseptics	antibiotic target alteration, antibiotic efflux, reduced permeability to antibiotic	37.5	260.75
	Loose	SAT-4		protein homolog model	streptothricin acetyltransferase (SAT)	nucleoside antibiotic	antibiotic inactivation	25.22	170
	Loose	NmcR		protein homolog model	NmcA beta-lactamase	carbapenem, cephalosporin, cephamycin, penam	antibiotic inactivation	28.45	102.37
	Loose	adeL		protein homolog model	resistance-nodulation-cell division (RND) antibiotic efflux pump	fluoroquinolone antibiotic, tetracycline antibiotic	antibiotic efflux	44.03	91.39
	Loose	cmlv		protein homolog model	chloramphenicol phosphotransferase	phenicol antibiotic	antibiotic inactivation	37.74	88.99
	Loose	adeL		protein homolog model	resistance-nodulation-cell division (RND) antibiotic efflux pump	fluoroquinolone antibiotic, tetracycline antibiotic	antibiotic efflux	36.81	88.13
	Loose	vanH gene in vanA cluster		protein homolog model	vanH, glycopeptide resistance gene cluster	glycopeptide antibiotic	antibiotic target alteration	33.33	98.45
	Loose	Acinetobacter baumannii AbaF		protein homolog model	major facilitator superfamily (MFS) antibiotic efflux pump	phosphonic acid antibiotic	antibiotic efflux	33.33	102.8
	Loose	mtrA		protein homolog model	resistance-nodulation-cell division (RND) antibiotic efflux pump	macrolide antibiotic, penam	antibiotic efflux	29.63	87.38
	Loose	bcrA		protein homolog model	ATP-binding cassette (ABC) antibiotic efflux pump	peptide antibiotic	antibiotic efflux	29.03	117.32
	Loose	adeL		protein homolog model	resistance-nodulation-cell division (RND) antibiotic efflux pump	fluoroquinolone antibiotic, tetracycline antibiotic	antibiotic efflux	30.8	88.43
	Loose	NmcR		protein homolog model	NmcA beta-lactamase	carbapenem, cephalosporin, cephamycin, penam	antibiotic inactivation	32	103.05
	Loose	adeL		protein homolog model	resistance-nodulation-cell division (RND) antibiotic efflux pump	fluoroquinolone antibiotic, tetracycline antibiotic	antibiotic efflux	31.21	89.02
	Loose	evgS		protein homolog model	major facilitator superfamily (MFS) antibiotic efflux pump, resistance-nodulation-cell division (RND) antibiotic efflux pump	macrolide antibiotic, fluoroquinolone antibiotic, penam, tetracycline antibiotic	antibiotic efflux	29.17	10.11
	Loose	kdpE		protein homolog model	kdpDE	aminoglycoside antibiotic	antibiotic efflux	36.07	30.22
	Loose	evgS		protein homolog model	major facilitator superfamily (MFS) antibiotic efflux pump, resistance-nodulation-cell division (RND) antibiotic efflux pump	macrolide antibiotic, fluoroquinolone antibiotic, penam, tetracycline antibiotic	antibiotic efflux	24.9	33.17
	Loose	adeR		protein homolog model	resistance-nodulation-cell division (RND) antibiotic efflux pump	glycylcycline, tetracycline antibiotic	antibiotic efflux	32.08	50.61
	Loose	evgS		protein homolog model	major facilitator superfamily (MFS) antibiotic efflux pump, resistance-nodulation-cell division (RND) antibiotic efflux pump	macrolide antibiotic, fluoroquinolone antibiotic, penam, tetracycline antibiotic	antibiotic efflux	26.55	47.54
	Loose	ugd		protein homolog model	pmr phosphoethanolamine transferase	peptide antibiotic	antibiotic target alteration	27.99	118.3
	Loose	Pseudomonas aeruginosa emrE		protein homolog model	small multidrug resistance (SMR) antibiotic efflux pump	aminoglycoside antibiotic	antibiotic efflux	43.55	104.55
	Loose	arnA		protein homolog model	pmr phosphoethanolamine transferase	peptide antibiotic	antibiotic target alteration	78.57	100.15
	Loose	PmrF		protein homolog model	pmr phosphoethanolamine transferase	peptide antibiotic	antibiotic target alteration	64.31	107.14
	Loose	Acinetobacter baumannii AbaF		protein homolog model	major facilitator superfamily (MFS) antibiotic efflux pump	phosphonic acid antibiotic	antibiotic efflux	25.8	100
	Loose	evgA		protein homolog model	major facilitator superfamily (MFS) antibiotic efflux pump, resistance-nodulation-cell division (RND) antibiotic efflux pump	macrolide antibiotic, fluoroquinolone antibiotic, penam, tetracycline antibiotic	antibiotic efflux	26.34	105.39
	Loose	evgS		protein homolog model	major facilitator superfamily (MFS) antibiotic efflux pump, resistance-nodulation-cell division (RND) antibiotic efflux pump	macrolide antibiotic, fluoroquinolone antibiotic, penam, tetracycline antibiotic	antibiotic efflux	30.61	88.47
	Loose	QnrB3		protein homolog model	quinolone resistance protein (qnr)	fluoroquinolone antibiotic	antibiotic target protection	25.97	141.59
	Loose	qnrE2		protein homolog model	quinolone resistance protein (qnr)	fluoroquinolone antibiotic	antibiotic target protection	28.57	291.12
	Loose	mtrA		protein homolog model	resistance-nodulation-cell division (RND) antibiotic efflux pump	macrolide antibiotic, penam	antibiotic efflux	34.12	116.61
	Loose	Acinetobacter baumannii AbaF		protein homolog model	major facilitator superfamily (MFS) antibiotic efflux pump	phosphonic acid antibiotic	antibiotic efflux	27.01	94.87
	Loose	farB		protein homolog model	major facilitator superfamily (MFS) antibiotic efflux pump	antibacterial free fatty acids	antibiotic efflux	32.82	56.1
	Loose	TolC		protein homolog model	ATP-binding cassette (ABC) antibiotic efflux pump, major facilitator superfamily (MFS) antibiotic efflux pump, resistance-nodulation-cell division (RND) antibiotic efflux pump	macrolide antibiotic, fluoroquinolone antibiotic, aminoglycoside antibiotic, carbapenem, cephalosporin, glycylcycline, cephamycin, penam, tetracycline antibiotic, peptide antibiotic, aminocoumarin antibiotic, rifamycin antibiotic, phenicol antibiotic, penem, disinfecting agents and antiseptics	antibiotic efflux	32.57	42.63
	Loose	tet(55)		protein homolog model	tetracycline inactivation enzyme	tetracycline antibiotic	antibiotic inactivation	31.03	64.42
	Loose	cpxA		protein homolog model	resistance-nodulation-cell division (RND) antibiotic efflux pump	aminoglycoside antibiotic, aminocoumarin antibiotic	antibiotic efflux	32.87	93.44
	Loose	Pseudomonas aeruginosa CpxR		protein homolog model	resistance-nodulation-cell division (RND) antibiotic efflux pump	macrolide antibiotic, fluoroquinolone antibiotic, monobactam, aminoglycoside antibiotic, carbapenem, cephalosporin, cephamycin, penam, tetracycline antibiotic, peptide antibiotic, aminocoumarin antibiotic, diaminopyrimidine antibiotic, sulfonamide antibiotic, phenicol antibiotic, penem	antibiotic efflux	44.09	100.89
	Loose	macB		protein homolog model	ATP-binding cassette (ABC) antibiotic efflux pump	macrolide antibiotic	antibiotic efflux	33.33	59.16
	Loose	rphB		protein homolog model	rifampin phosphotransferase	rifamycin antibiotic	antibiotic inactivation	32.54	92.53
	Loose	EreA		protein homolog model	macrolide esterase	macrolide antibiotic	antibiotic inactivation	22.1	112.07
	Loose	Escherichia coli uhpA with mutation conferring resistance to fosfomycin	G97D	protein variant model	antibiotic-resistant UhpT	phosphonic acid antibiotic	antibiotic target alteration	28.8	313.27
	Loose	PJM-1		protein homolog model	PJM beta-lactamase	carbapenem, cephalosporin, cephamycin, penam	antibiotic inactivation	34.12	152.82
	Loose	arlR		protein homolog model	major facilitator superfamily (MFS) antibiotic efflux pump	fluoroquinolone antibiotic, disinfecting agents and antiseptics	antibiotic efflux	39.27	100.46
	Loose	basS		protein homolog model	pmr phosphoethanolamine transferase	peptide antibiotic	antibiotic target alteration, antibiotic efflux	29.41	95.18
	Loose	mtrA		protein homolog model	resistance-nodulation-cell division (RND) antibiotic efflux pump	macrolide antibiotic, penam	antibiotic efflux	26.89	101.66
	Loose	OpmH		protein homolog model	resistance-nodulation-cell division (RND) antibiotic efflux pump	disinfecting agents and antiseptics	antibiotic efflux	26.68	92.74
	Loose	MexE		protein homolog model	resistance-nodulation-cell division (RND) antibiotic efflux pump	fluoroquinolone antibiotic, diaminopyrimidine antibiotic, phenicol antibiotic	antibiotic efflux	35.04	104.59
	Loose	novA		protein homolog model	ATP-binding cassette (ABC) antibiotic efflux pump	aminocoumarin antibiotic	antibiotic efflux	29.44	94.8
	Loose	ramA		protein homolog model	resistance-nodulation-cell division (RND) antibiotic efflux pump, General Bacterial Porin with reduced permeability to beta-lactams	fluoroquinolone antibiotic, monobactam, carbapenem, cephalosporin, glycylcycline, cephamycin, penam, tetracycline antibiotic, rifamycin antibiotic, phenicol antibiotic, penem, disinfecting agents and antiseptics	antibiotic efflux, reduced permeability to antibiotic	32.22	221.77
	Loose	adeL		protein homolog model	resistance-nodulation-cell division (RND) antibiotic efflux pump	fluoroquinolone antibiotic, tetracycline antibiotic	antibiotic efflux	21.85	89.32
	Loose	putative nickel/cobalt transporter		protein homolog model	metal transporters with antibiotic efflux	fluoroquinolone antibiotic, aminoglycoside antibiotic, isoniazid-like antibiotic	antibiotic efflux	42.81	94.35
	Loose	basS		protein homolog model	pmr phosphoethanolamine transferase	peptide antibiotic	antibiotic target alteration, antibiotic efflux	27.71	92.45
	Loose	TxR		protein homolog model	ATP-binding cassette (ABC) antibiotic efflux pump	tetracycline antibiotic	antibiotic efflux	37.94	152.83
	Loose	RanA		protein homolog model	ATP-binding cassette (ABC) antibiotic efflux pump	aminoglycoside antibiotic	antibiotic efflux	31.31	147.29
	Loose	EstT		protein homolog model	macrolide esterase	macrolide antibiotic	antibiotic inactivation	24.14	88.56
	Loose	tetA(58)		protein homolog model	major facilitator superfamily (MFS) antibiotic efflux pump	tetracycline antibiotic	antibiotic efflux	28.57	171.43
	Loose	oleC		protein homolog model	ATP-binding cassette (ABC) antibiotic efflux pump	macrolide antibiotic	antibiotic efflux	29.07	78.15
	Loose	facT		protein homolog model	major facilitator superfamily (MFS) antibiotic efflux pump	elfamycin antibiotic	antibiotic efflux	35.85	81.75
	Loose	adeL		protein homolog model	resistance-nodulation-cell division (RND) antibiotic efflux pump	fluoroquinolone antibiotic, tetracycline antibiotic	antibiotic efflux	31.72	88.43
	Loose	MexE		protein homolog model	resistance-nodulation-cell division (RND) antibiotic efflux pump	fluoroquinolone antibiotic, diaminopyrimidine antibiotic, phenicol antibiotic	antibiotic efflux	72.91	99.76
	Loose	OprN		protein homolog model	resistance-nodulation-cell division (RND) antibiotic efflux pump	fluoroquinolone antibiotic, diaminopyrimidine antibiotic, phenicol antibiotic	antibiotic efflux	78.22	99.79
	Loose	MexZ		protein overexpression model	resistance-nodulation-cell division (RND) antibiotic efflux pump	macrolide antibiotic, fluoroquinolone antibiotic, aminoglycoside antibiotic, carbapenem, cephalosporin, cephamycin, penam, tetracycline antibiotic, phenicol antibiotic, disinfecting agents and antiseptics	antibiotic efflux	40.74	87.14
	Loose	optrA		protein homolog model	Miscellaneous ABC-F subfamily ATP-binding cassette ribosomal protection proteins	oxazolidinone antibiotic, phenicol antibiotic	antibiotic target protection	30.29	79.39
	Loose	adeL		protein homolog model	resistance-nodulation-cell division (RND) antibiotic efflux pump	fluoroquinolone antibiotic, tetracycline antibiotic	antibiotic efflux	29.43	89.61
	Loose	bacA		protein homolog model	undecaprenyl pyrophosphate related proteins	peptide antibiotic	antibiotic target alteration	47.69	101.1
	Loose	LlmA 23S ribosomal RNA methyltransferase		protein homolog model	Llm 23S ribosomal RNA methyltransferase	lincosamide antibiotic	antibiotic target alteration	32.82	107.32
	Loose	leuO		protein homolog model	major facilitator superfamily (MFS) antibiotic efflux pump	nucleoside antibiotic, disinfecting agents and antiseptics	antibiotic efflux	29.1	93.31
	Loose	Rv1877		protein homolog model	major facilitator superfamily (MFS) antibiotic efflux pump	fluoroquinolone antibiotic	antibiotic efflux	28.12	58.22
	Loose	cpxA		protein homolog model	resistance-nodulation-cell division (RND) antibiotic efflux pump	aminoglycoside antibiotic, aminocoumarin antibiotic	antibiotic efflux	22.94	159.3
	Loose	OpmB		protein homolog model	resistance-nodulation-cell division (RND) antibiotic efflux pump	macrolide antibiotic, monobactam, tetracycline antibiotic, aminocoumarin antibiotic	antibiotic efflux	64.43	98.19
	Loose	MuxC		protein homolog model	resistance-nodulation-cell division (RND) antibiotic efflux pump	macrolide antibiotic, monobactam, tetracycline antibiotic, aminocoumarin antibiotic	antibiotic efflux	57.84	99.9
	Loose	MuxB		protein homolog model	resistance-nodulation-cell division (RND) antibiotic efflux pump	macrolide antibiotic, monobactam, tetracycline antibiotic, aminocoumarin antibiotic	antibiotic efflux	71.01	99.04
	Loose	MuxA		protein homolog model	resistance-nodulation-cell division (RND) antibiotic efflux pump	macrolide antibiotic, monobactam, tetracycline antibiotic, aminocoumarin antibiotic	antibiotic efflux	53.5	101.41
	Loose	gadX		protein homolog model	resistance-nodulation-cell division (RND) antibiotic efflux pump	macrolide antibiotic, fluoroquinolone antibiotic, penam	antibiotic efflux	21.99	109.85
	Loose	RanA		protein homolog model	ATP-binding cassette (ABC) antibiotic efflux pump	aminoglycoside antibiotic	antibiotic efflux	31.36	142.25
	Loose	SatA		protein homolog model	streptothricin acetyltransferase (SAT)	nucleoside antibiotic	antibiotic inactivation	26.14	198.91
	Loose	ParR		protein homolog model	resistance-nodulation-cell division (RND) antibiotic efflux pump, Outer Membrane Porin (Opr)	macrolide antibiotic, fluoroquinolone antibiotic, monobactam, aminoglycoside antibiotic, carbapenem, cephalosporin, cephamycin, penam, tetracycline antibiotic, phenicol antibiotic, penem, disinfecting agents and antiseptics	antibiotic efflux, reduced permeability to antibiotic	51.93	99.15
	Loose	MexC		protein homolog model	resistance-nodulation-cell division (RND) antibiotic efflux pump	macrolide antibiotic, fluoroquinolone antibiotic, aminoglycoside antibiotic, cephalosporin, penam, tetracycline antibiotic, aminocoumarin antibiotic, diaminopyrimidine antibiotic, phenicol antibiotic	antibiotic efflux	48.94	99.48
	Loose	MexD		protein homolog model	resistance-nodulation-cell division (RND) antibiotic efflux pump	macrolide antibiotic, fluoroquinolone antibiotic, aminoglycoside antibiotic, cephalosporin, penam, tetracycline antibiotic, aminocoumarin antibiotic, diaminopyrimidine antibiotic, phenicol antibiotic	antibiotic efflux	67.11	7.38
	Loose	mtrA		protein homolog model	resistance-nodulation-cell division (RND) antibiotic efflux pump	macrolide antibiotic, penam	antibiotic efflux	37.8	92.69
	Loose	Acinetobacter baumannii AbaQ		protein homolog model	major facilitator superfamily (MFS) antibiotic efflux pump	fluoroquinolone antibiotic	antibiotic efflux	27.9	99.31
	Loose	vanH gene in vanB cluster		protein homolog model	vanH, glycopeptide resistance gene cluster	glycopeptide antibiotic	antibiotic target alteration	31.2	100.62
	Loose	MexT		protein overexpression model	resistance-nodulation-cell division (RND) antibiotic efflux pump	fluoroquinolone antibiotic, diaminopyrimidine antibiotic, phenicol antibiotic	antibiotic efflux	28.68	89.05
	Loose	TxR		protein homolog model	ATP-binding cassette (ABC) antibiotic efflux pump	tetracycline antibiotic	antibiotic efflux	45.78	138.68
	Loose	eptB		protein homolog model	pmr phosphoethanolamine transferase	peptide antibiotic	antibiotic target alteration	25.62	101.05
	Loose	sta		protein homolog model	streptothricin acetyltransferase (SAT)	nucleoside antibiotic	antibiotic inactivation	33.33	86.24
	Loose	SatA		protein homolog model	streptothricin acetyltransferase (SAT)	nucleoside antibiotic	antibiotic inactivation	37.8	104.89
	Loose	macB		protein homolog model	ATP-binding cassette (ABC) antibiotic efflux pump	macrolide antibiotic	antibiotic efflux	31.2	82.92
	Loose	RanA		protein homolog model	ATP-binding cassette (ABC) antibiotic efflux pump	aminoglycoside antibiotic	antibiotic efflux	29.52	166.28
	Loose	TxR		protein homolog model	ATP-binding cassette (ABC) antibiotic efflux pump	tetracycline antibiotic	antibiotic efflux	39.68	146.54
	Loose	evgS		protein homolog model	major facilitator superfamily (MFS) antibiotic efflux pump, resistance-nodulation-cell division (RND) antibiotic efflux pump	macrolide antibiotic, fluoroquinolone antibiotic, penam, tetracycline antibiotic	antibiotic efflux	27.31	50.29
	Loose	RanA		protein homolog model	ATP-binding cassette (ABC) antibiotic efflux pump	aminoglycoside antibiotic	antibiotic efflux	31.98	100.78
	Loose	msbA		protein homolog model	ATP-binding cassette (ABC) antibiotic efflux pump	nitroimidazole antibiotic	antibiotic efflux	28.33	85.05
	Loose	NmcR		protein homolog model	NmcA beta-lactamase	carbapenem, cephalosporin, cephamycin, penam	antibiotic inactivation	36.92	98.31
	Loose	QepA4		protein homolog model	major facilitator superfamily (MFS) antibiotic efflux pump	fluoroquinolone antibiotic	antibiotic efflux	30.43	98.24
	Loose	macB		protein homolog model	ATP-binding cassette (ABC) antibiotic efflux pump	macrolide antibiotic	antibiotic efflux	34.38	130.28
	Loose	baeS		protein overexpression model	resistance-nodulation-cell division (RND) antibiotic efflux pump	aminoglycoside antibiotic, aminocoumarin antibiotic	antibiotic efflux	34.69	138.12
	Loose	evgA		protein homolog model	major facilitator superfamily (MFS) antibiotic efflux pump, resistance-nodulation-cell division (RND) antibiotic efflux pump	macrolide antibiotic, fluoroquinolone antibiotic, penam, tetracycline antibiotic	antibiotic efflux	26.37	105.39
	Loose	TxR		protein homolog model	ATP-binding cassette (ABC) antibiotic efflux pump	tetracycline antibiotic	antibiotic efflux	39.69	103.14
	Loose	adeL		protein homolog model	resistance-nodulation-cell division (RND) antibiotic efflux pump	fluoroquinolone antibiotic, tetracycline antibiotic	antibiotic efflux	23.79	86.35
	Loose	bacA		protein homolog model	undecaprenyl pyrophosphate related proteins	peptide antibiotic	antibiotic target alteration	34.7	106.23
	Loose	NmcR		protein homolog model	NmcA beta-lactamase	carbapenem, cephalosporin, cephamycin, penam	antibiotic inactivation	29.51	104.41
	Loose	RanA		protein homolog model	ATP-binding cassette (ABC) antibiotic efflux pump	aminoglycoside antibiotic	antibiotic efflux	25.63	141.47
	Loose	macB		protein homolog model	ATP-binding cassette (ABC) antibiotic efflux pump	macrolide antibiotic	antibiotic efflux	29.7	56.52
	Loose	TxR		protein homolog model	ATP-binding cassette (ABC) antibiotic efflux pump	tetracycline antibiotic	antibiotic efflux	41.64	190.25
	Loose	cpxA		protein homolog model	resistance-nodulation-cell division (RND) antibiotic efflux pump	aminoglycoside antibiotic, aminocoumarin antibiotic	antibiotic efflux	32.53	99.78
	Loose	baeR		protein overexpression model	resistance-nodulation-cell division (RND) antibiotic efflux pump	aminoglycoside antibiotic, aminocoumarin antibiotic	antibiotic efflux	33.33	100.83
	Loose	evgS		protein homolog model	major facilitator superfamily (MFS) antibiotic efflux pump, resistance-nodulation-cell division (RND) antibiotic efflux pump	macrolide antibiotic, fluoroquinolone antibiotic, penam, tetracycline antibiotic	antibiotic efflux	33.04	76.61
	Loose	vanH gene in vanA cluster		protein homolog model	vanH, glycopeptide resistance gene cluster	glycopeptide antibiotic	antibiotic target alteration	36.86	102.17
	Loose	tet(42)		protein homolog model	major facilitator superfamily (MFS) antibiotic efflux pump	tetracycline antibiotic	antibiotic efflux	28.15	87.85
	Loose	mdeA		protein homolog model	major facilitator superfamily (MFS) antibiotic efflux pump	fluoroquinolone antibiotic, aminoglycoside antibiotic, penam, tetracycline antibiotic, disinfecting agents and antiseptics	antibiotic efflux	25.91	100.22
	Loose	macB		protein homolog model	ATP-binding cassette (ABC) antibiotic efflux pump	macrolide antibiotic	antibiotic efflux	44.75	36.49
	Loose	macB		protein homolog model	ATP-binding cassette (ABC) antibiotic efflux pump	macrolide antibiotic	antibiotic efflux	26.22	61.96
	Loose	amrA		protein homolog model	resistance-nodulation-cell division (RND) antibiotic efflux pump	macrolide antibiotic, aminoglycoside antibiotic	antibiotic efflux	31.53	104.51
	Loose	oleC		protein homolog model	ATP-binding cassette (ABC) antibiotic efflux pump	macrolide antibiotic	antibiotic efflux	29.55	78.46
	Loose	tetA(58)		protein homolog model	major facilitator superfamily (MFS) antibiotic efflux pump	tetracycline antibiotic	antibiotic efflux	28.63	74.64
	Loose	emrB		protein homolog model	major facilitator superfamily (MFS) antibiotic efflux pump	fluoroquinolone antibiotic	antibiotic efflux	50.2	99.41
	Loose	emrA		protein homolog model	major facilitator superfamily (MFS) antibiotic efflux pump	fluoroquinolone antibiotic	antibiotic efflux	43.7	102.05
	Loose	MdtQ		protein homolog model	Outer Membrane Porin (Opr)	monobactam, carbapenem, cephalosporin, cephamycin, penam, penem	reduced permeability to antibiotic	31.17	100.84
	Loose	Escherichia coli AcrAB-TolC with MarR mutations conferring resistance to ciprofloxacin and tetracycline		protein overexpression model	resistance-nodulation-cell division (RND) antibiotic efflux pump	fluoroquinolone antibiotic, cephalosporin, glycylcycline, penam, tetracycline antibiotic, rifamycin antibiotic, phenicol antibiotic, disinfecting agents and antiseptics	antibiotic target alteration, antibiotic efflux	37.69	109.03
	Loose	almE		protein homolog model	polymyxin resistance operon, alm glycyltransferase	peptide antibiotic	antibiotic target alteration	25.66	96.22
	Loose	adeL		protein homolog model	resistance-nodulation-cell division (RND) antibiotic efflux pump	fluoroquinolone antibiotic, tetracycline antibiotic	antibiotic efflux	27.72	84.57
	Loose	emrR		protein homolog model	major facilitator superfamily (MFS) antibiotic efflux pump	fluoroquinolone antibiotic	antibiotic efflux	30.77	88.64
	Loose	adeL		protein homolog model	resistance-nodulation-cell division (RND) antibiotic efflux pump	fluoroquinolone antibiotic, tetracycline antibiotic	antibiotic efflux	32.51	88.72
	Loose	cmx		protein homolog model	major facilitator superfamily (MFS) antibiotic efflux pump	phenicol antibiotic	antibiotic efflux	26.56	99.23
	Loose	basS		protein homolog model	pmr phosphoethanolamine transferase	peptide antibiotic	antibiotic target alteration, antibiotic efflux	31.8	93.08
	Loose	arlR		protein homolog model	major facilitator superfamily (MFS) antibiotic efflux pump	fluoroquinolone antibiotic, disinfecting agents and antiseptics	antibiotic efflux	37.27	100
	Loose	mexN		protein homolog model	resistance-nodulation-cell division (RND) antibiotic efflux pump	phenicol antibiotic	antibiotic efflux	31.1	24.52
	Loose	TriA		protein homolog model	resistance-nodulation-cell division (RND) antibiotic efflux pump	disinfecting agents and antiseptics	antibiotic efflux	28.03	101.57
	Loose	OpmB		protein homolog model	resistance-nodulation-cell division (RND) antibiotic efflux pump	macrolide antibiotic, monobactam, tetracycline antibiotic, aminocoumarin antibiotic	antibiotic efflux	39.07	94.78
	Loose	evgS		protein homolog model	major facilitator superfamily (MFS) antibiotic efflux pump, resistance-nodulation-cell division (RND) antibiotic efflux pump	macrolide antibiotic, fluoroquinolone antibiotic, penam, tetracycline antibiotic	antibiotic efflux	22.57	38.1
	Loose	QnrS8		protein homolog model	quinolone resistance protein (qnr)	fluoroquinolone antibiotic	antibiotic target protection	28	98.62
	Loose	evgA		protein homolog model	major facilitator superfamily (MFS) antibiotic efflux pump, resistance-nodulation-cell division (RND) antibiotic efflux pump	macrolide antibiotic, fluoroquinolone antibiotic, penam, tetracycline antibiotic	antibiotic efflux	28.06	101.96
	Loose	tetA(58)		protein homolog model	major facilitator superfamily (MFS) antibiotic efflux pump	tetracycline antibiotic	antibiotic efflux	32	71.72
	Loose	evgA		protein homolog model	major facilitator superfamily (MFS) antibiotic efflux pump, resistance-nodulation-cell division (RND) antibiotic efflux pump	macrolide antibiotic, fluoroquinolone antibiotic, penam, tetracycline antibiotic	antibiotic efflux	26.53	108.33
	Loose	evgS		protein homolog model	major facilitator superfamily (MFS) antibiotic efflux pump, resistance-nodulation-cell division (RND) antibiotic efflux pump	macrolide antibiotic, fluoroquinolone antibiotic, penam, tetracycline antibiotic	antibiotic efflux	24.07	53.55
	Loose	DHT2-1		protein homolog model	DHT2 beta-lactamase	carbapenem	antibiotic inactivation	25.26	95.03
	Loose	AAC(3)-Ia		protein homolog model	AAC(3)	aminoglycoside antibiotic	antibiotic inactivation	32.1	192.86
	Loose	macB		protein homolog model	ATP-binding cassette (ABC) antibiotic efflux pump	macrolide antibiotic	antibiotic efflux	35.96	43.32
	Loose	macA		protein homolog model	ATP-binding cassette (ABC) antibiotic efflux pump	macrolide antibiotic	antibiotic efflux	36.34	99.74
	Loose	macB		protein homolog model	ATP-binding cassette (ABC) antibiotic efflux pump	macrolide antibiotic	antibiotic efflux	41.13	108.39
	Loose	OpmB		protein homolog model	resistance-nodulation-cell division (RND) antibiotic efflux pump	macrolide antibiotic, monobactam, tetracycline antibiotic, aminocoumarin antibiotic	antibiotic efflux	31.76	88.15
	Loose	oleC		protein homolog model	ATP-binding cassette (ABC) antibiotic efflux pump	macrolide antibiotic	antibiotic efflux	30.54	76.62
	Loose	tetA(58)		protein homolog model	major facilitator superfamily (MFS) antibiotic efflux pump	tetracycline antibiotic	antibiotic efflux	33.33	67.35
	Loose	macB		protein homolog model	ATP-binding cassette (ABC) antibiotic efflux pump	macrolide antibiotic	antibiotic efflux	33.18	34.47
	Loose	ArnT		protein homolog model	pmr phosphoethanolamine transferase	peptide antibiotic	antibiotic target alteration	37.13	100
	Loose	oleC		protein homolog model	ATP-binding cassette (ABC) antibiotic efflux pump	macrolide antibiotic	antibiotic efflux	22.61	72.92
	Loose	adeL		protein homolog model	resistance-nodulation-cell division (RND) antibiotic efflux pump	fluoroquinolone antibiotic, tetracycline antibiotic	antibiotic efflux	34.28	87.24
	Loose	adeL		protein homolog model	resistance-nodulation-cell division (RND) antibiotic efflux pump	fluoroquinolone antibiotic, tetracycline antibiotic	antibiotic efflux	33.45	90.8
	Loose	RanA		protein homolog model	ATP-binding cassette (ABC) antibiotic efflux pump	aminoglycoside antibiotic	antibiotic efflux	29.69	87.21
	Loose	NmcR		protein homolog model	NmcA beta-lactamase	carbapenem, cephalosporin, cephamycin, penam	antibiotic inactivation	27.74	103.05
	Loose	TxR		protein homolog model	ATP-binding cassette (ABC) antibiotic efflux pump	tetracycline antibiotic	antibiotic efflux	39.6	139.31
	Loose	DHT2-1		protein homolog model	DHT2 beta-lactamase	carbapenem	antibiotic inactivation	28.24	96.69
	Loose	msbA		protein homolog model	ATP-binding cassette (ABC) antibiotic efflux pump	nitroimidazole antibiotic	antibiotic efflux	28.32	46.74
	Loose	adeL		protein homolog model	resistance-nodulation-cell division (RND) antibiotic efflux pump	fluoroquinolone antibiotic, tetracycline antibiotic	antibiotic efflux	31.53	88.72
	Loose	Streptomyces venezuelae rox		protein homolog model	rifampin monooxygenase	rifamycin antibiotic	antibiotic inactivation	29.7	79.83
	Loose	adeL		protein homolog model	resistance-nodulation-cell division (RND) antibiotic efflux pump	fluoroquinolone antibiotic, tetracycline antibiotic	antibiotic efflux	34.47	90.5
	Loose	tet(X5)		protein homolog model	tetracycline inactivation enzyme	tetracycline antibiotic	antibiotic inactivation	21.84	104.64
	Loose	adeL		protein homolog model	resistance-nodulation-cell division (RND) antibiotic efflux pump	fluoroquinolone antibiotic, tetracycline antibiotic	antibiotic efflux	34.81	90.5
	Loose	fexB		protein homolog model	major facilitator superfamily (MFS) antibiotic efflux pump	phenicol antibiotic	antibiotic efflux	22.89	87.42
	Loose	macB		protein homolog model	ATP-binding cassette (ABC) antibiotic efflux pump	macrolide antibiotic	antibiotic efflux	30.77	80.28
	Loose	rsmA		protein homolog model	resistance-nodulation-cell division (RND) antibiotic efflux pump	fluoroquinolone antibiotic, diaminopyrimidine antibiotic, phenicol antibiotic	antibiotic efflux	67.19	104.92
	Loose	adeL		protein homolog model	resistance-nodulation-cell division (RND) antibiotic efflux pump	fluoroquinolone antibiotic, tetracycline antibiotic	antibiotic efflux	31.75	87.83
	Loose	farA		protein homolog model	major facilitator superfamily (MFS) antibiotic efflux pump	antibacterial free fatty acids	antibiotic efflux	37.65	90.62
	Loose	farB		protein homolog model	major facilitator superfamily (MFS) antibiotic efflux pump	antibacterial free fatty acids	antibiotic efflux	31.14	101.57
	Loose	tetB(46)		protein homolog model	ATP-binding cassette (ABC) antibiotic efflux pump	tetracycline antibiotic	antibiotic efflux	30.59	44.12
	Loose	macB		protein homolog model	ATP-binding cassette (ABC) antibiotic efflux pump	macrolide antibiotic	antibiotic efflux	34.2	78.42
	Loose	OprN		protein homolog model	resistance-nodulation-cell division (RND) antibiotic efflux pump	fluoroquinolone antibiotic, diaminopyrimidine antibiotic, phenicol antibiotic	antibiotic efflux	31.41	106.99
	Loose	MexJ		protein homolog model	resistance-nodulation-cell division (RND) antibiotic efflux pump	macrolide antibiotic, tetracycline antibiotic, disinfecting agents and antiseptics	antibiotic efflux	37.13	101.63
	Loose	MexK		protein homolog model	resistance-nodulation-cell division (RND) antibiotic efflux pump	macrolide antibiotic, tetracycline antibiotic, disinfecting agents and antiseptics	antibiotic efflux	41.88	100.29
	Loose	adeL		protein homolog model	resistance-nodulation-cell division (RND) antibiotic efflux pump	fluoroquinolone antibiotic, tetracycline antibiotic	antibiotic efflux	25.93	87.24
	Loose	novA		protein homolog model	ATP-binding cassette (ABC) antibiotic efflux pump	aminocoumarin antibiotic	antibiotic efflux	29.25	98.37
	Loose	vanA		protein homolog model	glycopeptide resistance gene cluster, Van ligase	glycopeptide antibiotic	antibiotic target alteration	35.71	169.39
	Loose	rsmA		protein homolog model	resistance-nodulation-cell division (RND) antibiotic efflux pump	fluoroquinolone antibiotic, diaminopyrimidine antibiotic, phenicol antibiotic	antibiotic efflux	50	106.56
	Loose	sdiA		protein homolog model	resistance-nodulation-cell division (RND) antibiotic efflux pump	fluoroquinolone antibiotic, cephalosporin, glycylcycline, penam, tetracycline antibiotic, rifamycin antibiotic, phenicol antibiotic, disinfecting agents and antiseptics	antibiotic efflux	42.86	36.67
	Loose	NmcR		protein homolog model	NmcA beta-lactamase	carbapenem, cephalosporin, cephamycin, penam	antibiotic inactivation	32.14	101.02
	Loose	basS		protein homolog model	pmr phosphoethanolamine transferase	peptide antibiotic	antibiotic target alteration, antibiotic efflux	30.91	92.24
	Loose	cprR		protein homolog model	pmr phosphoethanolamine transferase	peptide antibiotic	antibiotic target alteration, antibiotic efflux	38.18	101.35
	Loose	vanR gene in vanM cluster		protein homolog model	glycopeptide resistance gene cluster, vanR	glycopeptide antibiotic	antibiotic target alteration	25.6	134.05
	Loose	evgA		protein homolog model	major facilitator superfamily (MFS) antibiotic efflux pump, resistance-nodulation-cell division (RND) antibiotic efflux pump	macrolide antibiotic, fluoroquinolone antibiotic, penam, tetracycline antibiotic	antibiotic efflux	24.88	107.35
	Loose	OmpA		protein homolog model	General Bacterial Porin with reduced permeability to peptide antibiotics	peptide antibiotic	reduced permeability to antibiotic	32.18	78.88
	Loose	Enterococcus faecium liaR mutant conferring daptomycin resistance	W73C	protein variant model	daptomycin resistant liaR	peptide antibiotic	antibiotic target alteration, antibiotic efflux	37.14	178.1
	Loose	evgS		protein homolog model	major facilitator superfamily (MFS) antibiotic efflux pump, resistance-nodulation-cell division (RND) antibiotic efflux pump	macrolide antibiotic, fluoroquinolone antibiotic, penam, tetracycline antibiotic	antibiotic efflux	34.96	10.36
	Loose	vanR gene in vanF cluster		protein homolog model	glycopeptide resistance gene cluster, vanR	glycopeptide antibiotic	antibiotic target alteration	35.2	247.62
	Loose	TxR		protein homolog model	ATP-binding cassette (ABC) antibiotic efflux pump	tetracycline antibiotic	antibiotic efflux	43.04	144.03
	Loose	vanS gene in vanC cluster		protein homolog model	vanS, glycopeptide resistance gene cluster	glycopeptide antibiotic	antibiotic target alteration	26	111.91
	Loose	TxR		protein homolog model	ATP-binding cassette (ABC) antibiotic efflux pump	tetracycline antibiotic	antibiotic efflux	46.47	154.4
	Loose	TxR		protein homolog model	ATP-binding cassette (ABC) antibiotic efflux pump	tetracycline antibiotic	antibiotic efflux	32.69	165.72
	Loose	Escherichia coli soxS with mutation conferring antibiotic resistance		protein overexpression model	ATP-binding cassette (ABC) antibiotic efflux pump, major facilitator superfamily (MFS) antibiotic efflux pump, resistance-nodulation-cell division (RND) antibiotic efflux pump, General Bacterial Porin with reduced permeability to beta-lactams	fluoroquinolone antibiotic, monobactam, carbapenem, cephalosporin, glycylcycline, cephamycin, penam, tetracycline antibiotic, rifamycin antibiotic, phenicol antibiotic, penem, disinfecting agents and antiseptics	antibiotic target alteration, antibiotic efflux, reduced permeability to antibiotic	37.63	233.64
	Loose	mepR		protein homolog model	multidrug and toxic compound extrusion (MATE) transporter	glycylcycline, tetracycline antibiotic	antibiotic efflux	26.79	103.6
	Loose	evgS		protein homolog model	major facilitator superfamily (MFS) antibiotic efflux pump, resistance-nodulation-cell division (RND) antibiotic efflux pump	macrolide antibiotic, fluoroquinolone antibiotic, penam, tetracycline antibiotic	antibiotic efflux	26.05	96.57
	Loose	aadT		protein homolog model	major facilitator superfamily (MFS) antibiotic efflux pump	macrolide antibiotic, tetracycline antibiotic, disinfecting agents and antiseptics	antibiotic efflux	28.95	79.76
	Loose	arnA		protein homolog model	pmr phosphoethanolamine transferase	peptide antibiotic	antibiotic target alteration	29.79	32.63
	Loose	Pseudomonas aeruginosa ampR with mutation conferring resistance to aztreonam	D135G	protein variant model	PDC beta-lactamase, ampR transcriptional regulator with mutation conferring resistance to monobactam antibiotics	monobactam, carbapenem, cephalosporin	antibiotic target alteration, antibiotic inactivation	23.42	100.34
	Loose	adeL		protein homolog model	resistance-nodulation-cell division (RND) antibiotic efflux pump	fluoroquinolone antibiotic, tetracycline antibiotic	antibiotic efflux	20.69	91.1
	Loose	EstT		protein homolog model	macrolide esterase	macrolide antibiotic	antibiotic inactivation	24.71	87.25
	Loose	novA		protein homolog model	ATP-binding cassette (ABC) antibiotic efflux pump	aminocoumarin antibiotic	antibiotic efflux	31.03	99.19
	Loose	CRP		protein homolog model	resistance-nodulation-cell division (RND) antibiotic efflux pump	macrolide antibiotic, fluoroquinolone antibiotic, penam	antibiotic efflux	25	116.19
	Loose	NmcR		protein homolog model	NmcA beta-lactamase	carbapenem, cephalosporin, cephamycin, penam	antibiotic inactivation	24.17	97.97
	Loose	evgA		protein homolog model	major facilitator superfamily (MFS) antibiotic efflux pump, resistance-nodulation-cell division (RND) antibiotic efflux pump	macrolide antibiotic, fluoroquinolone antibiotic, penam, tetracycline antibiotic	antibiotic efflux	22.77	93.63
	Loose	Acinetobacter baumannii AbaQ		protein homolog model	major facilitator superfamily (MFS) antibiotic efflux pump	fluoroquinolone antibiotic	antibiotic efflux	27.71	92.86
	Loose	IreK		protein homolog model	Serine/threonine kinases	cephalosporin	reduced permeability to antibiotic	31.11	77.44
	Loose	OmpA		protein homolog model	General Bacterial Porin with reduced permeability to peptide antibiotics	peptide antibiotic	reduced permeability to antibiotic	28.16	87.43
	Loose	rphB		protein homolog model	rifampin phosphotransferase	rifamycin antibiotic	antibiotic inactivation	36.16	89.48
	Loose	adeL		protein homolog model	resistance-nodulation-cell division (RND) antibiotic efflux pump	fluoroquinolone antibiotic, tetracycline antibiotic	antibiotic efflux	29.67	91.1
	Loose	adeL		protein homolog model	resistance-nodulation-cell division (RND) antibiotic efflux pump	fluoroquinolone antibiotic, tetracycline antibiotic	antibiotic efflux	27.12	87.24
	Loose	OmpA		protein homolog model	General Bacterial Porin with reduced permeability to peptide antibiotics	peptide antibiotic	reduced permeability to antibiotic	33.63	72.46
	Loose	bcrA		protein homolog model	ATP-binding cassette (ABC) antibiotic efflux pump	peptide antibiotic	antibiotic efflux	27.57	85.62
	Loose	sta		protein homolog model	streptothricin acetyltransferase (SAT)	nucleoside antibiotic	antibiotic inactivation	39.74	84.13
	Loose	Escherichia coli AcrAB-TolC with AcrR mutation conferring resistance to ciprofloxacin, tetracycline, and ceftazidime		protein overexpression model	resistance-nodulation-cell division (RND) antibiotic efflux pump	fluoroquinolone antibiotic, cephalosporin, glycylcycline, penam, tetracycline antibiotic, rifamycin antibiotic, phenicol antibiotic, disinfecting agents and antiseptics	antibiotic target alteration, antibiotic efflux	38.81	103.26
	Loose	gadW		protein homolog model	resistance-nodulation-cell division (RND) antibiotic efflux pump	macrolide antibiotic, fluoroquinolone antibiotic, penam	antibiotic efflux	27.37	137.19
	Loose	cpxA		protein homolog model	resistance-nodulation-cell division (RND) antibiotic efflux pump	aminoglycoside antibiotic, aminocoumarin antibiotic	antibiotic efflux	26.95	98.03
	Loose	arlR		protein homolog model	major facilitator superfamily (MFS) antibiotic efflux pump	fluoroquinolone antibiotic, disinfecting agents and antiseptics	antibiotic efflux	35.78	102.74
	Loose	ParS		protein homolog model	resistance-nodulation-cell division (RND) antibiotic efflux pump, Outer Membrane Porin (Opr)	macrolide antibiotic, fluoroquinolone antibiotic, monobactam, aminoglycoside antibiotic, carbapenem, cephalosporin, cephamycin, penam, tetracycline antibiotic, phenicol antibiotic, penem, disinfecting agents and antiseptics	antibiotic efflux, reduced permeability to antibiotic	34.9	125.23
	Loose	ParR		protein homolog model	resistance-nodulation-cell division (RND) antibiotic efflux pump, Outer Membrane Porin (Opr)	macrolide antibiotic, fluoroquinolone antibiotic, monobactam, aminoglycoside antibiotic, carbapenem, cephalosporin, cephamycin, penam, tetracycline antibiotic, phenicol antibiotic, penem, disinfecting agents and antiseptics	antibiotic efflux, reduced permeability to antibiotic	51.1	102.55
	Loose	vanR gene in vanF cluster		protein homolog model	glycopeptide resistance gene cluster, vanR	glycopeptide antibiotic	antibiotic target alteration	28.23	134.2
	Loose	rsmA		protein homolog model	resistance-nodulation-cell division (RND) antibiotic efflux pump	fluoroquinolone antibiotic, diaminopyrimidine antibiotic, phenicol antibiotic	antibiotic efflux	80.33	101.64
	Loose	mtrA		protein homolog model	resistance-nodulation-cell division (RND) antibiotic efflux pump	macrolide antibiotic, penam	antibiotic efflux	29.55	108.31
	Loose	RanA		protein homolog model	ATP-binding cassette (ABC) antibiotic efflux pump	aminoglycoside antibiotic	antibiotic efflux	30.4	98.45
	Loose	adeL		protein homolog model	resistance-nodulation-cell division (RND) antibiotic efflux pump	fluoroquinolone antibiotic, tetracycline antibiotic	antibiotic efflux	31.23	91.39
	Loose	MexL		protein homolog model	resistance-nodulation-cell division (RND) antibiotic efflux pump	macrolide antibiotic, tetracycline antibiotic, disinfecting agents and antiseptics	antibiotic efflux	29.53	98.11
	Loose	NmcR		protein homolog model	NmcA beta-lactamase	carbapenem, cephalosporin, cephamycin, penam	antibiotic inactivation	33.64	103.39
	Loose	adeL		protein homolog model	resistance-nodulation-cell division (RND) antibiotic efflux pump	fluoroquinolone antibiotic, tetracycline antibiotic	antibiotic efflux	39.51	88.43
	Loose	adeL		protein homolog model	resistance-nodulation-cell division (RND) antibiotic efflux pump	fluoroquinolone antibiotic, tetracycline antibiotic	antibiotic efflux	27.35	84.27
	Loose	almE		protein homolog model	polymyxin resistance operon, alm glycyltransferase	peptide antibiotic	antibiotic target alteration	23.25	101.08
	Loose	RanA		protein homolog model	ATP-binding cassette (ABC) antibiotic efflux pump	aminoglycoside antibiotic	antibiotic efflux	27.39	149.61
	Loose	mtrA		protein homolog model	resistance-nodulation-cell division (RND) antibiotic efflux pump	macrolide antibiotic, penam	antibiotic efflux	25	116.94
	Loose	Pseudomonas aeruginosa CpxR		protein homolog model	resistance-nodulation-cell division (RND) antibiotic efflux pump	macrolide antibiotic, fluoroquinolone antibiotic, monobactam, aminoglycoside antibiotic, carbapenem, cephalosporin, cephamycin, penam, tetracycline antibiotic, peptide antibiotic, aminocoumarin antibiotic, diaminopyrimidine antibiotic, sulfonamide antibiotic, phenicol antibiotic, penem	antibiotic efflux	82.14	100
	Loose	cpxA		protein homolog model	resistance-nodulation-cell division (RND) antibiotic efflux pump	aminoglycoside antibiotic, aminocoumarin antibiotic	antibiotic efflux	32.43	97.81
	Loose	TxR		protein homolog model	ATP-binding cassette (ABC) antibiotic efflux pump	tetracycline antibiotic	antibiotic efflux	39.69	157.86
	Loose	cpxA		protein homolog model	resistance-nodulation-cell division (RND) antibiotic efflux pump	aminoglycoside antibiotic, aminocoumarin antibiotic	antibiotic efflux	24.58	145.73
	Loose	OmpA		protein homolog model	General Bacterial Porin with reduced permeability to peptide antibiotics	peptide antibiotic	reduced permeability to antibiotic	37.65	44.39
	Loose	adeS		protein homolog model	resistance-nodulation-cell division (RND) antibiotic efflux pump	glycylcycline, tetracycline antibiotic	antibiotic efflux	23	187.81
	Loose	adeS		protein homolog model	resistance-nodulation-cell division (RND) antibiotic efflux pump	glycylcycline, tetracycline antibiotic	antibiotic efflux	31.28	162.88
	Loose	TxR		protein homolog model	ATP-binding cassette (ABC) antibiotic efflux pump	tetracycline antibiotic	antibiotic efflux	38.19	138.68
	Loose	Acinetobacter baumannii AbaF		protein homolog model	major facilitator superfamily (MFS) antibiotic efflux pump	phosphonic acid antibiotic	antibiotic efflux	29.25	102.33
	Loose	ramA		protein homolog model	resistance-nodulation-cell division (RND) antibiotic efflux pump, General Bacterial Porin with reduced permeability to beta-lactams	fluoroquinolone antibiotic, monobactam, carbapenem, cephalosporin, glycylcycline, cephamycin, penam, tetracycline antibiotic, rifamycin antibiotic, phenicol antibiotic, penem, disinfecting agents and antiseptics	antibiotic efflux, reduced permeability to antibiotic	27.66	249.19
	Loose	baeS		protein overexpression model	resistance-nodulation-cell division (RND) antibiotic efflux pump	aminoglycoside antibiotic, aminocoumarin antibiotic	antibiotic efflux	28.57	38.76
	Loose	basS		protein homolog model	pmr phosphoethanolamine transferase	peptide antibiotic	antibiotic target alteration, antibiotic efflux	29.66	69.18
	Loose	cprR		protein homolog model	pmr phosphoethanolamine transferase	peptide antibiotic	antibiotic target alteration, antibiotic efflux	49.55	101.79
	Loose	farA		protein homolog model	major facilitator superfamily (MFS) antibiotic efflux pump	antibacterial free fatty acids	antibiotic efflux	26.89	90.36
	Loose	bcrA		protein homolog model	ATP-binding cassette (ABC) antibiotic efflux pump	peptide antibiotic	antibiotic efflux	37.74	298.37
	Loose	Brucella suis mprF		protein homolog model	defensin resistant mprF	peptide antibiotic	antibiotic target alteration	37.05	100
	Loose	Acinetobacter baumannii AbaF		protein homolog model	major facilitator superfamily (MFS) antibiotic efflux pump	phosphonic acid antibiotic	antibiotic efflux	38.44	101.63
	Loose	vanM		protein homolog model	glycopeptide resistance gene cluster, Van ligase	glycopeptide antibiotic	antibiotic target alteration	26.32	114.58
	Loose	rphB		protein homolog model	rifampin phosphotransferase	rifamycin antibiotic	antibiotic inactivation	32.22	95.36
	Loose	adeL		protein homolog model	resistance-nodulation-cell division (RND) antibiotic efflux pump	fluoroquinolone antibiotic, tetracycline antibiotic	antibiotic efflux	29.29	87.83
	Loose	cfrC		protein homolog model	Cfr 23S ribosomal RNA methyltransferase	lincosamide antibiotic, streptogramin antibiotic, oxazolidinone antibiotic, phenicol antibiotic	antibiotic target alteration	34.2	111.05
	Loose	vatB		protein homolog model	streptogramin vat acetyltransferase	streptogramin antibiotic, streptogramin A antibiotic	antibiotic inactivation	30.56	122.64
	Loose	YajC		protein homolog model	resistance-nodulation-cell division (RND) antibiotic efflux pump	fluoroquinolone antibiotic, cephalosporin, glycylcycline, penam, tetracycline antibiotic, oxazolidinone antibiotic, glycopeptide antibiotic, rifamycin antibiotic, phenicol antibiotic, disinfecting agents and antiseptics	antibiotic efflux	84.82	100
	Loose	Escherichia coli soxS with mutation conferring antibiotic resistance		protein overexpression model	ATP-binding cassette (ABC) antibiotic efflux pump, major facilitator superfamily (MFS) antibiotic efflux pump, resistance-nodulation-cell division (RND) antibiotic efflux pump, General Bacterial Porin with reduced permeability to beta-lactams	fluoroquinolone antibiotic, monobactam, carbapenem, cephalosporin, glycylcycline, cephamycin, penam, tetracycline antibiotic, rifamycin antibiotic, phenicol antibiotic, penem, disinfecting agents and antiseptics	antibiotic target alteration, antibiotic efflux, reduced permeability to antibiotic	33.33	304.67
	Loose	NmcR		protein homolog model	NmcA beta-lactamase	carbapenem, cephalosporin, cephamycin, penam	antibiotic inactivation	27.89	100
	Loose	vanR gene in vanN cluster		protein homolog model	glycopeptide resistance gene cluster, vanR	glycopeptide antibiotic	antibiotic target alteration	24.37	54.78
	Loose	TxR		protein homolog model	ATP-binding cassette (ABC) antibiotic efflux pump	tetracycline antibiotic	antibiotic efflux	37.07	161.64
	Loose	marA		protein homolog model	resistance-nodulation-cell division (RND) antibiotic efflux pump, General Bacterial Porin with reduced permeability to beta-lactams	fluoroquinolone antibiotic, monobactam, carbapenem, cephalosporin, glycylcycline, cephamycin, penam, tetracycline antibiotic, rifamycin antibiotic, phenicol antibiotic, penem, disinfecting agents and antiseptics	antibiotic efflux, reduced permeability to antibiotic	27.37	229.13
	Loose	adeL		protein homolog model	resistance-nodulation-cell division (RND) antibiotic efflux pump	fluoroquinolone antibiotic, tetracycline antibiotic	antibiotic efflux	31.12	88.43
	Loose	OmpA		protein homolog model	General Bacterial Porin with reduced permeability to peptide antibiotics	peptide antibiotic	reduced permeability to antibiotic	34.74	43.58
	Loose	QnrVC4		protein homolog model	quinolone resistance protein (qnr)	fluoroquinolone antibiotic	antibiotic target protection	36	52.29
	Loose	tetA(58)		protein homolog model	major facilitator superfamily (MFS) antibiotic efflux pump	tetracycline antibiotic	antibiotic efflux	31.28	74.34
	Loose	smeS		protein homolog model	resistance-nodulation-cell division (RND) antibiotic efflux pump	aminoglycoside antibiotic, cephalosporin, cephamycin, penam	antibiotic efflux	37.93	210.71
	Loose	TxR		protein homolog model	ATP-binding cassette (ABC) antibiotic efflux pump	tetracycline antibiotic	antibiotic efflux	39.06	159.75
	Loose	LlmA 23S ribosomal RNA methyltransferase		protein homolog model	Llm 23S ribosomal RNA methyltransferase	lincosamide antibiotic	antibiotic target alteration	30.34	117.77
	Loose	Escherichia coli EF-Tu mutants conferring resistance to kirromycin	L121Q	protein variant model	elfamycin resistant EF-Tu	elfamycin antibiotic	antibiotic target alteration	30.29	171.83
	Loose	sul4		protein homolog model	sulfonamide resistant sul	sulfonamide antibiotic	antibiotic target replacement	39.85	98.61
	Loose	Acinetobacter baumannii AbaQ		protein homolog model	major facilitator superfamily (MFS) antibiotic efflux pump	fluoroquinolone antibiotic	antibiotic efflux	39.66	100.46
	Loose	cmlv		protein homolog model	chloramphenicol phosphotransferase	phenicol antibiotic	antibiotic inactivation	27.11	91.97
	Loose	CRD3-1		protein homolog model	CRD3 beta-lactamase	carbapenem	antibiotic inactivation	28.31	92.74
	Loose	lfrA		protein homolog model	major facilitator superfamily (MFS) antibiotic efflux pump	fluoroquinolone antibiotic	antibiotic efflux	30.41	78.77
	Loose	MexT		protein overexpression model	resistance-nodulation-cell division (RND) antibiotic efflux pump	fluoroquinolone antibiotic, diaminopyrimidine antibiotic, phenicol antibiotic	antibiotic efflux	32.1	91.07
	Loose	adeL		protein homolog model	resistance-nodulation-cell division (RND) antibiotic efflux pump	fluoroquinolone antibiotic, tetracycline antibiotic	antibiotic efflux	27.35	90.5
	Loose	mtrA		protein homolog model	resistance-nodulation-cell division (RND) antibiotic efflux pump	macrolide antibiotic, penam	antibiotic efflux	27.71	106.31
	Loose	NmcR		protein homolog model	NmcA beta-lactamase	carbapenem, cephalosporin, cephamycin, penam	antibiotic inactivation	29.9	97.29
	Loose	otr(B)		protein homolog model	major facilitator superfamily (MFS) antibiotic efflux pump	tetracycline antibiotic	antibiotic efflux	29.43	82.24
	Loose	vanH gene in vanB cluster		protein homolog model	vanH, glycopeptide resistance gene cluster	glycopeptide antibiotic	antibiotic target alteration	27.2	107.12
	Loose	vanR gene in vanF cluster		protein homolog model	glycopeptide resistance gene cluster, vanR	glycopeptide antibiotic	antibiotic target alteration	26.92	134.2
	Loose	ArnT		protein homolog model	pmr phosphoethanolamine transferase	peptide antibiotic	antibiotic target alteration	25	86.93
	Loose	TaeA		protein homolog model	ATP-binding cassette (ABC) antibiotic efflux pump	pleuromutilin antibiotic	antibiotic efflux	38.75	85.49
	Loose	sdiA		protein homolog model	resistance-nodulation-cell division (RND) antibiotic efflux pump	fluoroquinolone antibiotic, cephalosporin, glycylcycline, penam, tetracycline antibiotic, rifamycin antibiotic, phenicol antibiotic, disinfecting agents and antiseptics	antibiotic efflux	27.16	98.33
	Loose	AcrS		protein homolog model	resistance-nodulation-cell division (RND) antibiotic efflux pump	fluoroquinolone antibiotic, cephalosporin, glycylcycline, cephamycin, penam, tetracycline antibiotic, rifamycin antibiotic, phenicol antibiotic, disinfecting agents and antiseptics	antibiotic efflux	33.33	100.45
	Loose	efpA		protein homolog model	major facilitator superfamily (MFS) antibiotic efflux pump	rifamycin antibiotic, isoniazid-like antibiotic	antibiotic efflux	28.35	83.77
	Loose	evgS		protein homolog model	major facilitator superfamily (MFS) antibiotic efflux pump, resistance-nodulation-cell division (RND) antibiotic efflux pump	macrolide antibiotic, fluoroquinolone antibiotic, penam, tetracycline antibiotic	antibiotic efflux	26.82	66.58
	Loose	Bifidobacterium bifidum ileS conferring resistance to mupirocin		protein homolog model	antibiotic-resistant isoleucyl-tRNA synthetase (ileS)	mupirocin-like antibiotic	antibiotic target alteration	26.98	80.49
	Loose	mecB		protein homolog model	methicillin resistant PBP2	penam	antibiotic target replacement	25.3	93.77
	Loose	TxR		protein homolog model	ATP-binding cassette (ABC) antibiotic efflux pump	tetracycline antibiotic	antibiotic efflux	37.66	201.57
	Loose	bcrA		protein homolog model	ATP-binding cassette (ABC) antibiotic efflux pump	peptide antibiotic	antibiotic efflux	35.37	297.71
	Loose	farA		protein homolog model	major facilitator superfamily (MFS) antibiotic efflux pump	antibacterial free fatty acids	antibiotic efflux	27.14	92.97
	Loose	OprZ		protein homolog model	resistance-nodulation-cell division (RND) antibiotic efflux pump	macrolide antibiotic, fluoroquinolone antibiotic, aminoglycoside antibiotic, cephalosporin	antibiotic efflux	40.96	105.83
	Loose	baeS		protein overexpression model	resistance-nodulation-cell division (RND) antibiotic efflux pump	aminoglycoside antibiotic, aminocoumarin antibiotic	antibiotic efflux	34.11	83.73
	Loose	adeR		protein homolog model	resistance-nodulation-cell division (RND) antibiotic efflux pump	glycylcycline, tetracycline antibiotic	antibiotic efflux	44.25	93.93
	Loose	tet(V)		protein homolog model	major facilitator superfamily (MFS) antibiotic efflux pump	tetracycline antibiotic	antibiotic efflux	22.34	96.9
	Loose	Pseudomonas aeruginosa soxR		protein homolog model	ATP-binding cassette (ABC) antibiotic efflux pump, major facilitator superfamily (MFS) antibiotic efflux pump, resistance-nodulation-cell division (RND) antibiotic efflux pump	fluoroquinolone antibiotic, cephalosporin, glycylcycline, penam, tetracycline antibiotic, rifamycin antibiotic, phenicol antibiotic, disinfecting agents and antiseptics	antibiotic target alteration, antibiotic efflux	34.15	78.85
	Loose	macB		protein homolog model	ATP-binding cassette (ABC) antibiotic efflux pump	macrolide antibiotic	antibiotic efflux	35.35	36.65
	Loose	mtrA		protein homolog model	resistance-nodulation-cell division (RND) antibiotic efflux pump	macrolide antibiotic, penam	antibiotic efflux	27.91	107.31
	Loose	hp1181		protein homolog model	major facilitator superfamily (MFS) antibiotic efflux pump	fluoroquinolone antibiotic, tetracycline antibiotic, nitroimidazole antibiotic	antibiotic efflux	31.63	104.74
	Loose	macB		protein homolog model	ATP-binding cassette (ABC) antibiotic efflux pump	macrolide antibiotic	antibiotic efflux	29.92	146.58
	Loose	Escherichia coli EF-Tu mutants conferring resistance to Pulvomycin	R234F	protein variant model	elfamycin resistant EF-Tu	elfamycin antibiotic	antibiotic target alteration	78.24	97.07
	Loose	Staphylococcus aureus fusA with mutation conferring resistance to fusidic acid	V90I	protein variant model	antibiotic resistant fusA	fusidane antibiotic	antibiotic target alteration	57.57	101.15
	Loose	CRP		protein homolog model	resistance-nodulation-cell division (RND) antibiotic efflux pump	macrolide antibiotic, fluoroquinolone antibiotic, penam	antibiotic efflux	64.85	101.9
	Loose	macB		protein homolog model	ATP-binding cassette (ABC) antibiotic efflux pump	macrolide antibiotic	antibiotic efflux	34.55	57.45
	Loose	evgA		protein homolog model	major facilitator superfamily (MFS) antibiotic efflux pump, resistance-nodulation-cell division (RND) antibiotic efflux pump	macrolide antibiotic, fluoroquinolone antibiotic, penam, tetracycline antibiotic	antibiotic efflux	27.54	102.45
	Loose	Enterococcus faecium liaS mutant conferring daptomycin resistance	E192G	protein variant model	daptomycin resistant liaS	peptide antibiotic	antibiotic target alteration, antibiotic efflux	31.33	187.04
	Loose	LptD		protein homolog model	ATP-binding cassette (ABC) antibiotic efflux pump	carbapenem, peptide antibiotic, aminocoumarin antibiotic, rifamycin antibiotic	antibiotic efflux	28.12	119.82
	Loose	ErmE		protein homolog model	Erm 23S ribosomal RNA methyltransferase	macrolide antibiotic, lincosamide antibiotic, streptogramin antibiotic, streptogramin A antibiotic, streptogramin B antibiotic	antibiotic target alteration	31.3	70.87
	Loose	evgS		protein homolog model	major facilitator superfamily (MFS) antibiotic efflux pump, resistance-nodulation-cell division (RND) antibiotic efflux pump	macrolide antibiotic, fluoroquinolone antibiotic, penam, tetracycline antibiotic	antibiotic efflux	24.35	104.18
	Loose	NmcR		protein homolog model	NmcA beta-lactamase	carbapenem, cephalosporin, cephamycin, penam	antibiotic inactivation	28.93	97.97
	Loose	vanR gene in vanE cluster		protein homolog model	glycopeptide resistance gene cluster, vanR	glycopeptide antibiotic	antibiotic target alteration	24.79	64.63
	Loose	basS		protein homolog model	pmr phosphoethanolamine transferase	peptide antibiotic	antibiotic target alteration, antibiotic efflux	27.53	100.42
	Loose	baeR		protein overexpression model	resistance-nodulation-cell division (RND) antibiotic efflux pump	aminoglycoside antibiotic, aminocoumarin antibiotic	antibiotic efflux	45.05	92.5
	Loose	mtrA		protein homolog model	resistance-nodulation-cell division (RND) antibiotic efflux pump	macrolide antibiotic, penam	antibiotic efflux	28.57	104.32
	Loose	mtrA		protein homolog model	resistance-nodulation-cell division (RND) antibiotic efflux pump	macrolide antibiotic, penam	antibiotic efflux	31.36	121.93
	Loose	macB		protein homolog model	ATP-binding cassette (ABC) antibiotic efflux pump	macrolide antibiotic	antibiotic efflux	34.83	60.87
	Loose	tet(43)		protein homolog model	major facilitator superfamily (MFS) antibiotic efflux pump	tetracycline antibiotic	antibiotic efflux	27.71	91.52
	Loose	vanR gene in vanE cluster		protein homolog model	glycopeptide resistance gene cluster, vanR	glycopeptide antibiotic	antibiotic target alteration	33.61	306.11
	Loose	leuO		protein homolog model	major facilitator superfamily (MFS) antibiotic efflux pump	nucleoside antibiotic, disinfecting agents and antiseptics	antibiotic efflux	25.86	95.54
	Loose	vanR gene in vanF cluster		protein homolog model	glycopeptide resistance gene cluster, vanR	glycopeptide antibiotic	antibiotic target alteration	32.38	839.39
	Loose	vanR gene in vanI cluster		protein homolog model	glycopeptide resistance gene cluster, vanR	glycopeptide antibiotic	antibiotic target alteration	35.83	52.16
	Loose	vanR gene in vanI cluster		protein homolog model	glycopeptide resistance gene cluster, vanR	glycopeptide antibiotic	antibiotic target alteration	32.03	58.19
	Loose	macB		protein homolog model	ATP-binding cassette (ABC) antibiotic efflux pump	macrolide antibiotic	antibiotic efflux	31.98	34.63
	Loose	LlmA 23S ribosomal RNA methyltransferase		protein homolog model	Llm 23S ribosomal RNA methyltransferase	lincosamide antibiotic	antibiotic target alteration	29.23	138.68
	Loose	bcr-1		protein homolog model	major facilitator superfamily (MFS) antibiotic efflux pump	bicyclomycin-like antibiotic	antibiotic efflux	38.3	27.11
	Loose	dfrA3		protein homolog model	trimethoprim resistant dihydrofolate reductase dfr	diaminopyrimidine antibiotic	antibiotic target replacement	50.94	104.94
	Loose	tetA(58)		protein homolog model	major facilitator superfamily (MFS) antibiotic efflux pump	tetracycline antibiotic	antibiotic efflux	33.97	103.21
	Loose	NmcR		protein homolog model	NmcA beta-lactamase	carbapenem, cephalosporin, cephamycin, penam	antibiotic inactivation	33.06	97.29
	Loose	golS		protein homolog model	resistance-nodulation-cell division (RND) antibiotic efflux pump	monobactam, carbapenem, cephalosporin, cephamycin, penam, phenicol antibiotic, penem	antibiotic efflux	37.8	251.95
	Loose	vanH gene in vanD cluster		protein homolog model	vanH, glycopeptide resistance gene cluster	glycopeptide antibiotic	antibiotic target alteration	31.64	126.63
	Loose	tetA(58)		protein homolog model	major facilitator superfamily (MFS) antibiotic efflux pump	tetracycline antibiotic	antibiotic efflux	32.47	110.79
	Loose	macB		protein homolog model	ATP-binding cassette (ABC) antibiotic efflux pump	macrolide antibiotic	antibiotic efflux	39.35	41.61
	Loose	Streptomyces venezuelae rox		protein homolog model	rifampin monooxygenase	rifamycin antibiotic	antibiotic inactivation	28.57	85.5
	Loose	Nocardia farcinica rox		protein homolog model	rifampin monooxygenase	rifamycin antibiotic	antibiotic inactivation	26.09	83.51
	Loose	MexH		protein homolog model	resistance-nodulation-cell division (RND) antibiotic efflux pump	fluoroquinolone antibiotic, tetracycline antibiotic, disinfecting agents and antiseptics	antibiotic efflux	30.12	86.76
	Loose	tetA(58)		protein homolog model	major facilitator superfamily (MFS) antibiotic efflux pump	tetracycline antibiotic	antibiotic efflux	37.5	263.85
	Loose	macB		protein homolog model	ATP-binding cassette (ABC) antibiotic efflux pump	macrolide antibiotic	antibiotic efflux	37.39	38.04
	Loose	optrA		protein homolog model	Miscellaneous ABC-F subfamily ATP-binding cassette ribosomal protection proteins	oxazolidinone antibiotic, phenicol antibiotic	antibiotic target protection	29.88	97.1
	Loose	vanR gene in vanE cluster		protein homolog model	glycopeptide resistance gene cluster, vanR	glycopeptide antibiotic	antibiotic target alteration	27.27	108.3
	Loose	baeS		protein overexpression model	resistance-nodulation-cell division (RND) antibiotic efflux pump	aminoglycoside antibiotic, aminocoumarin antibiotic	antibiotic efflux	29.23	140.9
	Loose	NmcR		protein homolog model	NmcA beta-lactamase	carbapenem, cephalosporin, cephamycin, penam	antibiotic inactivation	25.54	103.73
	Loose	PmpM		protein homolog model	multidrug and toxic compound extrusion (MATE) transporter	fluoroquinolone antibiotic, aminoglycoside antibiotic, disinfecting agents and antiseptics	antibiotic efflux	33.19	97.48
	Loose	vanT gene in vanG cluster		protein homolog model	glycopeptide resistance gene cluster, vanT	glycopeptide antibiotic	antibiotic target alteration	30.56	50.14
	Loose	NmcR		protein homolog model	NmcA beta-lactamase	carbapenem, cephalosporin, cephamycin, penam	antibiotic inactivation	27.52	103.73
	Loose	macB		protein homolog model	ATP-binding cassette (ABC) antibiotic efflux pump	macrolide antibiotic	antibiotic efflux	32.7	36.34
	Loose	IreK		protein homolog model	Serine/threonine kinases	cephalosporin	reduced permeability to antibiotic	34.46	138.3
	Loose	vanR gene in vanF cluster		protein homolog model	glycopeptide resistance gene cluster, vanR	glycopeptide antibiotic	antibiotic target alteration	39.3	99.13
	Loose	baeS		protein overexpression model	resistance-nodulation-cell division (RND) antibiotic efflux pump	aminoglycoside antibiotic, aminocoumarin antibiotic	antibiotic efflux	32.14	94.22
	Loose	adeR		protein homolog model	resistance-nodulation-cell division (RND) antibiotic efflux pump	glycylcycline, tetracycline antibiotic	antibiotic efflux	30	121.86
	Loose	bcrA		protein homolog model	ATP-binding cassette (ABC) antibiotic efflux pump	peptide antibiotic	antibiotic efflux	28.98	90.52
	Loose	Acinetobacter baumannii AbaF		protein homolog model	major facilitator superfamily (MFS) antibiotic efflux pump	phosphonic acid antibiotic	antibiotic efflux	31.87	100
	Loose	NmcR		protein homolog model	NmcA beta-lactamase	carbapenem, cephalosporin, cephamycin, penam	antibiotic inactivation	28.36	102.37
	Loose	gadW		protein homolog model	resistance-nodulation-cell division (RND) antibiotic efflux pump	macrolide antibiotic, fluoroquinolone antibiotic, penam	antibiotic efflux	26.32	136.36
	Loose	sta		protein homolog model	streptothricin acetyltransferase (SAT)	nucleoside antibiotic	antibiotic inactivation	31.17	78.31
	Loose	vanM		protein homolog model	glycopeptide resistance gene cluster, Van ligase	glycopeptide antibiotic	antibiotic target alteration	21.62	137.32
	Loose	NmcR		protein homolog model	NmcA beta-lactamase	carbapenem, cephalosporin, cephamycin, penam	antibiotic inactivation	28.57	109.83
	Loose	rosB		protein homolog model	major facilitator superfamily (MFS) antibiotic efflux pump	peptide antibiotic	antibiotic efflux	30.55	104.26
	Loose	tetA(58)		protein homolog model	major facilitator superfamily (MFS) antibiotic efflux pump	tetracycline antibiotic	antibiotic efflux	28.72	64.72
	Loose	TxR		protein homolog model	ATP-binding cassette (ABC) antibiotic efflux pump	tetracycline antibiotic	antibiotic efflux	36.11	159.43
	Loose	adeL		protein homolog model	resistance-nodulation-cell division (RND) antibiotic efflux pump	fluoroquinolone antibiotic, tetracycline antibiotic	antibiotic efflux	41.32	91.69
	Loose	vanR gene in vanI cluster		protein homolog model	glycopeptide resistance gene cluster, vanR	glycopeptide antibiotic	antibiotic target alteration	36.17	103.45
	Loose	basS		protein homolog model	pmr phosphoethanolamine transferase	peptide antibiotic	antibiotic target alteration, antibiotic efflux	26.69	158.49
	Loose	arnA		protein homolog model	pmr phosphoethanolamine transferase	peptide antibiotic	antibiotic target alteration	33.46	47.89
	Loose	NmcR		protein homolog model	NmcA beta-lactamase	carbapenem, cephalosporin, cephamycin, penam	antibiotic inactivation	29.45	107.12
	Loose	Acinetobacter baumannii AbaQ		protein homolog model	major facilitator superfamily (MFS) antibiotic efflux pump	fluoroquinolone antibiotic	antibiotic efflux	23.21	100
	Loose	NmcR		protein homolog model	NmcA beta-lactamase	carbapenem, cephalosporin, cephamycin, penam	antibiotic inactivation	25.26	101.02
	Loose	RanA		protein homolog model	ATP-binding cassette (ABC) antibiotic efflux pump	aminoglycoside antibiotic	antibiotic efflux	31.56	129.84
	Loose	tetA(58)		protein homolog model	major facilitator superfamily (MFS) antibiotic efflux pump	tetracycline antibiotic	antibiotic efflux	30.3	76.09
	Loose	baeS		protein overexpression model	resistance-nodulation-cell division (RND) antibiotic efflux pump	aminoglycoside antibiotic, aminocoumarin antibiotic	antibiotic efflux	28.95	127.41
	Loose	TxR		protein homolog model	ATP-binding cassette (ABC) antibiotic efflux pump	tetracycline antibiotic	antibiotic efflux	40.73	140.88
	Loose	RanA		protein homolog model	ATP-binding cassette (ABC) antibiotic efflux pump	aminoglycoside antibiotic	antibiotic efflux	35.21	103.49
	Loose	RanB		protein homolog model	ATP-binding cassette (ABC) antibiotic efflux pump	aminoglycoside antibiotic	antibiotic efflux	25.5	150.99
	Loose	NmcR		protein homolog model	NmcA beta-lactamase	carbapenem, cephalosporin, cephamycin, penam	antibiotic inactivation	30.54	101.36
	Loose	almE		protein homolog model	polymyxin resistance operon, alm glycyltransferase	peptide antibiotic	antibiotic target alteration	28.68	201.8
	Loose	RanA		protein homolog model	ATP-binding cassette (ABC) antibiotic efflux pump	aminoglycoside antibiotic	antibiotic efflux	30.39	109.69
	Loose	leuO		protein homolog model	major facilitator superfamily (MFS) antibiotic efflux pump	nucleoside antibiotic, disinfecting agents and antiseptics	antibiotic efflux	22.88	101.27
	Loose	farB		protein homolog model	major facilitator superfamily (MFS) antibiotic efflux pump	antibacterial free fatty acids	antibiotic efflux	22.77	100.59
	Loose	farA		protein homolog model	major facilitator superfamily (MFS) antibiotic efflux pump	antibacterial free fatty acids	antibiotic efflux	34.71	91.67
	Loose	OprN		protein homolog model	resistance-nodulation-cell division (RND) antibiotic efflux pump	fluoroquinolone antibiotic, diaminopyrimidine antibiotic, phenicol antibiotic	antibiotic efflux	33.69	101.91
	Loose	MexH		protein homolog model	resistance-nodulation-cell division (RND) antibiotic efflux pump	fluoroquinolone antibiotic, tetracycline antibiotic, disinfecting agents and antiseptics	antibiotic efflux	26.11	69.46
	Loose	farA		protein homolog model	major facilitator superfamily (MFS) antibiotic efflux pump	antibacterial free fatty acids	antibiotic efflux	26.69	77.08
	Loose	OprN		protein homolog model	resistance-nodulation-cell division (RND) antibiotic efflux pump	fluoroquinolone antibiotic, diaminopyrimidine antibiotic, phenicol antibiotic	antibiotic efflux	33.12	101.69
	Loose	PmrF		protein homolog model	pmr phosphoethanolamine transferase	peptide antibiotic	antibiotic target alteration	29.17	138.51
	Loose	vanR gene in vanB cluster		protein homolog model	glycopeptide resistance gene cluster, vanR	glycopeptide antibiotic	antibiotic target alteration	30.32	182.73
	Loose	RanA		protein homolog model	ATP-binding cassette (ABC) antibiotic efflux pump	aminoglycoside antibiotic	antibiotic efflux	32.37	126.36
	Loose	CRP		protein homolog model	resistance-nodulation-cell division (RND) antibiotic efflux pump	macrolide antibiotic, fluoroquinolone antibiotic, penam	antibiotic efflux	21.43	108.57
	Loose	vanR gene in vanB cluster		protein homolog model	glycopeptide resistance gene cluster, vanR	glycopeptide antibiotic	antibiotic target alteration	38.46	55
	Loose	TxR		protein homolog model	ATP-binding cassette (ABC) antibiotic efflux pump	tetracycline antibiotic	antibiotic efflux	43.69	96.86
	Loose	TriA		protein homolog model	resistance-nodulation-cell division (RND) antibiotic efflux pump	disinfecting agents and antiseptics	antibiotic efflux	59.83	95.82
	Loose	TriB		protein homolog model	resistance-nodulation-cell division (RND) antibiotic efflux pump	disinfecting agents and antiseptics	antibiotic efflux	59.83	100
	Loose	TriC		protein homolog model	resistance-nodulation-cell division (RND) antibiotic efflux pump	disinfecting agents and antiseptics	antibiotic efflux	76.7	100.59
	Loose	macB		protein homolog model	ATP-binding cassette (ABC) antibiotic efflux pump	macrolide antibiotic	antibiotic efflux	37.2	57.61
	Loose	macB		protein homolog model	ATP-binding cassette (ABC) antibiotic efflux pump	macrolide antibiotic	antibiotic efflux	42.23	38.51
	Loose	NDM-47		protein homolog model	NDM beta-lactamase	carbapenem, cephalosporin, cephamycin, penam	antibiotic inactivation	30.41	102.96
	Loose	macB		protein homolog model	ATP-binding cassette (ABC) antibiotic efflux pump	macrolide antibiotic	antibiotic efflux	29.9	40.22
	Loose	ParR		protein homolog model	resistance-nodulation-cell division (RND) antibiotic efflux pump, Outer Membrane Porin (Opr)	macrolide antibiotic, fluoroquinolone antibiotic, monobactam, aminoglycoside antibiotic, carbapenem, cephalosporin, cephamycin, penam, tetracycline antibiotic, phenicol antibiotic, penem, disinfecting agents and antiseptics	antibiotic efflux, reduced permeability to antibiotic	41.99	104.68
	Loose	ParS		protein homolog model	resistance-nodulation-cell division (RND) antibiotic efflux pump, Outer Membrane Porin (Opr)	macrolide antibiotic, fluoroquinolone antibiotic, monobactam, aminoglycoside antibiotic, carbapenem, cephalosporin, cephamycin, penam, tetracycline antibiotic, phenicol antibiotic, penem, disinfecting agents and antiseptics	antibiotic efflux, reduced permeability to antibiotic	30.99	102.1
	Loose	TxR		protein homolog model	ATP-binding cassette (ABC) antibiotic efflux pump	tetracycline antibiotic	antibiotic efflux	41.53	144.97
	Loose	smeS		protein homolog model	resistance-nodulation-cell division (RND) antibiotic efflux pump	aminoglycoside antibiotic, cephalosporin, cephamycin, penam	antibiotic efflux	28.68	128.91
	Loose	EstT		protein homolog model	macrolide esterase	macrolide antibiotic	antibiotic inactivation	24.65	94.44
	Loose	novA		protein homolog model	ATP-binding cassette (ABC) antibiotic efflux pump	aminocoumarin antibiotic	antibiotic efflux	28.14	116.59
	Loose	TolC		protein homolog model	ATP-binding cassette (ABC) antibiotic efflux pump, major facilitator superfamily (MFS) antibiotic efflux pump, resistance-nodulation-cell division (RND) antibiotic efflux pump	macrolide antibiotic, fluoroquinolone antibiotic, aminoglycoside antibiotic, carbapenem, cephalosporin, glycylcycline, cephamycin, penam, tetracycline antibiotic, peptide antibiotic, aminocoumarin antibiotic, rifamycin antibiotic, phenicol antibiotic, penem, disinfecting agents and antiseptics	antibiotic efflux	20.47	90.91
	Loose	RanA		protein homolog model	ATP-binding cassette (ABC) antibiotic efflux pump	aminoglycoside antibiotic	antibiotic efflux	30.08	99.61
	Loose	TxR		protein homolog model	ATP-binding cassette (ABC) antibiotic efflux pump	tetracycline antibiotic	antibiotic efflux	41.32	150.31
	Loose	vanS gene in vanA cluster		protein homolog model	vanS, glycopeptide resistance gene cluster	glycopeptide antibiotic	antibiotic target alteration	27.17	94.01
	Loose	tet(Q)		protein homolog model	tetracycline-resistant ribosomal protection protein	tetracycline antibiotic	antibiotic target protection	39.85	92.24
	Loose	macB		protein homolog model	ATP-binding cassette (ABC) antibiotic efflux pump	macrolide antibiotic	antibiotic efflux	31.69	42.55
	Loose	macB		protein homolog model	ATP-binding cassette (ABC) antibiotic efflux pump	macrolide antibiotic	antibiotic efflux	38.22	37.89
	Loose	QepA4		protein homolog model	major facilitator superfamily (MFS) antibiotic efflux pump	fluoroquinolone antibiotic	antibiotic efflux	25.73	82.58
	Loose	adeL		protein homolog model	resistance-nodulation-cell division (RND) antibiotic efflux pump	fluoroquinolone antibiotic, tetracycline antibiotic	antibiotic efflux	29.66	90.21
	Loose	iri		protein homolog model	rifampin monooxygenase	rifamycin antibiotic	antibiotic inactivation	26.84	86.64
	Loose	msbA		protein homolog model	ATP-binding cassette (ABC) antibiotic efflux pump	nitroimidazole antibiotic	antibiotic efflux	41.51	109.11
	Loose	Pseudomonas aeruginosa emrE		protein homolog model	small multidrug resistance (SMR) antibiotic efflux pump	aminoglycoside antibiotic	antibiotic efflux	63.55	100.91
	Loose	OpmH		protein homolog model	resistance-nodulation-cell division (RND) antibiotic efflux pump	disinfecting agents and antiseptics	antibiotic efflux	73.9	99.38
	Loose	NmcR		protein homolog model	NmcA beta-lactamase	carbapenem, cephalosporin, cephamycin, penam	antibiotic inactivation	29.86	119.66
	Loose	RanA		protein homolog model	ATP-binding cassette (ABC) antibiotic efflux pump	aminoglycoside antibiotic	antibiotic efflux	25.84	112.79
	Loose	tetA(58)		protein homolog model	major facilitator superfamily (MFS) antibiotic efflux pump	tetracycline antibiotic	antibiotic efflux	29.15	69.39
	Loose	bcrA		protein homolog model	ATP-binding cassette (ABC) antibiotic efflux pump	peptide antibiotic	antibiotic efflux	28.84	75.82
	Loose	bcrA		protein homolog model	ATP-binding cassette (ABC) antibiotic efflux pump	peptide antibiotic	antibiotic efflux	27.62	92.16
	Loose	evgS		protein homolog model	major facilitator superfamily (MFS) antibiotic efflux pump, resistance-nodulation-cell division (RND) antibiotic efflux pump	macrolide antibiotic, fluoroquinolone antibiotic, penam, tetracycline antibiotic	antibiotic efflux	29.65	77.11
	Loose	ParR		protein homolog model	resistance-nodulation-cell division (RND) antibiotic efflux pump, Outer Membrane Porin (Opr)	macrolide antibiotic, fluoroquinolone antibiotic, monobactam, aminoglycoside antibiotic, carbapenem, cephalosporin, cephamycin, penam, tetracycline antibiotic, phenicol antibiotic, penem, disinfecting agents and antiseptics	antibiotic efflux, reduced permeability to antibiotic	33.33	236.6
	Loose	golS		protein homolog model	resistance-nodulation-cell division (RND) antibiotic efflux pump	monobactam, carbapenem, cephalosporin, cephamycin, penam, phenicol antibiotic, penem	antibiotic efflux	55.56	87.66
	Loose	bcr-1		protein homolog model	major facilitator superfamily (MFS) antibiotic efflux pump	bicyclomycin-like antibiotic	antibiotic efflux	40.47	98.76
	Loose	adeL		protein homolog model	resistance-nodulation-cell division (RND) antibiotic efflux pump	fluoroquinolone antibiotic, tetracycline antibiotic	antibiotic efflux	26.69	91.39
	Loose	bcr-1		protein homolog model	major facilitator superfamily (MFS) antibiotic efflux pump	bicyclomycin-like antibiotic	antibiotic efflux	33.88	117.16
	Loose	nalC		protein overexpression model	resistance-nodulation-cell division (RND) antibiotic efflux pump	macrolide antibiotic, fluoroquinolone antibiotic, monobactam, carbapenem, cephalosporin, cephamycin, penam, tetracycline antibiotic, peptide antibiotic, aminocoumarin antibiotic, diaminopyrimidine antibiotic, sulfonamide antibiotic, phenicol antibiotic, penem	antibiotic efflux	30.43	102.82
	Loose	NmcR		protein homolog model	NmcA beta-lactamase	carbapenem, cephalosporin, cephamycin, penam	antibiotic inactivation	36.25	103.73
	Loose	Acinetobacter baumannii AbaF		protein homolog model	major facilitator superfamily (MFS) antibiotic efflux pump	phosphonic acid antibiotic	antibiotic efflux	28.67	101.17
	Loose	OpmH		protein homolog model	resistance-nodulation-cell division (RND) antibiotic efflux pump	disinfecting agents and antiseptics	antibiotic efflux	25.39	84.44
	Loose	MuxA		protein homolog model	resistance-nodulation-cell division (RND) antibiotic efflux pump	macrolide antibiotic, monobactam, tetracycline antibiotic, aminocoumarin antibiotic	antibiotic efflux	26.73	86.38
	Loose	AxyY		protein homolog model	resistance-nodulation-cell division (RND) antibiotic efflux pump	macrolide antibiotic, fluoroquinolone antibiotic, aminoglycoside antibiotic, cephalosporin	antibiotic efflux	26.16	100.29
	Loose	basS		protein homolog model	pmr phosphoethanolamine transferase	peptide antibiotic	antibiotic target alteration, antibiotic efflux	34.91	100.21
	Loose	arlR		protein homolog model	major facilitator superfamily (MFS) antibiotic efflux pump	fluoroquinolone antibiotic, disinfecting agents and antiseptics	antibiotic efflux	42.01	102.28
	Loose	RanA		protein homolog model	ATP-binding cassette (ABC) antibiotic efflux pump	aminoglycoside antibiotic	antibiotic efflux	25.51	103.1
	Loose	Escherichia coli soxS with mutation conferring antibiotic resistance		protein overexpression model	ATP-binding cassette (ABC) antibiotic efflux pump, major facilitator superfamily (MFS) antibiotic efflux pump, resistance-nodulation-cell division (RND) antibiotic efflux pump, General Bacterial Porin with reduced permeability to beta-lactams	fluoroquinolone antibiotic, monobactam, carbapenem, cephalosporin, glycylcycline, cephamycin, penam, tetracycline antibiotic, rifamycin antibiotic, phenicol antibiotic, penem, disinfecting agents and antiseptics	antibiotic target alteration, antibiotic efflux, reduced permeability to antibiotic	33.77	256.07
	Loose	adeL		protein homolog model	resistance-nodulation-cell division (RND) antibiotic efflux pump	fluoroquinolone antibiotic, tetracycline antibiotic	antibiotic efflux	32.52	86.65
	Loose	rosA		protein homolog model	major facilitator superfamily (MFS) antibiotic efflux pump	peptide antibiotic	antibiotic efflux	55.56	97.07
	Loose	TxR		protein homolog model	ATP-binding cassette (ABC) antibiotic efflux pump	tetracycline antibiotic	antibiotic efflux	38.3	96.86
	Loose	NmcR		protein homolog model	NmcA beta-lactamase	carbapenem, cephalosporin, cephamycin, penam	antibiotic inactivation	32.07	100.34
	Loose	Planobispora rosea EF-Tu mutants conferring resistance to inhibitor GE2270A	G261S, G279A	protein variant model	elfamycin resistant EF-Tu	elfamycin antibiotic	antibiotic target alteration	27.61	159.19
	Loose	mreA		protein homolog model	major facilitator superfamily (MFS) antibiotic efflux pump	macrolide antibiotic	antibiotic efflux	28.92	100.32
	Loose	Staphylococcus aureus mupB conferring resistance to mupirocin		protein homolog model	antibiotic-resistant isoleucyl-tRNA synthetase (ileS)	mupirocin-like antibiotic	antibiotic target alteration	29.15	91.29
	Loose	bcrA		protein homolog model	ATP-binding cassette (ABC) antibiotic efflux pump	peptide antibiotic	antibiotic efflux	33.64	125.82
	Loose	Staphylococcus aureus fusA with mutation conferring resistance to fusidic acid	H457Q	protein variant model	antibiotic resistant fusA	fusidane antibiotic	antibiotic target alteration	30.47	71.28
	Loose	RanA		protein homolog model	ATP-binding cassette (ABC) antibiotic efflux pump	aminoglycoside antibiotic	antibiotic efflux	28.38	125.19
	Loose	RanA		protein homolog model	ATP-binding cassette (ABC) antibiotic efflux pump	aminoglycoside antibiotic	antibiotic efflux	30.84	124.81
	Loose	vanS gene in vanB cluster		protein homolog model	vanS, glycopeptide resistance gene cluster	glycopeptide antibiotic	antibiotic target alteration	25	93.96
	Loose	kdpE		protein homolog model	kdpDE	aminoglycoside antibiotic	antibiotic efflux	27.54	82.67
	Loose	tetB(46)		protein homolog model	ATP-binding cassette (ABC) antibiotic efflux pump	tetracycline antibiotic	antibiotic efflux	24.5	99.31
	Loose	Escherichia coli soxS with mutation conferring antibiotic resistance		protein overexpression model	ATP-binding cassette (ABC) antibiotic efflux pump, major facilitator superfamily (MFS) antibiotic efflux pump, resistance-nodulation-cell division (RND) antibiotic efflux pump, General Bacterial Porin with reduced permeability to beta-lactams	fluoroquinolone antibiotic, monobactam, carbapenem, cephalosporin, glycylcycline, cephamycin, penam, tetracycline antibiotic, rifamycin antibiotic, phenicol antibiotic, penem, disinfecting agents and antiseptics	antibiotic target alteration, antibiotic efflux, reduced permeability to antibiotic	28.7	309.35
	Loose	Acinetobacter baumannii AbaQ		protein homolog model	major facilitator superfamily (MFS) antibiotic efflux pump	fluoroquinolone antibiotic	antibiotic efflux	24.09	104.61
	Loose	tetA(58)		protein homolog model	major facilitator superfamily (MFS) antibiotic efflux pump	tetracycline antibiotic	antibiotic efflux	33.33	70.26
	Loose	RanA		protein homolog model	ATP-binding cassette (ABC) antibiotic efflux pump	aminoglycoside antibiotic	antibiotic efflux	30.93	104.26
	Loose	RanB		protein homolog model	ATP-binding cassette (ABC) antibiotic efflux pump	aminoglycoside antibiotic	antibiotic efflux	29.22	104.74
	Loose	Staphylococcus aureus murA with mutation conferring resistance to fosfomycin	G257D	protein variant model	antibiotic-resistant murA transferase	phosphonic acid antibiotic	antibiotic target alteration	47.51	100
	Loose	vanH gene in vanO cluster		protein homolog model	vanH, glycopeptide resistance gene cluster	glycopeptide antibiotic	antibiotic target alteration	33.7	91.71
	Loose	ELM-1		protein homolog model	ELM beta-lactamase	carbapenem	antibiotic inactivation	24.55	68.37
	Loose	OmpA		protein homolog model	General Bacterial Porin with reduced permeability to peptide antibiotics	peptide antibiotic	reduced permeability to antibiotic	35.71	68.72
	Loose	Neisseria meningititis PBP2 conferring resistance to beta-lactam	I312M	protein variant model	Penicillin-binding protein mutations conferring resistance to beta-lactam antibiotics	cephalosporin, cephamycin, penam	antibiotic target alteration	36.81	100
	Loose	vanN		protein homolog model	glycopeptide resistance gene cluster, Van ligase	glycopeptide antibiotic	antibiotic target alteration	30.56	93.88
	Loose	arlS		protein homolog model	major facilitator superfamily (MFS) antibiotic efflux pump	fluoroquinolone antibiotic, disinfecting agents and antiseptics	antibiotic efflux	24.92	100.67
	Loose	arlR		protein homolog model	major facilitator superfamily (MFS) antibiotic efflux pump	fluoroquinolone antibiotic, disinfecting agents and antiseptics	antibiotic efflux	38.53	102.74
	Loose	mexN		protein homolog model	resistance-nodulation-cell division (RND) antibiotic efflux pump	phenicol antibiotic	antibiotic efflux	70.98	99.52
	Loose	mexM		protein homolog model	resistance-nodulation-cell division (RND) antibiotic efflux pump	phenicol antibiotic	antibiotic efflux	51.61	97.14
	Loose	sta		protein homolog model	streptothricin acetyltransferase (SAT)	nucleoside antibiotic	antibiotic inactivation	34.15	84.66
	Loose	vanR gene in vanF cluster		protein homolog model	glycopeptide resistance gene cluster, vanR	glycopeptide antibiotic	antibiotic target alteration	29.09	129.87
	Loose	vanH gene in vanB cluster		protein homolog model	vanH, glycopeptide resistance gene cluster	glycopeptide antibiotic	antibiotic target alteration	28.62	100.31
	Loose	adeL		protein homolog model	resistance-nodulation-cell division (RND) antibiotic efflux pump	fluoroquinolone antibiotic, tetracycline antibiotic	antibiotic efflux	32.4	95.55
	Loose	OpmB		protein homolog model	resistance-nodulation-cell division (RND) antibiotic efflux pump	macrolide antibiotic, monobactam, tetracycline antibiotic, aminocoumarin antibiotic	antibiotic efflux	27.94	101
	Loose	farA		protein homolog model	major facilitator superfamily (MFS) antibiotic efflux pump	antibacterial free fatty acids	antibiotic efflux	34.29	74.48
	Loose	macB		protein homolog model	ATP-binding cassette (ABC) antibiotic efflux pump	macrolide antibiotic	antibiotic efflux	39.74	38.82
	Loose	OprN		protein homolog model	resistance-nodulation-cell division (RND) antibiotic efflux pump	fluoroquinolone antibiotic, diaminopyrimidine antibiotic, phenicol antibiotic	antibiotic efflux	29.44	100.21
	Loose	ugd		protein homolog model	pmr phosphoethanolamine transferase	peptide antibiotic	antibiotic target alteration	28.85	112.89
	Loose	macB		protein homolog model	ATP-binding cassette (ABC) antibiotic efflux pump	macrolide antibiotic	antibiotic efflux	37	39.44
	Loose	evgS		protein homolog model	major facilitator superfamily (MFS) antibiotic efflux pump, resistance-nodulation-cell division (RND) antibiotic efflux pump	macrolide antibiotic, fluoroquinolone antibiotic, penam, tetracycline antibiotic	antibiotic efflux	25.32	22.97
	Loose	tet(43)		protein homolog model	major facilitator superfamily (MFS) antibiotic efflux pump	tetracycline antibiotic	antibiotic efflux	30.83	97.5
	Loose	adeL		protein homolog model	resistance-nodulation-cell division (RND) antibiotic efflux pump	fluoroquinolone antibiotic, tetracycline antibiotic	antibiotic efflux	30.17	98.52
	Loose	Staphylococcus aureus mupA conferring resistance to mupirocin		protein homolog model	antibiotic-resistant isoleucyl-tRNA synthetase (ileS)	mupirocin-like antibiotic	antibiotic target alteration	22.12	92.58
	Loose	tetB(P)		protein homolog model	tetracycline-resistant ribosomal protection protein	tetracycline antibiotic	antibiotic target protection	35.53	91.87
	Loose	tet(64)		protein homolog model	major facilitator superfamily (MFS) antibiotic efflux pump	tetracycline antibiotic	antibiotic efflux	26.57	112.63
	Loose	PmrF		protein homolog model	pmr phosphoethanolamine transferase	peptide antibiotic	antibiotic target alteration	34.49	100.62
	Loose	evgS		protein homolog model	major facilitator superfamily (MFS) antibiotic efflux pump, resistance-nodulation-cell division (RND) antibiotic efflux pump	macrolide antibiotic, fluoroquinolone antibiotic, penam, tetracycline antibiotic	antibiotic efflux	23.34	38.68
	Loose	vanR gene in vanP cluster		protein homolog model	glycopeptide resistance gene cluster, vanR	glycopeptide antibiotic	antibiotic target alteration	33.33	187.45
	Loose	NmcR		protein homolog model	NmcA beta-lactamase	carbapenem, cephalosporin, cephamycin, penam	antibiotic inactivation	26.23	103.39
	Loose	EstT		protein homolog model	macrolide esterase	macrolide antibiotic	antibiotic inactivation	27.78	110.78
	Loose	baeS		protein overexpression model	resistance-nodulation-cell division (RND) antibiotic efflux pump	aminoglycoside antibiotic, aminocoumarin antibiotic	antibiotic efflux	24.23	126.12
	Loose	TxR		protein homolog model	ATP-binding cassette (ABC) antibiotic efflux pump	tetracycline antibiotic	antibiotic efflux	38.01	146.23
	Loose	TxR		protein homolog model	ATP-binding cassette (ABC) antibiotic efflux pump	tetracycline antibiotic	antibiotic efflux	41.67	140.25
	Loose	adeS		protein homolog model	resistance-nodulation-cell division (RND) antibiotic efflux pump	glycylcycline, tetracycline antibiotic	antibiotic efflux	23.18	175.35
	Loose	macB		protein homolog model	ATP-binding cassette (ABC) antibiotic efflux pump	macrolide antibiotic	antibiotic efflux	35.84	37.89
	Loose	RanA		protein homolog model	ATP-binding cassette (ABC) antibiotic efflux pump	aminoglycoside antibiotic	antibiotic efflux	29.41	143.02
	Loose	OmpA		protein homolog model	General Bacterial Porin with reduced permeability to peptide antibiotics	peptide antibiotic	reduced permeability to antibiotic	33.33	80.75
	Loose	evgA		protein homolog model	major facilitator superfamily (MFS) antibiotic efflux pump, resistance-nodulation-cell division (RND) antibiotic efflux pump	macrolide antibiotic, fluoroquinolone antibiotic, penam, tetracycline antibiotic	antibiotic efflux	38.24	102.94
	Loose	Pseudomonas aeruginosa CpxR		protein homolog model	resistance-nodulation-cell division (RND) antibiotic efflux pump	macrolide antibiotic, fluoroquinolone antibiotic, monobactam, aminoglycoside antibiotic, carbapenem, cephalosporin, cephamycin, penam, tetracycline antibiotic, peptide antibiotic, aminocoumarin antibiotic, diaminopyrimidine antibiotic, sulfonamide antibiotic, phenicol antibiotic, penem	antibiotic efflux	26.01	96
	Loose	leuO		protein homolog model	major facilitator superfamily (MFS) antibiotic efflux pump	nucleoside antibiotic, disinfecting agents and antiseptics	antibiotic efflux	25.84	107.64
	Loose	tetA(58)		protein homolog model	major facilitator superfamily (MFS) antibiotic efflux pump	tetracycline antibiotic	antibiotic efflux	32.89	100.29
	Loose	adeL		protein homolog model	resistance-nodulation-cell division (RND) antibiotic efflux pump	fluoroquinolone antibiotic, tetracycline antibiotic	antibiotic efflux	29.6	89.91
	Loose	basR	L71R	protein variant model	pmr phosphoethanolamine transferase	peptide antibiotic	antibiotic target alteration, antibiotic efflux	38.24	343.89
	Loose	arlR		protein homolog model	major facilitator superfamily (MFS) antibiotic efflux pump	fluoroquinolone antibiotic, disinfecting agents and antiseptics	antibiotic efflux	33.91	152.05
	Loose	OmpA		protein homolog model	General Bacterial Porin with reduced permeability to peptide antibiotics	peptide antibiotic	reduced permeability to antibiotic	37.7	69.79
	Loose	MexL		protein homolog model	resistance-nodulation-cell division (RND) antibiotic efflux pump	macrolide antibiotic, tetracycline antibiotic, disinfecting agents and antiseptics	antibiotic efflux	61.46	103.3
	Loose	MexJ		protein homolog model	resistance-nodulation-cell division (RND) antibiotic efflux pump	macrolide antibiotic, tetracycline antibiotic, disinfecting agents and antiseptics	antibiotic efflux	69.15	99.73
	Loose	MexK		protein homolog model	resistance-nodulation-cell division (RND) antibiotic efflux pump	macrolide antibiotic, tetracycline antibiotic, disinfecting agents and antiseptics	antibiotic efflux	82.84	99.8
	Loose	chrB		protein homolog model	non-erm 23S ribosomal RNA methyltransferase (G748)	macrolide antibiotic, lincosamide antibiotic	antibiotic target alteration	38.32	96.07
	Loose	adeL		protein homolog model	resistance-nodulation-cell division (RND) antibiotic efflux pump	fluoroquinolone antibiotic, tetracycline antibiotic	antibiotic efflux	34.47	89.02
	Loose	RanA		protein homolog model	ATP-binding cassette (ABC) antibiotic efflux pump	aminoglycoside antibiotic	antibiotic efflux	31.17	98.45
	Loose	OmpA		protein homolog model	General Bacterial Porin with reduced permeability to peptide antibiotics	peptide antibiotic	reduced permeability to antibiotic	35.38	61.76
	Loose	Yrc-1		protein homolog model	YRC Beta-lactamase	cephalosporin, cephamycin, penam	antibiotic inactivation	27.75	99.48
	Loose	OmpA		protein homolog model	General Bacterial Porin with reduced permeability to peptide antibiotics	peptide antibiotic	reduced permeability to antibiotic	33.33	112.83
	Loose	adeL		protein homolog model	resistance-nodulation-cell division (RND) antibiotic efflux pump	fluoroquinolone antibiotic, tetracycline antibiotic	antibiotic efflux	29.07	89.61
	Loose	oleC		protein homolog model	ATP-binding cassette (ABC) antibiotic efflux pump	macrolide antibiotic	antibiotic efflux	32.08	71.69
	Loose	tetA(58)		protein homolog model	major facilitator superfamily (MFS) antibiotic efflux pump	tetracycline antibiotic	antibiotic efflux	31.58	74.34
	Loose	tet(43)		protein homolog model	major facilitator superfamily (MFS) antibiotic efflux pump	tetracycline antibiotic	antibiotic efflux	30.67	86.71
	Loose	Pseudomonas aeruginosa ampR with mutation conferring resistance to aztreonam	D135N	protein variant model	PDC beta-lactamase, ampR transcriptional regulator with mutation conferring resistance to monobactam antibiotics	monobactam, carbapenem, cephalosporin	antibiotic target alteration, antibiotic inactivation	34.51	97.97
	Loose	Acinetobacter baumannii AbaQ		protein homolog model	major facilitator superfamily (MFS) antibiotic efflux pump	fluoroquinolone antibiotic	antibiotic efflux	21.94	102.76
	Loose	Acinetobacter baumannii AbaF		protein homolog model	major facilitator superfamily (MFS) antibiotic efflux pump	phosphonic acid antibiotic	antibiotic efflux	30.29	100.47
	Loose	EstT		protein homolog model	macrolide esterase	macrolide antibiotic	antibiotic inactivation	26.96	85.95
	Loose	OprM		protein homolog model	resistance-nodulation-cell division (RND) antibiotic efflux pump	macrolide antibiotic, fluoroquinolone antibiotic, monobactam, aminoglycoside antibiotic, carbapenem, cephalosporin, cephamycin, penam, tetracycline antibiotic, peptide antibiotic, aminocoumarin antibiotic, diaminopyrimidine antibiotic, sulfonamide antibiotic, phenicol antibiotic, penem, disinfecting agents and antiseptics	antibiotic efflux	67.7	100
	Loose	MexB		protein homolog model	resistance-nodulation-cell division (RND) antibiotic efflux pump	macrolide antibiotic, fluoroquinolone antibiotic, monobactam, carbapenem, cephalosporin, cephamycin, penam, tetracycline antibiotic, peptide antibiotic, aminocoumarin antibiotic, diaminopyrimidine antibiotic, sulfonamide antibiotic, phenicol antibiotic, penem	antibiotic efflux	78.92	15.87
	Loose	MexA		protein homolog model	resistance-nodulation-cell division (RND) antibiotic efflux pump	macrolide antibiotic, fluoroquinolone antibiotic, monobactam, carbapenem, cephalosporin, cephamycin, penam, tetracycline antibiotic, peptide antibiotic, aminocoumarin antibiotic, diaminopyrimidine antibiotic, sulfonamide antibiotic, phenicol antibiotic, penem	antibiotic efflux	67.9	99.74
	Loose	Escherichia coli AcrAB-TolC with AcrR mutation conferring resistance to ciprofloxacin, tetracycline, and ceftazidime		protein overexpression model	resistance-nodulation-cell division (RND) antibiotic efflux pump	fluoroquinolone antibiotic, cephalosporin, glycylcycline, penam, tetracycline antibiotic, rifamycin antibiotic, phenicol antibiotic, disinfecting agents and antiseptics	antibiotic target alteration, antibiotic efflux	43.33	97.67
	Loose	cmlv		protein homolog model	chloramphenicol phosphotransferase	phenicol antibiotic	antibiotic inactivation	40.21	88.99
	Loose	CMY-125		protein homolog model	CMY beta-lactamase	cephamycin	antibiotic inactivation	25.85	94.49
	Loose	bcr-1		protein homolog model	major facilitator superfamily (MFS) antibiotic efflux pump	bicyclomycin-like antibiotic	antibiotic efflux	32.72	98.26
	Loose	MexT		protein overexpression model	resistance-nodulation-cell division (RND) antibiotic efflux pump	fluoroquinolone antibiotic, diaminopyrimidine antibiotic, phenicol antibiotic	antibiotic efflux	33.33	88.76
	Loose	NmcR		protein homolog model	NmcA beta-lactamase	carbapenem, cephalosporin, cephamycin, penam	antibiotic inactivation	29.92	101.69
	Loose	fexA		protein homolog model	major facilitator superfamily (MFS) antibiotic efflux pump	phenicol antibiotic	antibiotic efflux	23.93	81.47
	Loose	RanA		protein homolog model	ATP-binding cassette (ABC) antibiotic efflux pump	aminoglycoside antibiotic	antibiotic efflux	29.55	98.45
	Loose	basS		protein homolog model	pmr phosphoethanolamine transferase	peptide antibiotic	antibiotic target alteration, antibiotic efflux	37.77	96.65
	Loose	MSI-1		protein homolog model	MSI beta-lactamase	carbapenem	antibiotic inactivation	24.63	73.9
	Loose	leuO		protein homolog model	major facilitator superfamily (MFS) antibiotic efflux pump	nucleoside antibiotic, disinfecting agents and antiseptics	antibiotic efflux	37.14	99.36
	Loose	Acinetobacter baumannii AbaF		protein homolog model	major facilitator superfamily (MFS) antibiotic efflux pump	phosphonic acid antibiotic	antibiotic efflux	38.65	102.33
	Loose	adeL		protein homolog model	resistance-nodulation-cell division (RND) antibiotic efflux pump	fluoroquinolone antibiotic, tetracycline antibiotic	antibiotic efflux	29.08	99.41
	Loose	Acinetobacter baumannii AbaF		protein homolog model	major facilitator superfamily (MFS) antibiotic efflux pump	phosphonic acid antibiotic	antibiotic efflux	27.36	101.4
	Loose	Acinetobacter baumannii AbaQ		protein homolog model	major facilitator superfamily (MFS) antibiotic efflux pump	fluoroquinolone antibiotic	antibiotic efflux	36.8	101.15
	Loose	MexT		protein overexpression model	resistance-nodulation-cell division (RND) antibiotic efflux pump	fluoroquinolone antibiotic, diaminopyrimidine antibiotic, phenicol antibiotic	antibiotic efflux	61.13	88.47
	Loose	MexT		protein overexpression model	resistance-nodulation-cell division (RND) antibiotic efflux pump	fluoroquinolone antibiotic, diaminopyrimidine antibiotic, phenicol antibiotic	antibiotic efflux	25.28	90.49
	Loose	NmcR		protein homolog model	NmcA beta-lactamase	carbapenem, cephalosporin, cephamycin, penam	antibiotic inactivation	28.23	98.31
	Loose	adeL		protein homolog model	resistance-nodulation-cell division (RND) antibiotic efflux pump	fluoroquinolone antibiotic, tetracycline antibiotic	antibiotic efflux	32.76	87.54
	Loose	Streptomyces venezuelae rox		protein homolog model	rifampin monooxygenase	rifamycin antibiotic	antibiotic inactivation	24.12	83.4
	Loose	Rv1877		protein homolog model	major facilitator superfamily (MFS) antibiotic efflux pump	fluoroquinolone antibiotic	antibiotic efflux	30.93	73.51
	Loose	vanH gene in vanA cluster		protein homolog model	vanH, glycopeptide resistance gene cluster	glycopeptide antibiotic	antibiotic target alteration	26.34	96.27
	Loose	PmpM		protein homolog model	multidrug and toxic compound extrusion (MATE) transporter	fluoroquinolone antibiotic, aminoglycoside antibiotic, disinfecting agents and antiseptics	antibiotic efflux	68.04	97.27
	Loose	vanH gene in vanO cluster		protein homolog model	vanH, glycopeptide resistance gene cluster	glycopeptide antibiotic	antibiotic target alteration	32.37	108.57
	Loose	msbA		protein homolog model	ATP-binding cassette (ABC) antibiotic efflux pump	nitroimidazole antibiotic	antibiotic efflux	33.98	101.55
	Loose	TaeA		protein homolog model	ATP-binding cassette (ABC) antibiotic efflux pump	pleuromutilin antibiotic	antibiotic efflux	34.2	98.61
	Loose	macB		protein homolog model	ATP-binding cassette (ABC) antibiotic efflux pump	macrolide antibiotic	antibiotic efflux	36.49	36.02
	Loose	smeS		protein homolog model	resistance-nodulation-cell division (RND) antibiotic efflux pump	aminoglycoside antibiotic, cephalosporin, cephamycin, penam	antibiotic efflux	35.12	100.43
	Loose	arlR		protein homolog model	major facilitator superfamily (MFS) antibiotic efflux pump	fluoroquinolone antibiotic, disinfecting agents and antiseptics	antibiotic efflux	39.09	103.2
	Loose	Pseudomonas aeruginosa CpxR		protein homolog model	resistance-nodulation-cell division (RND) antibiotic efflux pump	macrolide antibiotic, fluoroquinolone antibiotic, monobactam, aminoglycoside antibiotic, carbapenem, cephalosporin, cephamycin, penam, tetracycline antibiotic, peptide antibiotic, aminocoumarin antibiotic, diaminopyrimidine antibiotic, sulfonamide antibiotic, phenicol antibiotic, penem	antibiotic efflux	38.24	174.67
	Loose	adeL		protein homolog model	resistance-nodulation-cell division (RND) antibiotic efflux pump	fluoroquinolone antibiotic, tetracycline antibiotic	antibiotic efflux	35.29	88.43
	Loose	adeL		protein homolog model	resistance-nodulation-cell division (RND) antibiotic efflux pump	fluoroquinolone antibiotic, tetracycline antibiotic	antibiotic efflux	38.1	89.32
	Loose	bcr-1		protein homolog model	major facilitator superfamily (MFS) antibiotic efflux pump	bicyclomycin-like antibiotic	antibiotic efflux	32.64	98.01
	Loose	sdiA		protein homolog model	resistance-nodulation-cell division (RND) antibiotic efflux pump	fluoroquinolone antibiotic, cephalosporin, glycylcycline, penam, tetracycline antibiotic, rifamycin antibiotic, phenicol antibiotic, disinfecting agents and antiseptics	antibiotic efflux	28.64	105.83
	Loose	macB		protein homolog model	ATP-binding cassette (ABC) antibiotic efflux pump	macrolide antibiotic	antibiotic efflux	27.85	49.38
	Loose	msbA		protein homolog model	ATP-binding cassette (ABC) antibiotic efflux pump	nitroimidazole antibiotic	antibiotic efflux	32.24	55.5
	Loose	kdpD		protein homolog model	kdpDE	aminoglycoside antibiotic	antibiotic efflux	26.82	99.77
	Loose	kdpE		protein homolog model	kdpDE	aminoglycoside antibiotic	antibiotic efflux	51.13	101.78
	Loose	bcrA		protein homolog model	ATP-binding cassette (ABC) antibiotic efflux pump	peptide antibiotic	antibiotic efflux	27.54	100.65
	Loose	macB		protein homolog model	ATP-binding cassette (ABC) antibiotic efflux pump	macrolide antibiotic	antibiotic efflux	39.64	35.25
	Loose	NmcR		protein homolog model	NmcA beta-lactamase	carbapenem, cephalosporin, cephamycin, penam	antibiotic inactivation	28.95	109.83
	Loose	mgrA		protein homolog model	ATP-binding cassette (ABC) antibiotic efflux pump, major facilitator superfamily (MFS) antibiotic efflux pump	fluoroquinolone antibiotic, cephalosporin, penam, tetracycline antibiotic, peptide antibiotic, disinfecting agents and antiseptics	antibiotic efflux	32.26	102.04
	Loose	adeL		protein homolog model	resistance-nodulation-cell division (RND) antibiotic efflux pump	fluoroquinolone antibiotic, tetracycline antibiotic	antibiotic efflux	31.09	101.48
	Loose	NmcR		protein homolog model	NmcA beta-lactamase	carbapenem, cephalosporin, cephamycin, penam	antibiotic inactivation	27.78	96.27
	Loose	mgrA		protein homolog model	ATP-binding cassette (ABC) antibiotic efflux pump, major facilitator superfamily (MFS) antibiotic efflux pump	fluoroquinolone antibiotic, cephalosporin, penam, tetracycline antibiotic, peptide antibiotic, disinfecting agents and antiseptics	antibiotic efflux	34.31	104.76
	Loose	evgS		protein homolog model	major facilitator superfamily (MFS) antibiotic efflux pump, resistance-nodulation-cell division (RND) antibiotic efflux pump	macrolide antibiotic, fluoroquinolone antibiotic, penam, tetracycline antibiotic	antibiotic efflux	34.48	64.24
	Loose	evgS		protein homolog model	major facilitator superfamily (MFS) antibiotic efflux pump, resistance-nodulation-cell division (RND) antibiotic efflux pump	macrolide antibiotic, fluoroquinolone antibiotic, penam, tetracycline antibiotic	antibiotic efflux	28.75	101.17
	Loose	evgA		protein homolog model	major facilitator superfamily (MFS) antibiotic efflux pump, resistance-nodulation-cell division (RND) antibiotic efflux pump	macrolide antibiotic, fluoroquinolone antibiotic, penam, tetracycline antibiotic	antibiotic efflux	37.2	101.47
	Loose	rosB		protein homolog model	major facilitator superfamily (MFS) antibiotic efflux pump	peptide antibiotic	antibiotic efflux	27.64	102.31
	Loose	tetA(58)		protein homolog model	major facilitator superfamily (MFS) antibiotic efflux pump	tetracycline antibiotic	antibiotic efflux	34.68	61.52
	Loose	adeL		protein homolog model	resistance-nodulation-cell division (RND) antibiotic efflux pump	fluoroquinolone antibiotic, tetracycline antibiotic	antibiotic efflux	30.21	86.94
	Loose	macB		protein homolog model	ATP-binding cassette (ABC) antibiotic efflux pump	macrolide antibiotic	antibiotic efflux	34.73	40.06
	Loose	evgS		protein homolog model	major facilitator superfamily (MFS) antibiotic efflux pump, resistance-nodulation-cell division (RND) antibiotic efflux pump	macrolide antibiotic, fluoroquinolone antibiotic, penam, tetracycline antibiotic	antibiotic efflux	34.47	52.88
	Loose	cpxA		protein homolog model	resistance-nodulation-cell division (RND) antibiotic efflux pump	aminoglycoside antibiotic, aminocoumarin antibiotic	antibiotic efflux	31.09	75.27
	Loose	Pseudomonas aeruginosa CpxR		protein homolog model	resistance-nodulation-cell division (RND) antibiotic efflux pump	macrolide antibiotic, fluoroquinolone antibiotic, monobactam, aminoglycoside antibiotic, carbapenem, cephalosporin, cephamycin, penam, tetracycline antibiotic, peptide antibiotic, aminocoumarin antibiotic, diaminopyrimidine antibiotic, sulfonamide antibiotic, phenicol antibiotic, penem	antibiotic efflux	40.99	120
	Loose	cpxA		protein homolog model	resistance-nodulation-cell division (RND) antibiotic efflux pump	aminoglycoside antibiotic, aminocoumarin antibiotic	antibiotic efflux	28.51	109.19
	Loose	Escherichia coli uhpA with mutation conferring resistance to fosfomycin	G97D	protein variant model	antibiotic-resistant UhpT	phosphonic acid antibiotic	antibiotic target alteration	30.91	107.65
	Loose	gadX		protein homolog model	resistance-nodulation-cell division (RND) antibiotic efflux pump	macrolide antibiotic, fluoroquinolone antibiotic, penam	antibiotic efflux	31.82	126.64
	Loose	adeL		protein homolog model	resistance-nodulation-cell division (RND) antibiotic efflux pump	fluoroquinolone antibiotic, tetracycline antibiotic	antibiotic efflux	33.44	91.99
	Loose	tetA(58)		protein homolog model	major facilitator superfamily (MFS) antibiotic efflux pump	tetracycline antibiotic	antibiotic efflux	33.67	95.92
	Loose	ykkC		protein homolog model	small multidrug resistance (SMR) antibiotic efflux pump	aminoglycoside antibiotic, tetracycline antibiotic, phenicol antibiotic	antibiotic efflux	38.24	92.86
	Loose	leuO		protein homolog model	major facilitator superfamily (MFS) antibiotic efflux pump	nucleoside antibiotic, disinfecting agents and antiseptics	antibiotic efflux	25.53	98.41
	Loose	QepA4		protein homolog model	major facilitator superfamily (MFS) antibiotic efflux pump	fluoroquinolone antibiotic	antibiotic efflux	33.13	99.02
	Loose	adeL		protein homolog model	resistance-nodulation-cell division (RND) antibiotic efflux pump	fluoroquinolone antibiotic, tetracycline antibiotic	antibiotic efflux	34.28	91.1
	Loose	kdpE		protein homolog model	kdpDE	aminoglycoside antibiotic	antibiotic efflux	56.05	102.22
	Loose	kdpD		protein homolog model	kdpDE	aminoglycoside antibiotic	antibiotic efflux	26.48	99.77
	Loose	RanA		protein homolog model	ATP-binding cassette (ABC) antibiotic efflux pump	aminoglycoside antibiotic	antibiotic efflux	33.48	127.52
	Loose	carA		protein homolog model	Miscellaneous ABC-F subfamily ATP-binding cassette ribosomal protection proteins	macrolide antibiotic	antibiotic target protection	31.42	45.01
	Loose	TxR		protein homolog model	ATP-binding cassette (ABC) antibiotic efflux pump	tetracycline antibiotic	antibiotic efflux	39.94	115.41
	Loose	mecB		protein homolog model	methicillin resistant PBP2	penam	antibiotic target replacement	25.87	97.92
	Loose	NmcR		protein homolog model	NmcA beta-lactamase	carbapenem, cephalosporin, cephamycin, penam	antibiotic inactivation	30.64	100.34
	Loose	Acinetobacter baumannii AbaF		protein homolog model	major facilitator superfamily (MFS) antibiotic efflux pump	phosphonic acid antibiotic	antibiotic efflux	24.5	100.47
	Loose	NmcR		protein homolog model	NmcA beta-lactamase	carbapenem, cephalosporin, cephamycin, penam	antibiotic inactivation	29.59	105.42
	Loose	macB		protein homolog model	ATP-binding cassette (ABC) antibiotic efflux pump	macrolide antibiotic	antibiotic efflux	36.09	40.22
	Loose	lfrA		protein homolog model	major facilitator superfamily (MFS) antibiotic efflux pump	fluoroquinolone antibiotic	antibiotic efflux	33.81	30.36
	Loose	Streptomyces venezuelae rox		protein homolog model	rifampin monooxygenase	rifamycin antibiotic	antibiotic inactivation	29.38	112.39
	Loose	adeS		protein homolog model	resistance-nodulation-cell division (RND) antibiotic efflux pump	glycylcycline, tetracycline antibiotic	antibiotic efflux	38.17	101.66
	Loose	adeR		protein homolog model	resistance-nodulation-cell division (RND) antibiotic efflux pump	glycylcycline, tetracycline antibiotic	antibiotic efflux	50.89	97.98
	Loose	evgS		protein homolog model	major facilitator superfamily (MFS) antibiotic efflux pump, resistance-nodulation-cell division (RND) antibiotic efflux pump	macrolide antibiotic, fluoroquinolone antibiotic, penam, tetracycline antibiotic	antibiotic efflux	29.41	9.94
	Loose	smeS		protein homolog model	resistance-nodulation-cell division (RND) antibiotic efflux pump	aminoglycoside antibiotic, cephalosporin, cephamycin, penam	antibiotic efflux	25.44	94.65
	Loose	vanR gene in vanE cluster		protein homolog model	glycopeptide resistance gene cluster, vanR	glycopeptide antibiotic	antibiotic target alteration	28.04	63.32
	Loose	evgA		protein homolog model	major facilitator superfamily (MFS) antibiotic efflux pump, resistance-nodulation-cell division (RND) antibiotic efflux pump	macrolide antibiotic, fluoroquinolone antibiotic, penam, tetracycline antibiotic	antibiotic efflux	28.64	102.45
	Loose	vanR gene in vanF cluster		protein homolog model	glycopeptide resistance gene cluster, vanR	glycopeptide antibiotic	antibiotic target alteration	36.84	52.81
	Loose	vanR gene in vanF cluster		protein homolog model	glycopeptide resistance gene cluster, vanR	glycopeptide antibiotic	antibiotic target alteration	28.16	146.75
	Loose	tet(Z)		protein homolog model	major facilitator superfamily (MFS) antibiotic efflux pump	tetracycline antibiotic	antibiotic efflux	26.51	99.74
	Loose	arlR		protein homolog model	major facilitator superfamily (MFS) antibiotic efflux pump	fluoroquinolone antibiotic, disinfecting agents and antiseptics	antibiotic efflux	36.7	101.37
	Loose	smeS		protein homolog model	resistance-nodulation-cell division (RND) antibiotic efflux pump	aminoglycoside antibiotic, cephalosporin, cephamycin, penam	antibiotic efflux	30.9	93.58
	Loose	Rhodococcus fascians cmr		protein homolog model	major facilitator superfamily (MFS) antibiotic efflux pump	phenicol antibiotic	antibiotic efflux	29.72	98.21
	Loose	NmcR		protein homolog model	NmcA beta-lactamase	carbapenem, cephalosporin, cephamycin, penam	antibiotic inactivation	35.29	101.69
	Loose	adeL		protein homolog model	resistance-nodulation-cell division (RND) antibiotic efflux pump	fluoroquinolone antibiotic, tetracycline antibiotic	antibiotic efflux	27.91	89.02
	Loose	Acinetobacter baumannii AbaF		protein homolog model	major facilitator superfamily (MFS) antibiotic efflux pump	phosphonic acid antibiotic	antibiotic efflux	36.77	125.87
	Loose	tet(Z)		protein homolog model	major facilitator superfamily (MFS) antibiotic efflux pump	tetracycline antibiotic	antibiotic efflux	21.86	103.39
	Loose	evgA		protein homolog model	major facilitator superfamily (MFS) antibiotic efflux pump, resistance-nodulation-cell division (RND) antibiotic efflux pump	macrolide antibiotic, fluoroquinolone antibiotic, penam, tetracycline antibiotic	antibiotic efflux	34.31	101.96
	Loose	evgS		protein homolog model	major facilitator superfamily (MFS) antibiotic efflux pump, resistance-nodulation-cell division (RND) antibiotic efflux pump	macrolide antibiotic, fluoroquinolone antibiotic, penam, tetracycline antibiotic	antibiotic efflux	29.5	100.67
	Loose	evgA		protein homolog model	major facilitator superfamily (MFS) antibiotic efflux pump, resistance-nodulation-cell division (RND) antibiotic efflux pump	macrolide antibiotic, fluoroquinolone antibiotic, penam, tetracycline antibiotic	antibiotic efflux	24.86	95.1
	Loose	adeL		protein homolog model	resistance-nodulation-cell division (RND) antibiotic efflux pump	fluoroquinolone antibiotic, tetracycline antibiotic	antibiotic efflux	27.27	89.61
	Loose	FosA3		protein homolog model	fosfomycin thiol transferase	phosphonic acid antibiotic	antibiotic inactivation	36.29	108.7
	Loose	baeR		protein overexpression model	resistance-nodulation-cell division (RND) antibiotic efflux pump	aminoglycoside antibiotic, aminocoumarin antibiotic	antibiotic efflux	58.56	94.58
	Loose	smeS		protein homolog model	resistance-nodulation-cell division (RND) antibiotic efflux pump	aminoglycoside antibiotic, cephalosporin, cephamycin, penam	antibiotic efflux	44.32	98.72
	Loose	Enterobacter cloacae acrA		protein homolog model	resistance-nodulation-cell division (RND) antibiotic efflux pump	fluoroquinolone antibiotic, cephalosporin, glycylcycline, penam, tetracycline antibiotic, rifamycin antibiotic, phenicol antibiotic, disinfecting agents and antiseptics	antibiotic efflux	48.67	99.24
	Loose	acrB		protein homolog model	resistance-nodulation-cell division (RND) antibiotic efflux pump	fluoroquinolone antibiotic, cephalosporin, glycylcycline, penam, tetracycline antibiotic, rifamycin antibiotic, phenicol antibiotic, disinfecting agents and antiseptics	antibiotic efflux	59.96	99.52
	Loose	OprM		protein homolog model	resistance-nodulation-cell division (RND) antibiotic efflux pump	macrolide antibiotic, fluoroquinolone antibiotic, monobactam, aminoglycoside antibiotic, carbapenem, cephalosporin, cephamycin, penam, tetracycline antibiotic, peptide antibiotic, aminocoumarin antibiotic, diaminopyrimidine antibiotic, sulfonamide antibiotic, phenicol antibiotic, penem, disinfecting agents and antiseptics	antibiotic efflux	52.5	24.74
	Loose	bcrA		protein homolog model	ATP-binding cassette (ABC) antibiotic efflux pump	peptide antibiotic	antibiotic efflux	25.94	82.03
	Loose	pmrA		protein homolog model	major facilitator superfamily (MFS) antibiotic efflux pump	fluoroquinolone antibiotic	antibiotic efflux	24.37	103.76
	Loose	TxR		protein homolog model	ATP-binding cassette (ABC) antibiotic efflux pump	tetracycline antibiotic	antibiotic efflux	37.54	185.53
	Loose	efpA		protein homolog model	major facilitator superfamily (MFS) antibiotic efflux pump	rifamycin antibiotic, isoniazid-like antibiotic	antibiotic efflux	24.1	77.17
	Loose	MexR		protein overexpression model	resistance-nodulation-cell division (RND) antibiotic efflux pump	macrolide antibiotic, fluoroquinolone antibiotic, monobactam, carbapenem, cephalosporin, cephamycin, penam, tetracycline antibiotic, peptide antibiotic, aminocoumarin antibiotic, diaminopyrimidine antibiotic, sulfonamide antibiotic, phenicol antibiotic, penem	antibiotic target alteration, antibiotic efflux	27.42	110.2
	Loose	NmcR		protein homolog model	NmcA beta-lactamase	carbapenem, cephalosporin, cephamycin, penam	antibiotic inactivation	40.98	98.98
	Loose	RanA		protein homolog model	ATP-binding cassette (ABC) antibiotic efflux pump	aminoglycoside antibiotic	antibiotic efflux	28.9	209.69
	Loose	efpA		protein homolog model	major facilitator superfamily (MFS) antibiotic efflux pump	rifamycin antibiotic, isoniazid-like antibiotic	antibiotic efflux	25.59	75.66
	Loose	Nocardia farcinica rox		protein homolog model	rifampin monooxygenase	rifamycin antibiotic	antibiotic inactivation	32.94	116.7
	Loose	adeL		protein homolog model	resistance-nodulation-cell division (RND) antibiotic efflux pump	fluoroquinolone antibiotic, tetracycline antibiotic	antibiotic efflux	27.68	92.58
	Loose	NmcR		protein homolog model	NmcA beta-lactamase	carbapenem, cephalosporin, cephamycin, penam	antibiotic inactivation	26.89	104.07
	Loose	Enterococcus faecium liaS mutant conferring daptomycin resistance	H264Q	protein variant model	daptomycin resistant liaS	peptide antibiotic	antibiotic target alteration, antibiotic efflux	24.9	116.62
	Loose	evgA		protein homolog model	major facilitator superfamily (MFS) antibiotic efflux pump, resistance-nodulation-cell division (RND) antibiotic efflux pump	macrolide antibiotic, fluoroquinolone antibiotic, penam, tetracycline antibiotic	antibiotic efflux	24.37	107.35
	Loose	macB		protein homolog model	ATP-binding cassette (ABC) antibiotic efflux pump	macrolide antibiotic	antibiotic efflux	34.76	59.63
	Loose	tetA(58)		protein homolog model	major facilitator superfamily (MFS) antibiotic efflux pump	tetracycline antibiotic	antibiotic efflux	29.21	44.31
	Loose	Escherichia coli soxS with mutation conferring antibiotic resistance		protein overexpression model	ATP-binding cassette (ABC) antibiotic efflux pump, major facilitator superfamily (MFS) antibiotic efflux pump, resistance-nodulation-cell division (RND) antibiotic efflux pump, General Bacterial Porin with reduced permeability to beta-lactams	fluoroquinolone antibiotic, monobactam, carbapenem, cephalosporin, glycylcycline, cephamycin, penam, tetracycline antibiotic, rifamycin antibiotic, phenicol antibiotic, penem, disinfecting agents and antiseptics	antibiotic target alteration, antibiotic efflux, reduced permeability to antibiotic	33.33	244.86
	Loose	cmx		protein homolog model	major facilitator superfamily (MFS) antibiotic efflux pump	phenicol antibiotic	antibiotic efflux	31.08	100.77
	Loose	macB		protein homolog model	ATP-binding cassette (ABC) antibiotic efflux pump	macrolide antibiotic	antibiotic efflux	32.87	40.68
	Loose	Escherichia coli soxS with mutation conferring antibiotic resistance		protein overexpression model	ATP-binding cassette (ABC) antibiotic efflux pump, major facilitator superfamily (MFS) antibiotic efflux pump, resistance-nodulation-cell division (RND) antibiotic efflux pump, General Bacterial Porin with reduced permeability to beta-lactams	fluoroquinolone antibiotic, monobactam, carbapenem, cephalosporin, glycylcycline, cephamycin, penam, tetracycline antibiotic, rifamycin antibiotic, phenicol antibiotic, penem, disinfecting agents and antiseptics	antibiotic target alteration, antibiotic efflux, reduced permeability to antibiotic	29.79	298.13
	Loose	mtrA		protein homolog model	resistance-nodulation-cell division (RND) antibiotic efflux pump	macrolide antibiotic, penam	antibiotic efflux	32.1	43.52
	Loose	MexT		protein overexpression model	resistance-nodulation-cell division (RND) antibiotic efflux pump	fluoroquinolone antibiotic, diaminopyrimidine antibiotic, phenicol antibiotic	antibiotic efflux	68.46	87.32
	Loose	adeL		protein homolog model	resistance-nodulation-cell division (RND) antibiotic efflux pump	fluoroquinolone antibiotic, tetracycline antibiotic	antibiotic efflux	37.88	87.54
	Loose	adeL		protein homolog model	resistance-nodulation-cell division (RND) antibiotic efflux pump	fluoroquinolone antibiotic, tetracycline antibiotic	antibiotic efflux	25.54	89.32
	Loose	ugd		protein homolog model	pmr phosphoethanolamine transferase	peptide antibiotic	antibiotic target alteration	27.87	114.69
	Loose	Pseudomonas aeruginosa catB6		protein homolog model	chloramphenicol acetyltransferase (CAT)	phenicol antibiotic	antibiotic inactivation	50	93.81
	Loose	Agrobacterium fabrum chloramphenicol acetyltransferase		protein homolog model	chloramphenicol acetyltransferase (CAT)	phenicol antibiotic	antibiotic inactivation	36.36	50.72
	Loose	vanR gene in vanB cluster		protein homolog model	glycopeptide resistance gene cluster, vanR	glycopeptide antibiotic	antibiotic target alteration	23.78	108.18
	Loose	RanA		protein homolog model	ATP-binding cassette (ABC) antibiotic efflux pump	aminoglycoside antibiotic	antibiotic efflux	33.8	96.12
	Loose	Acinetobacter baumannii AbaQ		protein homolog model	major facilitator superfamily (MFS) antibiotic efflux pump	fluoroquinolone antibiotic	antibiotic efflux	43.03	103.46
	Loose	mtrA		protein homolog model	resistance-nodulation-cell division (RND) antibiotic efflux pump	macrolide antibiotic, penam	antibiotic efflux	37.04	98.67
	Loose	Mycobacterium tuberculosis ethA mutations conferring resistance to isoniazid	L267V	protein variant model	isoniazid resistant ethA	isoniazid-like antibiotic	antibiotic target alteration	26.87	104.7
	Loose	Helicobacter pylori pbp1 mutants conferring resistance to amoxicillin	I450V	protein variant model	Penicillin-binding protein mutations conferring resistance to beta-lactam antibiotics	cephalosporin, cephamycin, penam	antibiotic target alteration	33.51	117.45
	Loose	Staphylococcus aureus fusE with mutation conferring resistance to fusidic acid	Q140L	protein variant model	antibiotic resistant fusE	fusidane antibiotic	antibiotic target alteration	52.11	42.13
	Loose	Mycobacterium tuberculosis thyA with mutation conferring resistance to para-aminosalicylic acid	H75N	protein variant model	aminosalicylate resistant thymidylate synthase	salicylic acid antibiotic	antibiotic target alteration	49.1	105.32
	Loose	Enterococcus faecalis cls with mutation conferring resistance to daptomycin	H215R	protein variant model	daptomycin resistant cls	peptide antibiotic	antibiotic target alteration	26.37	108.52
[truncated: 36 more rows]

## Sheet: Staphylococcus xylosus meta
	RGI	ARO Term	SNP	Detection	AMR	Drug	Resistance	% Identity of Matching Region	% Length of Reference Sequence
[truncated: 25 more rows]

## Sheet: E coli plasmid
	RGI	ARO Term	SNP	Detection	AMR	Drug	Resistance	% Identity of Matching Region	% Length of Reference Sequence
[truncated: 3 more rows]
